# Supplementary material for: Crystal structure, Hirshfeld surface and photo­physical analysis of 2-nitro-3-phenyl-9H-carbazole
Source: Acta Crystallogr E Crystallogr Commun. 2021 Aug 3;77(Pt 9):887–90. doi: 10.1107/S2056989021007726 (PMC8423020; doi:10.1107/S2056989021007726)
Supplement: Supplementary file 1 [file e-77-00887-sup1.cif]

##############################################################################
#                                                                            #
# This CIF contains the data in a paper accepted for publication in          #
# Acta Crystallographica Section E. It conforms to the requirements of       #
# Notes for Authors for Acta Crystallographica Section E, and has been       #
# peer reviewed under the auspices of the IUCr Commission on Journals.       #
#                                                                            #
# Full details of the Crystallographic Information File format               #
# are given in the paper "The Crystallographic Information File (CIF):       #
# a New Standard Archive File for Crystallography" by S. R. Hall, F. H.      #
# Allen and I. D. Brown [Acta Cryst. (1991), A47, 655-685].                  #
#                                                                            #
# The current version of the core CIF dictionary is obtainable from          #
# ftp://ftp.iucr.org/pub/cif_core.dic.                                       #
#                                                                            #
# Software is freely available for graphical display of the structure(s)     #
# in this CIF. For information consult the CIF software page                 #
# http://www.iucr.org/resources/cif/software.                                #
#                                                                            #
# This file may be used for bona fide research purposes within the           #
# scientific community so long as proper attribution is given to the journal # 
# article from which it was obtained.                                        #
#                                                                            #
##############################################################################
data_I
_audit_creation_method
;
Olex2 1.3
(compiled 2020.11.12 svn.r5f609507 for OlexSys, GUI svn.r6272)
;
_journal_date_recd_electronic     2021-07-20
_journal_date_accepted     2021-07-28
_journal_name_full     'Acta Crystallographica, Section E'
_journal_year     2021
_journal_volume     77
_journal_issue      9
_journal_page_first     1
_journal_page_last     0
_journal_paper_category     GO
_journal_paper_doi     10.1107/S2056989021007726
_journal_coeditor_code     EX2047
_publ_contact_author_name     'Junseong Lee'
_publ_contact_author_address
;
Department of Chemistry, Chonnam National University, Gwangju, 61186,
Republic of Korea
;
_publ_contact_author_email     'hrpark@chonnam.ac.kr,leespy@chonnam.ac.kr'
_publ_contact_author_fax     ?
_publ_contact_author_phone     ?
_publ_section_title
;
Crystal structure, Hirshfeld surface and photophysical analysis of
2-nitro-3-phenyl-9<i>H</i>-carbazole
;
_publ_section_title_footnote     .
loop_
    _publ_author_name
    _publ_author_footnote
    _publ_author_address
    'Singh, Neetu' .
;
Department of Chemistry, Chonnam National University, Gwangju, 61186,
Republic of Korea
;
    'Noh, Ga Hee' .
;
Department of Chemistry, Chonnam National University, Gwangju, 61186,
Republic of Korea
;
    'Park, Hyoung-Ryun' .
;
Department of Chemistry, Chonnam National University, Gwangju, 61186,
Republic of Korea
;
    'Lee, Junseong' .
;
Department of Chemistry, Chonnam National University, Gwangju, 61186,
Republic of Korea
;
_publ_section_synopsis
;
The title compound was synthesized from a dinitrobiphenylbenzene derivative
using a novel modification of the Cadogan reaction. The reaction has several
possible ring-closed products and the title compound was separated as the
major product. It crystallizes in the monoclinic <i>P</i>\=1 space group and
possesses a single closed Cadogan ring.
;
_chemical_name_systematic
;
2-Nitro-3-phenyl-9<i>H</i>-carbazole
;
_chemical_name_common     ?
_chemical_formula_moiety     'C18 H12 N2 O2'
_chemical_formula_sum     'C18 H12 N2 O2'
_chemical_formula_iupac     'C18 H12 N2 O2'
_chemical_formula_weight     288.30
_chemical_melting_point     ?
_space_group_crystal_system     triclinic
_space_group_name_H-M_alt     'P -1'
_space_group_name_Hall     '-P 1'
loop_
    _space_group_symop_operation_xyz
    'x, y, z'
    '-x, -y, -z'
_cell_length_a     9.2660(3)
_cell_length_b     12.9590(4)
_cell_length_c     13.1010(4)
_cell_angle_alpha     96.2487(15)
_cell_angle_beta     109.1813(15)
_cell_angle_gamma     106.1061(14)
_cell_volume     1392.39(8)
_cell_formula_units_Z     4
_cell_measurement_reflns_used     8081
_cell_measurement_theta_min     2.63
_cell_measurement_theta_max     25.686
_cell_measurement_temperature     100
_exptl_crystal_description     block
_exptl_crystal_colour     white
_exptl_crystal_size_max     0.1
_exptl_crystal_size_mid     0.1
_exptl_crystal_size_min     0.1
_exptl_crystal_density_diffrn     1.375
_exptl_crystal_density_meas     ?
_exptl_crystal_density_method     ?
_exptl_crystal_F_000     600
_exptl_absorpt_coefficient_mu     0.092
_exptl_absorpt_correction_type     multi-scan
_exptl_absorpt_process_details
;
(SADABS; Bruker, 2014)
;
_exptl_absorpt_correction_T_min     0.6277
_exptl_absorpt_correction_T_max     0.7453
_exptl_special_details     ?
_diffrn_ambient_temperature     100
_diffrn_source     ?
_diffrn_source_power     1.5
_diffrn_source_voltage     50.0
_diffrn_source_current     30.0
_diffrn_radiation_type     MoK\a
_diffrn_radiation_wavelength     0.71073
_diffrn_measurement_device_type     'Bruker APEXII CCD'
_diffrn_measurement_method     '\f and \w scans'
_diffrn_detector_area_resol_mean     ?
_diffrn_reflns_number     17357
_diffrn_reflns_av_R_equivalents     0.0261
_diffrn_reflns_av_unetI/netI     0.0250
_diffrn_reflns_theta_min     1.677
_diffrn_reflns_theta_max     25.732
_diffrn_reflns_theta_full     25.242
_diffrn_measured_fraction_theta_max     0.993
_diffrn_measured_fraction_theta_full     0.995
_diffrn_reflns_limit_h_min     -11
_diffrn_reflns_limit_h_max     11
_diffrn_reflns_limit_k_min     -15
_diffrn_reflns_limit_k_max     15
_diffrn_reflns_limit_l_min     -15
_diffrn_reflns_limit_l_max     15
_diffrn_standards_number     0
_refine_special_details     ?
_reflns_number_total     5277
_reflns_number_gt     4470
_reflns_threshold_expression     'I > 2\s(I)'
_refine_ls_structure_factor_coef     Fsqd
_refine_ls_matrix_type     full
_refine_ls_R_factor_all     0.0491
_refine_ls_R_factor_gt     0.0414
_refine_ls_wR_factor_gt     0.1081
_refine_ls_wR_factor_ref     0.1147
_refine_ls_goodness_of_fit_ref     1.077
_refine_ls_restrained_S_all     1.077
_refine_ls_number_reflns     5277
_refine_ls_number_parameters     398
_refine_ls_number_restraints     0
_refine_ls_hydrogen_treatment     constr
_refine_ls_weighting_scheme     calc
_refine_ls_weighting_details
              'w=1/[\s^2^(Fo^2^)+(0.0657P)^2^+0.2853P] where P=(Fo^2^+2Fc^2^)/3'
_atom_sites_solution_hydrogens     geom
_atom_sites_solution_primary     ?
_atom_sites_solution_secondary     ?
_refine_ls_shift/su_max     0.001
_refine_ls_shift/su_mean     0.000
_refine_diff_density_max     0.401
_refine_diff_density_min     -0.306
_refine_ls_extinction_method     SHELXL
_refine_ls_extinction_coef     0.026(3)
_refine_ls_extinction_expression
                                  'Fc^*^=kFc[1+0.001xFc^2^\l^3^/sin(2\q)]^-1/4^'
loop_
    _atom_type_symbol
    _atom_type_description
    _atom_type_scat_dispersion_real
    _atom_type_scat_dispersion_imag
    _atom_type_scat_source
    'C' 'C' 0.0033 0.0016
                         'International Tables Vol C Tables 4.2.6.8 and 6.1.1.4'
    'H' 'H' 0.0000 0.0000
                         'International Tables Vol C Tables 4.2.6.8 and 6.1.1.4'
    'N' 'N' 0.0061 0.0033
                         'International Tables Vol C Tables 4.2.6.8 and 6.1.1.4'
    'O' 'O' 0.0106 0.0060
                         'International Tables Vol C Tables 4.2.6.8 and 6.1.1.4'
_computing_data_collection
;
APEX2 (Bruker, 2014)
;
_computing_cell_refinement
;
SAINT (Bruker, 2014)
;
_computing_data_reduction
;
SAINT (Bruker, 2014)
;
_computing_structure_solution
;
SHELXT  (Sheldrick, 2015a)
;
_computing_structure_refinement
;
SHELXL  (Sheldrick, 2015b)
;
_computing_molecular_graphics
;
<i>OLEX2</i> (Dolomanov <i>et al.</i>,  2009)
;
_computing_publication_material
;
<i>OLEX2</i> (Dolomanov <i>et al.</i>,  2009)
;
loop_
    _atom_site_type_symbol
    _atom_site_label
    _atom_site_fract_x
    _atom_site_fract_y
    _atom_site_fract_z
    _atom_site_U_iso_or_equiv
    _atom_site_adp_type
    _atom_site_calc_flag
    _atom_site_occupancy
    _atom_site_disorder_assembly
    _atom_site_disorder_group
    O O1 1.07827(13) 0.32279(9) 0.71767(9) 0.0379(3) Uani d 1 . .
    O O2 1.11420(15) 0.18678(11) 0.79164(10) 0.0523(3) Uani d 1 . .
    N N1 0.58804(14) -0.11853(9) 0.53169(10) 0.0267(3) Uani d 1 . .
    H H1 0.5808 -0.1487 0.5876 0.032 Uiso calc 1 . .
    N N2 1.04678(14) 0.22353(11) 0.71390(10) 0.0324(3) Uani d 1 . .
    C C1 0.48711(16) -0.16207(11) 0.42177(12) 0.0258(3) Uani d 1 . .
    C C2 0.35659(17) -0.26036(11) 0.37438(13) 0.0312(3) Uani d 1 . .
    H H2 0.3235 -0.3083 0.4185 0.037 Uiso calc 1 . .
    C C3 0.27777(17) -0.28488(12) 0.26075(13) 0.0339(3) Uani d 1 . .
    H H3 0.1894 -0.3517 0.2261 0.041 Uiso calc 1 . .
    C C4 0.32410(17) -0.21428(12) 0.19502(13) 0.0338(3) Uani d 1 . .
    H H4 0.2663 -0.2334 0.1171 0.041 Uiso calc 1 . .
    C C5 0.45313(17) -0.11701(12) 0.24236(12) 0.0306(3) Uani d 1 . .
    H H5 0.4844 -0.0691 0.1977 0.037 Uiso calc 1 . .
    C C6 0.53657(16) -0.09055(11) 0.35684(11) 0.0253(3) Uani d 1 . .
    C C7 0.67397(15) 0.00101(11) 0.43280(11) 0.0241(3) Uani d 1 . .
    C C8 0.77372(16) 0.09677(11) 0.41936(11) 0.0250(3) Uani d 1 . .
    H H8 0.7534 0.1117 0.3475 0.030 Uiso calc 1 . .
    C C9 0.90234(16) 0.17073(11) 0.50954(11) 0.0248(3) Uani d 1 . .
    C C10 0.92260(16) 0.14514(11) 0.61431(11) 0.0257(3) Uani d 1 . .
    C C11 0.82673(16) 0.05185(11) 0.63224(11) 0.0263(3) Uani d 1 . .
    H H11 0.8457 0.0380 0.7044 0.032 Uiso calc 1 . .
    C C12 0.70141(16) -0.02055(11) 0.53961(11) 0.0240(3) Uani d 1 . .
    C C13 1.01868(16) 0.26510(11) 0.49125(11) 0.0255(3) Uani d 1 . .
    C C14 0.96555(18) 0.33925(12) 0.43259(12) 0.0314(3) Uani d 1 . .
    H H14 0.8537 0.3314 0.4059 0.038 Uiso calc 1 . .
    C C15 1.0741(2) 0.42439(12) 0.41272(14) 0.0377(4) Uani d 1 . .
    H H15 1.0363 0.4747 0.3728 0.045 Uiso calc 1 . .
    C C16 1.2368(2) 0.43656(12) 0.45059(14) 0.0389(4) Uani d 1 . .
    H H16 1.3110 0.4949 0.4366 0.047 Uiso calc 1 . .
    C C17 1.29147(18) 0.36317(12) 0.50921(13) 0.0355(4) Uani d 1 . .
    H H17 1.4035 0.3716 0.5359 0.043 Uiso calc 1 . .
    C C18 1.18363(17) 0.27788(12) 0.52902(12) 0.0297(3) Uani d 1 . .
    H H18 1.2219 0.2275 0.5686 0.036 Uiso calc 1 . .
    O O3 0.39259(13) 0.17339(8) 0.23420(9) 0.0372(3) Uani d 1 . .
    O O4 0.54564(13) 0.31480(10) 0.36730(9) 0.0424(3) Uani d 1 . .
    N N3 0.55743(14) 0.60781(9) 0.13124(10) 0.0289(3) Uani d 1 . .
    H H3A 0.6607 0.6425 0.1717 0.035 Uiso calc 1 . .
    N N4 0.44465(14) 0.27322(10) 0.27258(10) 0.0302(3) Uani d 1 . .
    C C19 0.46298(17) 0.64286(11) 0.04645(12) 0.0273(3) Uani d 1 . .
    C C20 0.50540(19) 0.73722(11) 0.00593(13) 0.0320(3) Uani d 1 . .
    H H20 0.6134 0.7872 0.0348 0.038 Uiso calc 1 . .
    C C21 0.3850(2) 0.75518(12) -0.07728(13) 0.0345(4) Uani d 1 . .
    H H21 0.4103 0.8199 -0.1050 0.041 Uiso calc 1 . .
    C C22 0.22615(19) 0.68083(12) -0.12246(13) 0.0345(3) Uani d 1 . .
    H H22 0.1460 0.6956 -0.1802 0.041 Uiso calc 1 . .
    C C23 0.18495(18) 0.58607(12) -0.08380(12) 0.0307(3) Uani d 1 . .
    H H23 0.0776 0.5351 -0.1153 0.037 Uiso calc 1 . .
    C C24 0.30359(16) 0.56668(11) 0.00213(12) 0.0263(3) Uani d 1 . .
    C C25 0.30496(16) 0.48076(11) 0.06358(11) 0.0250(3) Uani d 1 . .
    C C26 0.18845(16) 0.38326(11) 0.05811(11) 0.0253(3) Uani d 1 . .
    H H26 0.0807 0.3646 0.0062 0.030 Uiso calc 1 . .
    C C27 0.22709(16) 0.31273(11) 0.12733(11) 0.0248(3) Uani d 1 . .
    C C28 0.38882(16) 0.34634(11) 0.20367(11) 0.0255(3) Uani d 1 . .
    C C29 0.50785(16) 0.44388(11) 0.21468(11) 0.0269(3) Uani d 1 . .
    H H29 0.6141 0.4642 0.2692 0.032 Uiso calc 1 . .
    C C30 0.46465(16) 0.51022(11) 0.14253(11) 0.0254(3) Uani d 1 . .
    C C31 0.09599(16) 0.21235(11) 0.12135(12) 0.0260(3) Uani d 1 . .
    C C32 -0.01531(18) 0.14815(11) 0.01888(13) 0.0328(3) Uani d 1 . .
    H H32 -0.0024 0.1655 -0.0469 0.039 Uiso calc 1 . .
    C C33 -0.1454(2) 0.05885(12) 0.01173(16) 0.0446(4) Uani d 1 . .
    H H33 -0.2219 0.0162 -0.0587 0.054 Uiso calc 1 . .
    C C34 -0.1634(2) 0.03214(13) 0.10686(18) 0.0467(5) Uani d 1 . .
    H H34 -0.2524 -0.0288 0.1021 0.056 Uiso calc 1 . .
    C C35 -0.0517(2) 0.09420(13) 0.20895(16) 0.0413(4) Uani d 1 . .
    H H35 -0.0628 0.0746 0.2745 0.050 Uiso calc 1 . .
    C C36 0.07586(18) 0.18444(12) 0.21679(13) 0.0319(3) Uani d 1 . .
    H H36 0.1503 0.2278 0.2876 0.038 Uiso calc 1 . .
loop_
    _atom_site_aniso_label
    _atom_site_aniso_U_11
    _atom_site_aniso_U_22
    _atom_site_aniso_U_33
    _atom_site_aniso_U_12
    _atom_site_aniso_U_13
    _atom_site_aniso_U_23
    O1 0.0334(6) 0.0313(6) 0.0382(6) 0.0010(5) 0.0118(5) -0.0041(5)
    O2 0.0430(7) 0.0552(8) 0.0326(6) -0.0003(6) -0.0058(5) 0.0137(5)
    N1 0.0263(6) 0.0246(6) 0.0297(6) 0.0080(5) 0.0110(5) 0.0083(5)
    N2 0.0245(6) 0.0380(7) 0.0276(7) 0.0035(5) 0.0081(5) 0.0029(5)
    C1 0.0225(6) 0.0235(7) 0.0321(8) 0.0106(5) 0.0095(6) 0.0029(5)
    C2 0.0268(7) 0.0229(7) 0.0428(9) 0.0080(6) 0.0129(7) 0.0047(6)
    C3 0.0251(7) 0.0255(7) 0.0429(9) 0.0057(6) 0.0084(7) -0.0036(6)
    C4 0.0282(7) 0.0353(8) 0.0307(8) 0.0097(6) 0.0067(6) -0.0046(6)
    C5 0.0287(7) 0.0330(8) 0.0290(8) 0.0098(6) 0.0113(6) 0.0023(6)
    C6 0.0224(7) 0.0242(7) 0.0292(7) 0.0090(5) 0.0099(6) 0.0021(5)
    C7 0.0214(6) 0.0257(7) 0.0259(7) 0.0089(5) 0.0097(6) 0.0032(5)
    C8 0.0231(7) 0.0276(7) 0.0253(7) 0.0088(5) 0.0101(6) 0.0058(5)
    C9 0.0214(6) 0.0251(7) 0.0288(7) 0.0086(5) 0.0102(6) 0.0048(5)
    C10 0.0204(6) 0.0280(7) 0.0258(7) 0.0071(5) 0.0068(6) 0.0022(5)
    C11 0.0254(7) 0.0300(7) 0.0245(7) 0.0109(6) 0.0091(6) 0.0069(6)
    C12 0.0220(6) 0.0229(6) 0.0296(7) 0.0096(5) 0.0109(6) 0.0058(5)
    C13 0.0244(7) 0.0233(7) 0.0266(7) 0.0051(5) 0.0104(6) 0.0013(5)
    C14 0.0280(7) 0.0295(7) 0.0344(8) 0.0087(6) 0.0099(6) 0.0057(6)
    C15 0.0440(9) 0.0245(7) 0.0432(9) 0.0093(7) 0.0159(8) 0.0088(6)
    C16 0.0394(9) 0.0221(7) 0.0489(10) -0.0014(6) 0.0201(8) 0.0025(6)
    C17 0.0251(7) 0.0303(8) 0.0446(9) 0.0017(6) 0.0134(7) 0.0005(6)
    C18 0.0264(7) 0.0273(7) 0.0337(8) 0.0078(6) 0.0111(6) 0.0043(6)
    O3 0.0402(6) 0.0291(6) 0.0455(7) 0.0135(5) 0.0174(5) 0.0120(5)
    O4 0.0354(6) 0.0493(7) 0.0313(6) 0.0086(5) 0.0023(5) 0.0123(5)
    N3 0.0229(6) 0.0228(6) 0.0330(7) 0.0011(5) 0.0077(5) 0.0008(5)
    N4 0.0258(6) 0.0343(7) 0.0316(7) 0.0090(5) 0.0122(5) 0.0096(5)
    C19 0.0285(7) 0.0231(7) 0.0295(7) 0.0068(6) 0.0131(6) 0.0003(5)
    C20 0.0357(8) 0.0222(7) 0.0390(8) 0.0057(6) 0.0196(7) 0.0026(6)
    C21 0.0465(9) 0.0258(7) 0.0399(9) 0.0143(7) 0.0244(7) 0.0099(6)
    C22 0.0418(9) 0.0341(8) 0.0337(8) 0.0191(7) 0.0159(7) 0.0092(6)
    C23 0.0295(7) 0.0288(7) 0.0328(8) 0.0098(6) 0.0114(6) 0.0039(6)
    C24 0.0270(7) 0.0217(7) 0.0300(7) 0.0069(5) 0.0129(6) 0.0016(5)
    C25 0.0244(7) 0.0229(7) 0.0256(7) 0.0069(5) 0.0094(6) 0.0004(5)
    C26 0.0211(6) 0.0239(7) 0.0264(7) 0.0046(5) 0.0072(6) 0.0013(5)
    C27 0.0243(7) 0.0233(7) 0.0249(7) 0.0056(5) 0.0102(6) 0.0006(5)
    C28 0.0261(7) 0.0268(7) 0.0243(7) 0.0091(6) 0.0104(6) 0.0047(5)
    C29 0.0220(7) 0.0278(7) 0.0254(7) 0.0057(6) 0.0059(6) 0.0001(5)
    C30 0.0231(7) 0.0219(6) 0.0279(7) 0.0036(5) 0.0104(6) -0.0004(5)
    C31 0.0237(7) 0.0211(6) 0.0346(8) 0.0080(5) 0.0126(6) 0.0051(5)
    C32 0.0307(8) 0.0245(7) 0.0386(8) 0.0079(6) 0.0101(7) 0.0019(6)
    C33 0.0321(8) 0.0230(8) 0.0640(12) 0.0033(6) 0.0085(8) -0.0033(7)
    C34 0.0356(9) 0.0224(8) 0.0860(14) 0.0069(7) 0.0295(10) 0.0132(8)
    C35 0.0458(9) 0.0322(8) 0.0674(12) 0.0200(7) 0.0387(9) 0.0226(8)
    C36 0.0335(8) 0.0287(7) 0.0408(9) 0.0136(6) 0.0199(7) 0.0097(6)
_geom_special_details
;
 All esds (except the esd in the dihedral angle between two l.s. planes)
 are estimated using the full covariance matrix.  The cell esds are taken
 into account individually in the estimation of esds in distances, angles
 and torsion angles; correlations between esds in cell parameters are only
 used when they are defined by crystal symmetry.  An approximate (isotropic)
 treatment of cell esds is used for estimating esds involving l.s. planes.
;
loop_
    _geom_bond_atom_site_label_1
    _geom_bond_atom_site_label_2
    _geom_bond_site_symmetry_2
    _geom_bond_distance
    _geom_bond_publ_flag
    O1 N2 . 1.2291(17) ?
    O2 N2 . 1.2275(17) ?
    N1 H1 . 0.8800 ?
    N1 C1 . 1.3829(18) ?
    N1 C12 . 1.3734(17) ?
    N2 C10 . 1.4610(18) ?
    C1 C2 . 1.3966(19) ?
    C1 C6 . 1.409(2) ?
    C2 H2 . 0.9500 ?
    C2 C3 . 1.380(2) ?
    C3 H3 . 0.9500 ?
    C3 C4 . 1.400(2) ?
    C4 H4 . 0.9500 ?
    C4 C5 . 1.382(2) ?
    C5 H5 . 0.9500 ?
    C5 C6 . 1.394(2) ?
    C6 C7 . 1.4462(18) ?
    C7 C8 . 1.3940(19) ?
    C7 C12 . 1.4113(19) ?
    C8 H8 . 0.9500 ?
    C8 C9 . 1.3890(19) ?
    C9 C10 . 1.412(2) ?
    C9 C13 . 1.4890(19) ?
    C10 C11 . 1.3817(19) ?
    C11 H11 . 0.9500 ?
    C11 C12 . 1.3867(19) ?
    C13 C14 . 1.390(2) ?
    C13 C18 . 1.3975(19) ?
    C14 H14 . 0.9500 ?
    C14 C15 . 1.384(2) ?
    C15 H15 . 0.9500 ?
    C15 C16 . 1.380(2) ?
    C16 H16 . 0.9500 ?
    C16 C17 . 1.386(2) ?
    C17 H17 . 0.9500 ?
    C17 C18 . 1.381(2) ?
    C18 H18 . 0.9500 ?
    O3 N4 . 1.2296(16) ?
    O4 N4 . 1.2319(16) ?
    N3 H3A . 0.8800 ?
    N3 C19 . 1.3776(19) ?
    N3 C30 . 1.3716(17) ?
    N4 C28 . 1.4600(18) ?
    C19 C20 . 1.394(2) ?
    C19 C24 . 1.4128(19) ?
    C20 H20 . 0.9500 ?
    C20 C21 . 1.374(2) ?
    C21 H21 . 0.9500 ?
    C21 C22 . 1.401(2) ?
    C22 H22 . 0.9500 ?
    C22 C23 . 1.383(2) ?
    C23 H23 . 0.9500 ?
    C23 C24 . 1.393(2) ?
    C24 C25 . 1.4437(19) ?
    C25 C26 . 1.3928(18) ?
    C25 C30 . 1.4142(19) ?
    C26 H26 . 0.9500 ?
    C26 C27 . 1.3909(19) ?
    C27 C28 . 1.4120(19) ?
    C27 C31 . 1.4875(18) ?
    C28 C29 . 1.3846(19) ?
    C29 H29 . 0.9500 ?
    C29 C30 . 1.383(2) ?
    C31 C32 . 1.389(2) ?
    C31 C36 . 1.394(2) ?
    C32 H32 . 0.9500 ?
    C32 C33 . 1.389(2) ?
    C33 H33 . 0.9500 ?
    C33 C34 . 1.378(3) ?
    C34 H34 . 0.9500 ?
    C34 C35 . 1.379(3) ?
    C35 H35 . 0.9500 ?
    C35 C36 . 1.379(2) ?
    C36 H36 . 0.9500 ?
loop_
    _geom_angle_atom_site_label_1
    _geom_angle_atom_site_label_2
    _geom_angle_atom_site_label_3
    _geom_angle_site_symmetry_1
    _geom_angle_site_symmetry_3
    _geom_angle
    _geom_angle_publ_flag
    C1 N1 H1 . . 125.5 ?
    C12 N1 H1 . . 125.5 ?
    C12 N1 C1 . . 109.05(11) ?
    O1 N2 C10 . . 119.42(12) ?
    O2 N2 O1 . . 122.57(13) ?
    O2 N2 C10 . . 118.00(13) ?
    N1 C1 C2 . . 129.30(13) ?
    N1 C1 C6 . . 109.00(12) ?
    C2 C1 C6 . . 121.70(13) ?
    C1 C2 H2 . . 121.4 ?
    C3 C2 C1 . . 117.14(14) ?
    C3 C2 H2 . . 121.4 ?
    C2 C3 H3 . . 119.0 ?
    C2 C3 C4 . . 121.97(13) ?
    C4 C3 H3 . . 119.0 ?
    C3 C4 H4 . . 119.7 ?
    C5 C4 C3 . . 120.65(14) ?
    C5 C4 H4 . . 119.7 ?
    C4 C5 H5 . . 120.6 ?
    C4 C5 C6 . . 118.76(14) ?
    C6 C5 H5 . . 120.6 ?
    C1 C6 C7 . . 106.36(12) ?
    C5 C6 C1 . . 119.77(13) ?
    C5 C6 C7 . . 133.86(14) ?
    C8 C7 C6 . . 133.64(13) ?
    C8 C7 C12 . . 119.83(12) ?
    C12 C7 C6 . . 106.53(12) ?
    C7 C8 H8 . . 119.5 ?
    C9 C8 C7 . . 120.95(13) ?
    C9 C8 H8 . . 119.5 ?
    C8 C9 C10 . . 116.54(12) ?
    C8 C9 C13 . . 119.74(12) ?
    C10 C9 C13 . . 123.46(12) ?
    C9 C10 N2 . . 119.60(12) ?
    C11 C10 N2 . . 115.52(12) ?
    C11 C10 C9 . . 124.79(12) ?
    C10 C11 H11 . . 121.7 ?
    C10 C11 C12 . . 116.66(13) ?
    C12 C11 H11 . . 121.7 ?
    N1 C12 C7 . . 109.05(12) ?
    N1 C12 C11 . . 129.75(13) ?
    C11 C12 C7 . . 121.20(12) ?
    C14 C13 C9 . . 121.11(12) ?
    C14 C13 C18 . . 118.63(13) ?
    C18 C13 C9 . . 120.21(12) ?
    C13 C14 H14 . . 119.7 ?
    C15 C14 C13 . . 120.60(14) ?
    C15 C14 H14 . . 119.7 ?
    C14 C15 H15 . . 119.8 ?
    C16 C15 C14 . . 120.38(15) ?
    C16 C15 H15 . . 119.8 ?
    C15 C16 H16 . . 120.2 ?
    C15 C16 C17 . . 119.61(14) ?
    C17 C16 H16 . . 120.2 ?
    C16 C17 H17 . . 119.9 ?
    C18 C17 C16 . . 120.26(14) ?
    C18 C17 H17 . . 119.9 ?
    C13 C18 H18 . . 119.7 ?
    C17 C18 C13 . . 120.52(14) ?
    C17 C18 H18 . . 119.7 ?
    C19 N3 H3A . . 125.5 ?
    C30 N3 H3A . . 125.5 ?
    C30 N3 C19 . . 109.05(11) ?
    O3 N4 O4 . . 122.28(12) ?
    O3 N4 C28 . . 119.53(12) ?
    O4 N4 C28 . . 118.17(12) ?
    N3 C19 C20 . . 129.19(13) ?
    N3 C19 C24 . . 109.16(12) ?
    C20 C19 C24 . . 121.64(14) ?
    C19 C20 H20 . . 121.3 ?
    C21 C20 C19 . . 117.45(14) ?
    C21 C20 H20 . . 121.3 ?
    C20 C21 H21 . . 119.1 ?
    C20 C21 C22 . . 121.89(14) ?
    C22 C21 H21 . . 119.1 ?
    C21 C22 H22 . . 119.7 ?
    C23 C22 C21 . . 120.61(15) ?
    C23 C22 H22 . . 119.7 ?
    C22 C23 H23 . . 120.6 ?
    C22 C23 C24 . . 118.85(14) ?
    C24 C23 H23 . . 120.6 ?
    C19 C24 C25 . . 106.21(12) ?
    C23 C24 C19 . . 119.53(13) ?
    C23 C24 C25 . . 134.26(13) ?
    C26 C25 C24 . . 133.90(13) ?
    C26 C25 C30 . . 119.64(13) ?
    C30 C25 C24 . . 106.46(12) ?
    C25 C26 H26 . . 119.4 ?
    C27 C26 C25 . . 121.17(12) ?
    C27 C26 H26 . . 119.4 ?
    C26 C27 C28 . . 116.44(12) ?
    C26 C27 C31 . . 118.77(12) ?
    C28 C27 C31 . . 124.67(12) ?
    C27 C28 N4 . . 120.38(12) ?
    C29 C28 N4 . . 114.84(12) ?
    C29 C28 C27 . . 124.63(13) ?
    C28 C29 H29 . . 121.6 ?
    C30 C29 C28 . . 116.83(12) ?
    C30 C29 H29 . . 121.6 ?
    N3 C30 C25 . . 109.12(12) ?
    N3 C30 C29 . . 129.64(12) ?
    C29 C30 C25 . . 121.24(12) ?
    C32 C31 C27 . . 119.84(13) ?
    C32 C31 C36 . . 118.71(13) ?
    C36 C31 C27 . . 121.33(13) ?
    C31 C32 H32 . . 119.7 ?
    C33 C32 C31 . . 120.58(15) ?
    C33 C32 H32 . . 119.7 ?
    C32 C33 H33 . . 120.0 ?
    C34 C33 C32 . . 120.01(16) ?
    C34 C33 H33 . . 120.0 ?
    C33 C34 H34 . . 120.1 ?
    C33 C34 C35 . . 119.77(15) ?
    C35 C34 H34 . . 120.1 ?
    C34 C35 H35 . . 119.7 ?
    C34 C35 C36 . . 120.60(16) ?
    C36 C35 H35 . . 119.7 ?
    C31 C36 H36 . . 119.8 ?
    C35 C36 C31 . . 120.31(15) ?
    C35 C36 H36 . . 119.8 ?
loop_
    _geom_torsion_atom_site_label_1
    _geom_torsion_atom_site_label_2
    _geom_torsion_atom_site_label_3
    _geom_torsion_atom_site_label_4
    _geom_torsion_site_symmetry_1
    _geom_torsion_site_symmetry_2
    _geom_torsion_site_symmetry_3
    _geom_torsion_site_symmetry_4
    _geom_torsion
    _geom_torsion_publ_flag
    O1 N2 C10 C9 . . . . 33.96(18) ?
    O1 N2 C10 C11 . . . . -142.78(13) ?
    O2 N2 C10 C9 . . . . -147.07(14) ?
    O2 N2 C10 C11 . . . . 36.19(18) ?
    N1 C1 C2 C3 . . . . -178.83(13) ?
    N1 C1 C6 C5 . . . . 179.82(11) ?
    N1 C1 C6 C7 . . . . -0.43(14) ?
    N2 C10 C11 C12 . . . . 176.07(11) ?
    C1 N1 C12 C7 . . . . 0.29(14) ?
    C1 N1 C12 C11 . . . . -179.86(13) ?
    C1 C2 C3 C4 . . . . -0.8(2) ?
    C1 C6 C7 C8 . . . . -179.68(13) ?
    C1 C6 C7 C12 . . . . 0.60(14) ?
    C2 C1 C6 C5 . . . . 0.67(19) ?
    C2 C1 C6 C7 . . . . -179.58(12) ?
    C2 C3 C4 C5 . . . . 0.7(2) ?
    C3 C4 C5 C6 . . . . 0.1(2) ?
    C4 C5 C6 C1 . . . . -0.78(19) ?
    C4 C5 C6 C7 . . . . 179.56(14) ?
    C5 C6 C7 C8 . . . . 0.0(3) ?
    C5 C6 C7 C12 . . . . -179.70(14) ?
    C6 C1 C2 C3 . . . . 0.13(19) ?
    C6 C7 C8 C9 . . . . -178.43(13) ?
    C6 C7 C12 N1 . . . . -0.56(14) ?
    C6 C7 C12 C11 . . . . 179.58(11) ?
    C7 C8 C9 C10 . . . . -1.82(18) ?
    C7 C8 C9 C13 . . . . 172.60(12) ?
    C8 C7 C12 N1 . . . . 179.68(11) ?
    C8 C7 C12 C11 . . . . -0.18(19) ?
    C8 C9 C10 N2 . . . . -174.94(11) ?
    C8 C9 C10 C11 . . . . 1.5(2) ?
    C8 C9 C13 C14 . . . . 55.80(18) ?
    C8 C9 C13 C18 . . . . -121.42(14) ?
    C9 C10 C11 C12 . . . . -0.5(2) ?
    C9 C13 C14 C15 . . . . -177.70(13) ?
    C9 C13 C18 C17 . . . . 177.90(13) ?
    C10 C9 C13 C14 . . . . -130.18(14) ?
    C10 C9 C13 C18 . . . . 52.60(18) ?
    C10 C11 C12 N1 . . . . 179.96(12) ?
    C10 C11 C12 C7 . . . . -0.20(18) ?
    C12 N1 C1 C2 . . . . 179.16(13) ?
    C12 N1 C1 C6 . . . . 0.10(14) ?
    C12 C7 C8 C9 . . . . 1.25(19) ?
    C13 C9 C10 N2 . . . . 10.87(19) ?
    C13 C9 C10 C11 . . . . -172.72(12) ?
    C13 C14 C15 C16 . . . . 0.3(2) ?
    C14 C13 C18 C17 . . . . 0.6(2) ?
    C14 C15 C16 C17 . . . . -0.3(2) ?
    C15 C16 C17 C18 . . . . 0.4(2) ?
    C16 C17 C18 C13 . . . . -0.6(2) ?
    C18 C13 C14 C15 . . . . -0.4(2) ?
    O3 N4 C28 C27 . . . . 35.93(18) ?
    O3 N4 C28 C29 . . . . -139.86(13) ?
    O4 N4 C28 C27 . . . . -145.47(13) ?
    O4 N4 C28 C29 . . . . 38.74(17) ?
    N3 C19 C20 C21 . . . . -177.36(13) ?
    N3 C19 C24 C23 . . . . 178.82(12) ?
    N3 C19 C24 C25 . . . . -0.84(15) ?
    N4 C28 C29 C30 . . . . 173.21(11) ?
    C19 N3 C30 C25 . . . . -0.34(15) ?
    C19 N3 C30 C29 . . . . 178.60(13) ?
    C19 C20 C21 C22 . . . . -1.6(2) ?
    C19 C24 C25 C26 . . . . -178.57(14) ?
    C19 C24 C25 C30 . . . . 0.62(14) ?
    C20 C19 C24 C23 . . . . -0.4(2) ?
    C20 C19 C24 C25 . . . . 179.97(12) ?
    C20 C21 C22 C23 . . . . 0.3(2) ?
    C21 C22 C23 C24 . . . . 1.0(2) ?
    C22 C23 C24 C19 . . . . -1.0(2) ?
    C22 C23 C24 C25 . . . . 178.56(14) ?
    C23 C24 C25 C26 . . . . 1.8(3) ?
    C23 C24 C25 C30 . . . . -178.97(15) ?
    C24 C19 C20 C21 . . . . 1.7(2) ?
    C24 C25 C26 C27 . . . . 177.60(13) ?
    C24 C25 C30 N3 . . . . -0.18(14) ?
    C24 C25 C30 C29 . . . . -179.23(12) ?
    C25 C26 C27 C28 . . . . 0.96(19) ?
    C25 C26 C27 C31 . . . . 177.21(12) ?
    C26 C25 C30 N3 . . . . 179.14(11) ?
    C26 C25 C30 C29 . . . . 0.09(19) ?
    C26 C27 C28 N4 . . . . -174.31(12) ?
    C26 C27 C28 C29 . . . . 1.0(2) ?
    C26 C27 C31 C32 . . . . 44.14(18) ?
    C26 C27 C31 C36 . . . . -131.90(14) ?
    C27 C28 C29 C30 . . . . -2.4(2) ?
    C27 C31 C32 C33 . . . . -175.23(13) ?
    C27 C31 C36 C35 . . . . 176.57(13) ?
    C28 C27 C31 C32 . . . . -139.94(14) ?
    C28 C27 C31 C36 . . . . 44.02(19) ?
    C28 C29 C30 N3 . . . . -177.09(13) ?
    C28 C29 C30 C25 . . . . 1.75(19) ?
    C30 N3 C19 C20 . . . . 179.86(13) ?
    C30 N3 C19 C24 . . . . 0.75(15) ?
    C30 C25 C26 C27 . . . . -1.50(19) ?
    C31 C27 C28 N4 . . . . 9.68(19) ?
    C31 C27 C28 C29 . . . . -174.96(12) ?
    C31 C32 C33 C34 . . . . -1.1(2) ?
    C32 C31 C36 C35 . . . . 0.5(2) ?
    C32 C33 C34 C35 . . . . -0.1(2) ?
    C33 C34 C35 C36 . . . . 1.5(2) ?
    C34 C35 C36 C31 . . . . -1.7(2) ?
    C36 C31 C32 C33 . . . . 0.9(2) ?
loop_
    _geom_hbond_atom_site_label_D
    _geom_hbond_atom_site_label_H
    _geom_hbond_atom_site_label_A
    _geom_hbond_site_symmetry_D
    _geom_hbond_site_symmetry_H
    _geom_hbond_site_symmetry_A
    _geom_hbond_distance_DH
    _geom_hbond_distance_HA
    _geom_hbond_distance_DA
    _geom_hbond_angle_DHA
    _geom_hbond_publ_flag
    N1 H1 O3 ? ? 2_656 0.880(10)
                               2.330(10)
                                       3.1825(16) 162.0(10)
                                                         yes
    N1 H1 O4 . . 2_656 0.880(10)
                               2.380(10)
                                       3.1331(17) 143.0(10)
                                                         yes
    N1 H1 N4 . . 2_656 0.880(10)
                               2.590(10)
                                       3.4610(17) 168.0(10)
                                                         yes
    N3 H3A O1 . . 2_766 0.880(10)
                                2.260(10)
                                        3.1079(18) 162.0(10)
                                                          yes
    N3 H3A O2 . . 2_766 0.880(10)
                                2.450(10)
                                        3.2039(19) 143.0(10)
                                                          yes
    N3 H3A N2 . . 2_766 0.880(10)
                                2.600(10)
                                        3.4700(19) 170.0(10)
                                                          yes
_shelx_space_group_comment
;
The symmetry employed for this shelxl refinement is uniquely defined
by the following loop, which should always be used as a source of
symmetry information in preference to the above space-group names.
They are only intended as comments.
;
_shelx_estimated_absorpt_T_min     0.991
_shelx_estimated_absorpt_T_max     0.991
_shelx_hkl_file
;
  -1   0   0    0.00    0.00
  -1   0   0    0.00    0.00
  -1   0   0    0.00    0.00
  -3   0   0   17.46    0.45
  -3   0   0   16.91    0.45
  -3   0   0   16.96    0.43
   3   0   0   17.14    0.43
  -4   0   0    6.05    0.20
  -4   0   0    5.90    0.19
  -4   0   0    5.73    0.18
   4   0   0    5.94    0.17
  -5   0   0    5.44    0.19
  -5   0   0    5.13    0.19
  -5   0   0    5.33    0.17
   5   0   0    5.42    0.17
   5   0   0    5.29    0.20
  -6   0   0    0.26    0.05
  -6   0   0    0.20    0.05
  -6   0   0    0.21    0.06
   6   0   0    0.28    0.04
   6   0   0    0.23    0.05
  -7   0   0    1.12    0.11
  -7   0   0    1.03    0.09
  -7   0   0    1.00    0.10
   7   0   0    1.07    0.08
   7   0   0    0.86    0.10
  -8   0   0    7.32    0.29
  -8   0   0    7.42    0.28
  -8   0   0    7.50    0.25
   8   0   0    7.35    0.30
  -9   0   0    0.07    0.07
  -9   0   0    0.10    0.07
   9   0   0    0.10    0.07
 -10   0   0    0.84    0.12
  10   0   0    0.76    0.12
  10  -1   0    0.03    0.07
 -10   1   0   -0.05    0.07
 -10   1   0    0.05    0.07
   9  -1   0    2.35    0.17
  -9   1   0    2.49    0.17
  -9   1   0    2.43    0.17
   8  -1   0    1.60    0.14
   8  -1   0    1.69    0.10
  -8   1   0    1.67    0.12
  -8   1   0    1.65    0.11
  -8   1   0    1.66    0.14
   7  -1   0    1.33    0.11
   7  -1   0    1.44    0.09
  -7   1   0    1.06    0.10
  -7   1   0    1.43    0.10
  -7   1   0    1.16    0.11
   6  -1   0    2.15    0.10
  -6   1   0    2.56    0.12
  -6   1   0    2.20    0.12
  -6   1   0    2.32    0.11
   5  -1   0    3.85    0.13
  -5   1   0    3.91    0.14
  -5   1   0    3.98    0.15
  -5   1   0    3.92    0.16
   4  -1   0   23.38    0.61
  -4   1   0   24.67    0.63
  -4   1   0   24.41    0.61
  -4   1   0   24.86    0.63
   3  -1   0   31.86    0.80
  -3   1   0   32.87    0.81
  -3   1   0   32.94    0.80
  -3   1   0   33.27    0.80
  -3   1   0   32.74    0.82
   2  -1   0   16.22    0.41
  -2   1   0   16.55    0.41
   1  -1   0   -0.18    0.00
   1  -1   0   -0.18    0.00
   1  -1   0   -0.18    0.00
  -1   1   0   -0.18    0.00
  -1   1   0   -0.18    0.00
  -1   1   0   -0.18    0.00
  -1   1   0   -0.18    0.00
   0  -1   0    0.00    0.00
   0  -1   0    0.00    0.00
   0  -1   0    0.00    0.00
   0   1   0    0.00    0.00
   0   1   0    0.00    0.00
   0   1   0    0.00    0.00
  -2  -1   0    5.25    0.16
   2   1   0    5.87    0.15
   2   1   0    4.89    0.16
   2   1   0    5.97    0.15
  -3  -1   0   27.57    0.70
  -3  -1   0   27.85    0.72
   3   1   0   28.80    0.72
   3   1   0   28.96    0.70
  -4  -1   0   13.30    0.38
  -4  -1   0   13.36    0.36
  -4  -1   0   12.84    0.37
   4   1   0   13.55    0.38
   4   1   0   13.61    0.35
  -5  -1   0    0.89    0.07
  -5  -1   0    0.74    0.07
  -5  -1   0    0.69    0.07
   5   1   0    0.70    0.07
   5   1   0    0.90    0.06
  -6  -1   0    0.50    0.07
  -6  -1   0    0.55    0.06
  -6  -1   0    0.56    0.07
   6   1   0    0.52    0.05
   6   1   0    0.47    0.07
  -7  -1   0    4.78    0.21
  -7  -1   0    5.25    0.19
  -7  -1   0    4.95    0.22
   7   1   0    4.99    0.18
   7   1   0    5.21    0.23
  -8  -1   0    0.09    0.06
  -8  -1   0    0.03    0.06
  -8  -1   0    0.06    0.05
   8   1   0    0.03    0.06
  -9  -1   0    2.85    0.18
  -9  -1   0    2.69    0.18
   9   1   0    2.78    0.19
  10  -2   0   -0.05    0.06
 -10   2   0   -0.02    0.07
 -10   2   0   -0.03    0.06
   9  -2   0   -0.09    0.05
  -9   2   0   -0.02    0.05
  -9   2   0    0.03    0.06
   8  -2   0    0.71    0.10
   8  -2   0    0.54    0.07
  -8   2   0    0.61    0.09
  -8   2   0    0.77    0.10
  -8   2   0    0.70    0.08
   7  -2   0    2.35    0.14
   7  -2   0    2.57    0.12
  -7   2   0    2.61    0.12
  -7   2   0    2.51    0.14
  -7   2   0    2.60    0.14
   6  -2   0    3.34    0.13
  -6   2   0    3.58    0.16
  -6   2   0    3.52    0.15
  -6   2   0    3.46    0.14
   5  -2   0    7.39    0.22
  -5   2   0    7.23    0.22
  -5   2   0    7.35    0.24
  -5   2   0    7.21    0.23
  -5   2   0    7.33    0.22
   4  -2   0    0.01    0.02
  -4   2   0    0.04    0.03
  -4   2   0    0.06    0.02
  -4   2   0    0.12    0.03
  -4   2   0    0.05    0.03
   3  -2   0    2.77    0.10
  -3   2   0    2.95    0.11
  -3   2   0    3.15    0.11
  -3   2   0    2.90    0.10
  -3   2   0    3.09    0.10
  -2   2   0  128.51    2.92
  -2   2   0  114.36    2.91
   1  -2   0   -0.19    0.01
  -1   2   0   -0.19    0.00
  -1  -2   0    4.98    0.16
   1   2   0    6.37    0.16
   1   2   0    6.40    0.16
  -2  -2   0    4.90    0.15
  -2  -2   0    4.98    0.15
  -2  -2   0    5.09    0.14
   2   2   0    4.85    0.15
   2   2   0    5.03    0.14
  -3  -2   0    8.35    0.24
  -3  -2   0    8.23    0.24
   3   2   0    7.94    0.24
   3   2   0    8.13    0.22
  -4  -2   0    5.61    0.20
  -4  -2   0    5.83    0.19
   4   2   0    5.99    0.18
   4   2   0    6.00    0.20
  -5  -2   0    0.11    0.04
  -5  -2   0    0.07    0.04
  -5  -2   0    0.09    0.04
   5   2   0    0.14    0.04
   5   2   0    0.14    0.03
  -6  -2   0   12.87    0.41
  -6  -2   0   13.67    0.38
  -6  -2   0   13.18    0.40
   6   2   0   13.05    0.41
   6   2   0   12.81    0.36
  -7  -2   0    3.09    0.17
  -7  -2   0    3.30    0.15
  -7  -2   0    3.16    0.16
   7   2   0    3.08    0.18
   7   2   0    2.90    0.18
  -8  -2   0    2.91    0.17
  -8  -2   0    3.14    0.17
  -8  -2   0    2.80    0.18
   8   2   0    2.72    0.18
  -9  -2   0    0.95    0.12
  -9  -2   0    0.77    0.11
   9   2   0    1.02    0.12
  10  -3   0    1.67    0.16
 -10   3   0    1.94    0.16
 -10   3   0    1.56    0.14
   9  -3   0    0.23    0.08
   9  -3   0    0.45    0.07
  -9   3   0    0.44    0.09
  -9   3   0    0.38    0.08
   8  -3   0    3.07    0.17
   8  -3   0    3.13    0.14
  -8   3   0    3.21    0.16
  -8   3   0    2.92    0.17
  -8   3   0    3.07    0.15
   7  -3   0    0.68    0.07
  -7   3   0    0.88    0.09
  -7   3   0    0.66    0.07
  -7   3   0    0.71    0.08
   6  -3   0    0.82    0.06
  -6   3   0    0.93    0.07
  -6   3   0    1.03    0.09
  -6   3   0    0.81    0.08
  -6   3   0    0.86    0.08
   5  -3   0    4.21    0.15
  -5   3   0    4.46    0.15
  -5   3   0    4.39    0.15
  -5   3   0    4.17    0.16
  -5   3   0    4.44    0.16
   4  -3   0   12.62    0.35
  -4   3   0   13.13    0.35
  -4   3   0   13.17    0.36
  -4   3   0   13.08    0.35
  -4   3   0   13.18    0.35
   3  -3   0   25.57    0.64
  -3   3   0   24.98    0.63
  -3   3   0   25.18    0.64
  -3   3   0   25.92    0.64
  -3   3   0   25.43    0.64
   2  -3   0  454.06   11.92
   2  -3   0  480.90   11.16
   2  -3   0  469.03   12.01
  -2   3   0  462.24   11.19
  -2   3   0  474.83   11.17
  -2   3   0  467.70   11.19
   1  -3   0    6.67    0.19
   1  -3   0    6.24    0.19
  -1   3   0    7.47    0.19
  -1   3   0    7.90    0.20
   0  -3   0    1.54    0.06
   0   3   0    1.23    0.05
  -1  -3   0   -0.02    0.01
  -1  -3   0   -0.01    0.01
  -1  -3   0    0.01    0.01
   1   3   0    0.01    0.01
   1   3   0    0.00    0.01
  -2  -3   0   12.14    0.30
  -2  -3   0   11.90    0.32
  -2  -3   0   11.77    0.33
   2   3   0   11.52    0.32
   2   3   0   12.13    0.31
  -3  -3   0    0.02    0.02
  -3  -3   0    0.00    0.03
  -3  -3   0    0.02    0.02
   3   3   0    0.02    0.03
   3   3   0    0.00    0.02
  -4  -3   0    1.32    0.09
  -4  -3   0    1.48    0.08
   4   3   0    1.48    0.07
   4   3   0    1.50    0.09
  -5  -3   0    7.50    0.25
  -5  -3   0    7.55    0.24
  -5  -3   0    7.43    0.26
   5   3   0    7.37    0.26
   5   3   0    7.41    0.23
  -6  -3   0    5.05    0.20
  -6  -3   0    4.90    0.20
  -6  -3   0    5.23    0.22
   6   3   0    4.98    0.18
   6   3   0    5.29    0.22
  -7  -3   0    7.49    0.26
  -7  -3   0    7.06    0.28
  -7  -3   0    7.52    0.28
   7   3   0    7.46    0.29
  -8  -3   0    1.69    0.14
  -8  -3   0    1.19    0.12
   8   3   0    1.30    0.14
  -9  -3   0    0.10    0.07
  -9  -3   0   -0.01    0.08
   9   3   0   -0.02    0.07
  10  -4   0    0.13    0.07
 -10   4   0    0.14    0.08
 -10   4   0    0.15    0.08
   9  -4   0    1.74    0.11
   9  -4   0    1.65    0.14
  -9   4   0    1.65    0.14
  -9   4   0    1.85    0.14
   8  -4   0    0.37    0.06
  -8   4   0    0.36    0.07
  -8   4   0    0.33    0.07
  -8   4   0    0.43    0.07
   7  -4   0    1.29    0.09
  -7   4   0    1.31    0.09
  -7   4   0    1.52    0.11
  -7   4   0    1.12    0.09
  -7   4   0    1.20    0.10
   6  -4   0    9.81    0.29
   6  -4   0    9.60    0.29
  -6   4   0    9.83    0.29
  -6   4   0    9.71    0.30
  -6   4   0    9.96    0.31
  -6   4   0    9.92    0.29
   5  -4   0   13.53    0.37
   5  -4   0   13.39    0.37
  -5   4   0   13.48    0.38
  -5   4   0   13.51    0.38
  -5   4   0   13.85    0.38
  -5   4   0   13.98    0.38
   4  -4   0    0.30    0.04
  -4   4   0    0.34    0.04
  -4   4   0    0.39    0.04
  -4   4   0    0.29    0.04
  -4   4   0    0.32    0.04
   3  -4   0    0.77    0.05
   3  -4   0    0.76    0.05
   3  -4   0    0.81    0.05
  -3   4   0    0.75    0.05
  -3   4   0    0.83    0.05
  -3   4   0    0.81    0.06
   2  -4   0  126.53    3.09
   2  -4   0  123.70    3.08
   2  -4   0  130.50    3.09
  -2   4   0  130.79    3.09
  -2   4   0  129.86    3.08
  -2   4   0  131.39    3.11
   1  -4   0   36.30    0.92
   1  -4   0   37.51    0.92
  -1   4   0   37.16    0.90
  -1   4   0   37.49    0.92
  -1   4   0   38.15    0.92
   0  -4   0    2.00    0.08
   0   4   0    1.80    0.08
   0   4   0    1.82    0.06
   0   4   0    1.70    0.07
  -1  -4   0   17.18    0.45
  -1  -4   0   16.49    0.43
   1   4   0   16.20    0.43
   1   4   0   17.69    0.45
   1   4   0   16.64    0.43
  -2  -4   0    0.01    0.02
  -2  -4   0   -0.01    0.02
  -2  -4   0    0.01    0.02
   2   4   0    0.08    0.02
   2   4   0    0.01    0.02
  -3  -4   0   23.86    0.62
  -3  -4   0   23.13    0.62
  -3  -4   0   24.15    0.59
   3   4   0   23.16    0.60
   3   4   0   23.07    0.62
  -4  -4   0    2.56    0.12
  -4  -4   0    2.35    0.12
   4   4   0    2.44    0.10
   4   4   0    2.60    0.13
  -5  -4   0    2.35    0.13
  -5  -4   0    2.11    0.13
  -5  -4   0    2.03    0.12
   5   4   0    2.30    0.11
   5   4   0    2.15    0.13
  -6  -4   0    9.93    0.33
  -6  -4   0    9.69    0.32
  -6  -4   0    9.51    0.33
   6   4   0   10.07    0.32
   6   4   0    9.96    0.34
  -7  -4   0    0.06    0.06
  -7  -4   0    0.17    0.06
  -7  -4   0    0.09    0.06
   7   4   0    0.14    0.07
  -8  -4   0    1.14    0.13
  -8  -4   0    1.00    0.12
   8   4   0    0.93    0.12
  10  -5   0    7.10    0.30
  10  -5   0    6.47    0.25
 -10   5   0    6.63    0.29
 -10   5   0    6.89    0.28
   9  -5   0    0.14    0.07
   9  -5   0    0.15    0.06
  -9   5   0    0.09    0.07
  -9   5   0    0.11    0.07
   8  -5   0    5.93    0.22
   8  -5   0    6.10    0.22
  -8   5   0    6.14    0.23
  -8   5   0    6.04    0.23
  -8   5   0    6.25    0.23
  -8   5   0    6.15    0.25
   7  -5   0    3.48    0.15
   7  -5   0    3.41    0.15
  -7   5   0    3.53    0.17
  -7   5   0    3.47    0.16
  -7   5   0    3.48    0.16
  -7   5   0    3.57    0.15
   6  -5   0    0.04    0.04
   6  -5   0   -0.01    0.03
  -6   5   0    0.03    0.04
  -6   5   0    0.03    0.04
  -6   5   0    0.00    0.04
  -6   5   0   -0.01    0.03
   5  -5   0   16.90    0.46
   5  -5   0   16.57    0.46
  -5   5   0   16.93    0.46
  -5   5   0   17.36    0.46
  -5   5   0   17.41    0.46
   4  -5   0   18.89    0.51
  -4   5   0   19.34    0.50
  -4   5   0   19.08    0.51
  -4   5   0   19.80    0.51
   3  -5   0    7.07    0.21
   3  -5   0    6.63    0.19
  -3   5   0    6.67    0.21
  -3   5   0    6.77    0.19
  -3   5   0    6.84    0.20
   2  -5   0    0.82    0.06
  -2   5   0    0.70    0.04
  -2   5   0    0.82    0.05
  -2   5   0    0.73    0.06
   1  -5   0    0.48    0.05
  -1   5   0    0.42    0.03
  -1   5   0    0.44    0.04
  -1   5   0    0.49    0.05
   0  -5   0    0.49    0.05
   0   5   0    0.45    0.04
   0   5   0    0.42    0.05
   0   5   0    0.43    0.03
  -1  -5   0   67.19    1.63
  -1  -5   0   64.12    1.60
   1   5   0   64.94    1.61
   1   5   0   65.95    1.61
   1   5   0   68.54    1.63
  -2  -5   0   25.41    0.67
  -2  -5   0   25.46    0.64
   2   5   0   25.60    0.65
   2   5   0   26.15    0.68
   2   5   0   25.58    0.66
  -3  -5   0    2.30    0.09
  -3  -5   0    2.25    0.11
  -3  -5   0    2.11    0.11
   3   5   0    2.19    0.09
   3   5   0    2.32    0.11
  -4  -5   0   21.42    0.60
  -4  -5   0   22.56    0.61
   4   5   0   22.48    0.61
   4   5   0   22.35    0.58
  -5  -5   0   32.99    0.90
  -5  -5   0   34.15    0.89
  -5  -5   0   33.57    0.89
   5   5   0   33.53    0.86
   5   5   0   35.00    0.91
  -6  -5   0    0.91    0.10
  -6  -5   0    0.98    0.10
  -6  -5   0    1.18    0.11
   6   5   0    1.02    0.11
  -7  -5   0    2.15    0.15
  -7  -5   0    2.07    0.14
  -7  -5   0    2.05    0.15
   7   5   0    2.11    0.16
  -8  -5   0    0.56    0.10
  -8  -5   0    0.60    0.10
   8   5   0    0.50    0.10
  10  -6   0    0.31    0.07
  10  -6   0    0.20    0.08
 -10   6   0    0.19    0.08
   9  -6   0    0.02    0.04
  -9   6   0    0.15    0.07
  -9   6   0    0.04    0.05
   8  -6   0    0.14    0.05
   8  -6   0    0.16    0.05
  -8   6   0    0.26    0.06
  -8   6   0    0.21    0.06
  -8   6   0    0.15    0.06
   7  -6   0    0.84    0.08
   7  -6   0    0.87    0.07
  -7   6   0    0.70    0.08
  -7   6   0    0.62    0.07
  -7   6   0    0.73    0.08
   6  -6   0    6.19    0.21
   6  -6   0    6.32    0.22
  -6   6   0    6.28    0.22
  -6   6   0    6.22    0.22
  -6   6   0    6.41    0.22
   5  -6   0    0.08    0.04
  -5   6   0    0.06    0.04
  -5   6   0    0.08    0.04
  -5   6   0    0.16    0.04
   4  -6   0    4.35    0.16
  -4   6   0    4.40    0.15
  -4   6   0    4.32    0.16
   3  -6   0   17.89    0.46
   3  -6   0   18.04    0.49
  -3   6   0   18.62    0.48
  -3   6   0   18.40    0.49
  -3   6   0   18.26    0.47
   2  -6   0    0.16    0.04
  -2   6   0    0.13    0.02
  -2   6   0    0.12    0.03
  -2   6   0    0.10    0.03
   1  -6   0    7.48    0.23
  -1   6   0    7.35    0.22
  -1   6   0    7.20    0.23
  -1   6   0    7.29    0.20
   0  -6   0    5.84    0.18
   0  -6   0    5.75    0.20
   0   6   0    5.78    0.17
   0   6   0    5.89    0.20
   0   6   0    5.94    0.18
  -1  -6   0    0.11    0.04
  -1  -6   0    0.06    0.03
   1   6   0    0.07    0.03
   1   6   0    0.07    0.05
   1   6   0    0.11    0.03
  -2  -6   0    2.71    0.13
  -2  -6   0    2.82    0.11
   2   6   0    2.84    0.14
   2   6   0    2.97    0.12
   2   6   0    2.72    0.11
  -3  -6   0    0.19    0.05
  -3  -6   0    0.17    0.03
   3   6   0    0.19    0.05
   3   6   0    0.14    0.03
   3   6   0    0.11    0.05
  -4  -6   0   11.43    0.36
  -4  -6   0   12.42    0.33
   4   6   0   11.21    0.37
   4   6   0   12.34    0.34
  -5  -6   0   14.18    0.43
  -5  -6   0   13.76    0.42
   5   6   0   13.56    0.43
   5   6   0   13.97    0.41
  -6  -6   0    0.04    0.05
  -6  -6   0    0.03    0.05
   6   6   0    0.07    0.05
  -7  -6   0    0.09    0.07
  -7  -6   0   -0.03    0.05
   7   6   0    0.10    0.06
  10  -7   0    0.93    0.10
  10  -7   0    0.83    0.11
 -10   7   0    0.78    0.12
   9  -7   0    0.47    0.07
  -9   7   0    0.47    0.09
  -9   7   0    0.62    0.09
   8  -7   0    0.13    0.05
   8  -7   0    0.12    0.06
  -8   7   0    0.10    0.06
  -8   7   0    0.14    0.06
  -8   7   0    0.15    0.05
   7  -7   0   13.40    0.41
   7  -7   0   13.48    0.40
  -7   7   0   14.42    0.42
  -7   7   0   13.93    0.41
  -7   7   0   13.55    0.41
   6  -7   0    7.80    0.26
   6  -7   0    8.09    0.26
  -6   7   0    7.90    0.26
  -6   7   0    7.90    0.26
   5  -7   0    1.30    0.10
  -5   7   0    1.36    0.09
  -5   7   0    1.29    0.09
   4  -7   0   57.36    1.45
  -4   7   0   58.60    1.43
  -4   7   0   59.42    1.45
   3  -7   0    1.37    0.09
   3  -7   0    1.28    0.06
  -3   7   0    1.16    0.08
  -3   7   0    1.47    0.08
  -3   7   0    1.34    0.07
   2  -7   0    4.69    0.17
  -2   7   0    4.48    0.16
  -2   7   0    4.38    0.17
  -2   7   0    4.55    0.14
   1  -7   0    0.13    0.04
  -1   7   0    0.25    0.03
  -1   7   0    0.24    0.05
  -1   7   0    0.19    0.03
   0  -7   0    3.16    0.12
   0  -7   0    3.24    0.14
   0   7   0    3.05    0.12
   0   7   0    3.03    0.14
   0   7   0    3.20    0.11
  -1  -7   0    4.41    0.15
  -1  -7   0    4.32    0.17
   1   7   0    4.29    0.18
   1   7   0    4.22    0.15
   1   7   0    4.06    0.15
  -2  -7   0    0.14    0.03
  -2  -7   0    0.09    0.04
   2   7   0    0.00    0.05
   2   7   0    0.13    0.04
   2   7   0    0.12    0.03
  -3  -7   0    1.06    0.10
  -3  -7   0    1.22    0.07
   3   7   0    0.97    0.10
   3   7   0    1.13    0.08
   3   7   0    1.16    0.09
  -4  -7   0    2.49    0.15
   4   7   0    2.76    0.15
   4   7   0    2.53    0.12
   4   7   0    2.33    0.16
  -5  -7   0    1.21    0.11
  -5  -7   0    1.08    0.11
   5   7   0    1.15    0.11
   5   7   0    1.25    0.13
  -6  -7   0    1.24    0.12
  -6  -7   0    1.66    0.13
   6   7   0    1.42    0.14
   6   7   0    1.48    0.14
  -7  -7   0    4.33    0.22
  -7  -7   0    4.75    0.22
   7   7   0    4.44    0.27
   7   7   0    4.48    0.24
  10  -8   0    1.76    0.13
 -10   8   0    1.52    0.13
 -10   8   0    1.62    0.15
   9  -8   0    1.09    0.11
  -9   8   0    0.95    0.11
  -9   8   0    0.98    0.11
   8  -8   0    2.44    0.15
   8  -8   0    2.37    0.14
  -8   8   0    2.20    0.13
  -8   8   0    2.39    0.14
   7  -8   0    9.65    0.32
   7  -8   0    9.73    0.31
  -7   8   0   10.02    0.32
  -7   8   0    9.22    0.31
   6  -8   0    6.27    0.24
  -6   8   0    6.87    0.24
  -6   8   0    6.50    0.23
   5  -8   0   15.17    0.44
  -5   8   0   15.07    0.42
  -5   8   0   15.36    0.44
   4  -8   0    1.55    0.10
  -4   8   0    1.70    0.10
  -4   8   0    1.87    0.10
  -4   8   0    1.58    0.09
   3  -8   0    7.95    0.27
  -3   8   0    8.35    0.23
  -3   8   0    8.51    0.26
  -3   8   0    8.48    0.27
   2  -8   0    0.93    0.09
  -2   8   0    0.93    0.06
  -2   8   0    0.71    0.07
  -2   8   0    0.97    0.07
   1  -8   0   36.38    0.93
  -1   8   0   35.12    0.88
  -1   8   0   35.26    0.93
  -1   8   0   36.19    0.91
   0  -8   0    1.43    0.10
   0  -8   0    1.38    0.08
   0   8   0    1.36    0.11
   0   8   0    1.41    0.07
   0   8   0    1.38    0.08
  -1  -8   0   12.51    0.38
  -1  -8   0   12.08    0.35
   1   8   0   12.38    0.36
   1   8   0   12.81    0.39
   1   8   0   12.27    0.35
  -2  -8   0    8.28    0.25
  -2  -8   0    8.25    0.29
   2   8   0    8.60    0.26
   2   8   0    8.40    0.30
   2   8   0    8.41    0.27
  -3  -8   0    5.52    0.22
  -3  -8   0    5.65    0.19
   3   8   0    5.00    0.19
   3   8   0    5.65    0.21
   3   8   0    5.49    0.24
  -4  -8   0    5.34    0.23
   4   8   0    5.17    0.20
   4   8   0    5.05    0.24
   4   8   0    5.26    0.22
  -5  -8   0    0.02    0.05
  -5  -8   0    0.03    0.06
   5   8   0    0.01    0.07
   5   8   0    0.05    0.05
  -6  -8   0    1.10    0.12
  -6  -8   0    1.01    0.11
   6   8   0    0.98    0.12
   6   8   0    0.96    0.12
  10  -9   0    0.53    0.08
 -10   9   0    0.55    0.10
 -10   9   0    0.65    0.10
   9  -9   0    0.19    0.06
  -9   9   0    0.21    0.07
  -9   9   0    0.16    0.07
   8  -9   0    3.16    0.17
   8  -9   0    3.06    0.16
  -8   9   0    3.18    0.17
  -8   9   0    3.45    0.17
   7  -9   0    0.38    0.07
   7  -9   0    0.23    0.07
  -7   9   0    0.27    0.06
  -7   9   0    0.37    0.07
   6  -9   0    7.19    0.26
  -6   9   0    7.37    0.25
  -6   9   0    7.41    0.26
   5  -9   0    1.84    0.12
  -5   9   0    1.93    0.11
  -5   9   0    1.80    0.10
   4  -9   0    2.89    0.15
  -4   9   0    2.99    0.14
  -4   9   0    2.97    0.12
  -4   9   0    3.04    0.14
   3  -9   0    1.17    0.10
  -3   9   0    0.98    0.09
  -3   9   0    1.09    0.07
  -3   9   0    1.05    0.08
   2  -9   0    9.29    0.31
  -2   9   0    9.35    0.29
  -2   9   0    9.11    0.30
  -2   9   0    9.06    0.26
   1  -9   0    0.65    0.08
   1  -9   0    0.49    0.06
  -1   9   0    0.54    0.08
  -1   9   0    0.54    0.05
  -1   9   0    0.41    0.05
   0  -9   0    0.02    0.04
   0  -9   0    0.02    0.03
   0   9   0   -0.02    0.03
   0   9   0    0.01    0.02
   0   9   0    0.08    0.06
  -1  -9   0    0.01    0.03
  -1  -9   0    0.06    0.05
   1   9   0    0.13    0.04
   1   9   0   -0.02    0.06
   1   9   0    0.00    0.03
  -2  -9   0    1.86    0.10
  -2  -9   0    1.77    0.13
   2   9   0    1.90    0.15
   2   9   0    1.93    0.11
   2   9   0    1.73    0.10
  -3  -9   0   27.13    0.76
   3   9   0   27.55    0.74
   3   9   0   26.55    0.77
   3   9   0   26.71    0.72
  -4  -9   0    0.09    0.06
  -4  -9   0    0.12    0.05
   4   9   0    0.15    0.06
   4   9   0    0.04    0.07
  -5  -9   0   -0.03    0.05
  -5  -9   0    0.03    0.06
   5   9   0    0.05    0.08
   5   9   0    0.04    0.05
  -6  -9   0    1.04    0.12
  -6  -9   0    1.02    0.12
   6   9   0    0.76    0.11
  10 -10   0    0.86    0.11
 -10  10   0    0.80    0.11
   9 -10   0    7.18    0.28
  -9  10   0    6.75    0.28
   8 -10   0    9.52    0.33
   8 -10   0    9.12    0.32
  -8  10   0    8.98    0.32
   7 -10   0    7.59    0.28
  -7  10   0    7.36    0.28
  -7  10   0    7.94    0.35
   6 -10   0    2.37    0.15
  -6  10   0    2.41    0.14
  -6  10   0    2.28    0.13
   5 -10   0    0.00    0.05
  -5  10   0    0.03    0.04
  -5  10   0    0.02    0.04
   4 -10   0    9.45    0.32
  -4  10   0    9.64    0.31
  -4  10   0    9.23    0.27
  -4  10   0    8.93    0.30
   3 -10   0   -0.01    0.05
  -3  10   0    0.03    0.05
  -3  10   0    0.00    0.03
  -3  10   0   -0.01    0.03
   2 -10   0    0.05    0.05
  -2  10   0    0.04    0.05
  -2  10   0    0.08    0.04
  -2  10   0    0.07    0.03
   1 -10   0    2.56    0.14
   1 -10   0    2.56    0.13
  -1  10   0    2.38    0.15
  -1  10   0    2.57    0.13
  -1  10   0    2.57    0.10
   0 -10   0    0.05    0.04
   0 -10   0    0.02    0.04
   0  10   0    0.07    0.07
   0  10   0    0.06    0.03
   0  10   0   -0.01    0.03
  -1 -10   0    0.78    0.10
  -1 -10   0    0.55    0.07
   1  10   0    0.70    0.07
   1  10   0    0.81    0.11
   1  10   0    0.70    0.08
  -2 -10   0    5.59    0.24
  -2 -10   0    5.34    0.20
   2  10   0    5.42    0.20
   2  10   0    5.00    0.20
   2  10   0    5.81    0.26
  -3 -10   0    0.59    0.09
   3  10   0    0.61    0.11
   3  10   0    0.72    0.09
   3  10   0    0.66    0.08
  -4 -10   0    2.24    0.13
  -4 -10   0    2.21    0.16
   4  10   0    2.49    0.15
   4  10   0    2.06    0.18
  -5 -10   0    1.33    0.14
  -5 -10   0    1.34    0.12
   5  10   0    1.30    0.13
   9 -11   0    1.85    0.14
  -9  11   0    1.59    0.15
   8 -11   0    1.12    0.12
   8 -11   0    1.12    0.11
  -8  11   0    1.09    0.12
   7 -11   0    0.51    0.09
  -7  11   0    0.57    0.08
   6 -11   0   -0.07    0.06
  -6  11   0    0.07    0.05
   5 -11   0    2.66    0.16
  -5  11   0    3.05    0.16
  -5  11   0    2.95    0.15
   4 -11   0    1.37    0.13
  -4  11   0    1.26    0.11
  -4  11   0    1.35    0.11
   3 -11   0    3.74    0.19
  -3  11   0    3.52    0.18
  -3  11   0    3.61    0.17
   2 -11   0    1.22    0.12
  -2  11   0    1.05    0.11
  -2  11   0    1.15    0.10
   1 -11   0    0.15    0.06
   1 -11   0    0.23    0.05
  -1  11   0    0.17    0.05
  -1  11   0    0.09    0.06
   0 -11   0    1.23    0.12
   0 -11   0    0.98    0.09
   0  11   0    0.87    0.09
   0  11   0    1.02    0.12
  -1 -11   0   12.23    0.37
  -1 -11   0   11.95    0.41
   1  11   0   11.97    0.37
   1  11   0   12.34    0.42
  -2 -11   0    0.02    0.06
   2  11   0    0.05    0.05
   2  11   0    0.04    0.08
   2  11   0   -0.02    0.04
  -3 -11   0    0.15    0.07
   3  11   0    0.12    0.08
   3  11   0    0.26    0.06
  -4 -11   0    0.10    0.07
   4  11   0    0.04    0.05
   9 -12   0   -0.02    0.06
  -9  12   0    0.04    0.07
   8 -12   0    1.99    0.15
   8 -12   0    2.26    0.18
  -8  12   0    2.63    0.17
   7 -12   0    5.98    0.27
  -7  12   0    6.17    0.26
   6 -12   0   -0.08    0.06
  -6  12   0    0.03    0.05
   5 -12   0    0.06    0.07
  -5  12   0    0.08    0.05
  -5  12   0    0.10    0.06
   4 -12   0    0.23    0.08
  -4  12   0    0.22    0.07
  -4  12   0    0.15    0.06
   3 -12   0    6.06    0.26
  -3  12   0    6.35    0.25
  -3  12   0    6.19    0.26
   2 -12   0    3.61    0.20
   2 -12   0    3.50    0.17
  -2  12   0    3.65    0.18
  -2  12   0    3.50    0.19
   1 -12   0    0.31    0.06
   1 -12   0    0.33    0.08
  -1  12   0    0.24    0.06
  -1  12   0    0.51    0.10
   0 -12   0    2.89    0.15
   0 -12   0    3.01    0.18
   0  12   0    3.29    0.19
   0  12   0    3.01    0.16
  -1 -12   0    0.65    0.08
  -1 -12   0    0.62    0.10
   1  12   0    0.46    0.08
   1  12   0    0.70    0.12
  -2 -12   0    1.52    0.15
   2  12   0    1.55    0.17
   2  12   0    1.31    0.14
  -3 -12   0    0.01    0.06
   8 -13   0    1.22    0.13
   8 -13   0    1.29    0.14
  -8  13   0    1.29    0.14
   7 -13   0   -0.07    0.07
  -7  13   0   -0.06    0.06
   6 -13   0    3.82    0.22
  -6  13   0    4.36    0.21
   5 -13   0    0.46    0.09
  -5  13   0    0.34    0.09
  -5  13   0    0.48    0.09
   4 -13   0    2.61    0.18
  -4  13   0    2.37    0.15
  -4  13   0    2.45    0.16
   3 -13   0    0.14    0.06
   3 -13   0   -0.02    0.07
  -3  13   0    0.09    0.06
  -3  13   0    0.11    0.08
   2 -13   0    1.98    0.14
   2 -13   0    2.19    0.17
  -2  13   0    1.96    0.14
  -2  13   0    2.43    0.18
   1 -13   0    0.11    0.06
   1 -13   0    0.15    0.07
  -1  13   0    0.26    0.09
  -1  13   0    0.09    0.06
   0 -13   0    2.35    0.17
   0 -13   0    2.07    0.13
   0  13   0    2.23    0.18
   0  13   0    2.23    0.14
  -1 -13   0    0.00    0.06
   1  13   0    0.09    0.05
   1  13   0    0.14    0.09
  -2 -13   0    0.16    0.08
   7 -14   0    2.41    0.19
  -7  14   0    2.55    0.18
   6 -14   0    0.83    0.12
  -6  14   0    0.92    0.12
   5 -14   0    5.80    0.28
  -5  14   0    5.98    0.26
  -5  14   0    5.90    0.25
   4 -14   0   -0.06    0.07
  -4  14   0    0.12    0.07
  -4  14   0    0.02    0.07
   3 -14   0    0.03    0.06
   3 -14   0    0.05    0.08
  -3  14   0   -0.03    0.06
  -3  14   0    0.04    0.07
   2 -14   0    0.09    0.07
   2 -14   0   -0.05    0.05
  -2  14   0    0.09    0.08
  -2  14   0    0.02    0.06
   1 -14   0    0.56    0.11
   1 -14   0    0.55    0.09
  -1  14   0    0.39    0.10
  -1  14   0    0.49    0.09
   0 -14   0   -0.02    0.06
   0  14   0    0.09    0.06
  -1 -14   0   -0.01    0.07
   6 -15   0   -0.04    0.08
  -6  15   0   -0.03    0.07
   5 -15   0    0.02    0.08
  -5  15   0    0.11    0.07
  -5  15   0    0.18    0.07
   4 -15   0    0.57    0.12
   4 -15   0    0.75    0.10
  -4  15   0    0.60    0.11
  -4  15   0    0.61    0.10
   3 -15   0    0.32    0.08
   3 -15   0    0.37    0.09
  -3  15   0    0.33    0.08
  -3  15   0    0.42    0.10
   2 -15   0    0.04    0.06
   2 -15   0    0.00    0.06
  -2  15   0   -0.07    0.05
   1 -15   0    0.20    0.07
   1 -15   0    0.45    0.10
  -1  15   0    0.28    0.08
   0 -15   1    0.05    0.07
  -1  15  -1   -0.01    0.06
   1 -15   1    0.04    0.07
   1 -15   1    0.06    0.05
  -2  15  -1    0.27    0.10
  -2  15  -1    0.29    0.08
   2 -15   1    0.28    0.09
   2 -15   1    0.30    0.07
  -3  15  -1    0.86    0.11
  -3  15  -1    0.88    0.13
   3 -15   1    1.12    0.12
   3 -15   1    1.06    0.14
  -4  15  -1    0.12    0.07
  -4  15  -1    0.01    0.06
   4 -15   1    0.05    0.08
  -5  15  -1    0.58    0.10
  -5  15  -1    0.79    0.11
   5 -15   1    0.73    0.12
  -6  15  -1    0.27    0.08
   6 -15   1    0.25    0.09
  -1 -14   1    0.51    0.10
   0  14  -1    0.02    0.08
   0  14  -1    0.01    0.05
   0 -14   1    0.06    0.07
  -1  14  -1    1.46    0.13
  -1  14  -1    1.31    0.14
   1 -14   1    1.76    0.15
   1 -14   1    1.66    0.12
  -2  14  -1    1.45    0.12
  -2  14  -1    1.60    0.15
   2 -14   1    1.15    0.12
   2 -14   1    1.39    0.14
  -3  14  -1   -0.09    0.07
  -3  14  -1    0.05    0.06
   3 -14   1   -0.05    0.06
  -4  14  -1    2.64    0.17
  -4  14  -1    2.40    0.16
   4 -14   1    2.36    0.18
  -5  14  -1    1.15    0.13
  -5  14  -1    1.04    0.12
   5 -14   1    0.90    0.13
  -6  14  -1    3.44    0.20
   6 -14   1    3.60    0.21
  -7  14  -1    0.08    0.07
   7 -14   1   -0.01    0.07
   7 -14   1    0.19    0.08
  -3 -13   1    0.36    0.10
  -2 -13   1    0.02    0.06
   1  13  -1    0.03    0.05
   1  13  -1    0.02    0.08
  -1 -13   1    0.16    0.07
   0  13  -1    3.03    0.20
   0  13  -1    2.91    0.16
   0 -13   1    2.79    0.15
   0 -13   1    2.96    0.18
  -1  13  -1   14.53    0.45
  -1  13  -1   14.92    0.49
   1 -13   1   14.58    0.48
   1 -13   1   14.91    0.45
  -2  13  -1   14.36    0.44
  -2  13  -1   13.30    0.45
   2 -13   1   14.04    0.47
   2 -13   1   14.41    0.44
  -3  13  -1   14.41    0.46
  -3  13  -1   15.18    0.48
   3 -13   1   15.42    0.49
  -4  13  -1    0.08    0.06
  -4  13  -1   -0.03    0.05
   4 -13   1    0.05    0.07
  -5  13  -1   28.94    0.81
  -5  13  -1   28.93    0.79
   5 -13   1   28.51    0.82
  -6  13  -1    3.82    0.20
   6 -13   1    4.91    0.24
  -7  13  -1    1.40    0.14
   7 -13   1    1.58    0.15
   7 -13   1    1.82    0.14
  -8  13  -1    1.42    0.14
   8 -13   1    1.36    0.15
   8 -13   1    1.81    0.15
  -4 -12   1    0.10    0.07
  -3 -12   1    0.05    0.05
   2  12  -1    0.09    0.08
  -2 -12   1    0.01    0.06
   1  12  -1    0.00    0.07
   1  12  -1    0.04    0.04
  -1 -12   1   -0.05    0.04
  -1 -12   1   -0.03    0.06
   0  12  -1    0.42    0.07
   0  12  -1    0.51    0.10
   0 -12   1    0.33    0.06
   0 -12   1    0.48    0.09
  -1  12  -1    2.85    0.18
  -1  12  -1    3.16    0.16
   1 -12   1    2.44    0.17
   1 -12   1    2.90    0.15
  -2  12  -1    5.55    0.24
  -2  12  -1    5.46    0.22
   2 -12   1    5.52    0.25
  -3  12  -1    0.10    0.05
  -3  12  -1    0.05    0.06
   3 -12   1    0.09    0.07
  -4  12  -1    0.10    0.06
  -4  12  -1    0.07    0.05
   4 -12   1    0.08    0.06
  -5  12  -1    1.03    0.10
  -5  12  -1    1.05    0.11
   5 -12   1    0.71    0.10
  -6  12  -1    0.02    0.06
   6 -12   1   -0.12    0.06
  -7  12  -1    0.19    0.07
   7 -12   1    0.19    0.08
   7 -12   1    0.27    0.07
  -8  12  -1    2.05    0.15
   8 -12   1    2.07    0.15
   8 -12   1    1.97    0.16
   9 -12   1    1.24    0.13
   4  11  -1    0.47    0.08
  -4 -11   1    0.55    0.10
   3  11  -1    0.42    0.07
   3  11  -1    0.36    0.10
  -3 -11   1    0.30    0.08
   2  11  -1    0.00    0.04
   2  11  -1    0.00    0.08
   2  11  -1    0.04    0.04
  -2 -11   1    0.11    0.07
   1  11  -1    0.10    0.07
   1  11  -1    0.00    0.04
   1  11  -1   -0.06    0.04
  -1 -11   1   -0.01    0.05
  -1 -11   1   -0.06    0.04
   0  11  -1   11.27    0.39
   0  11  -1   11.51    0.36
   0  11  -1   11.85    0.34
   0 -11   1   11.90    0.40
   0 -11   1   11.87    0.36
  -1  11  -1    2.59    0.14
  -1  11  -1    2.77    0.12
  -1  11  -1    2.55    0.16
   1 -11   1    2.68    0.13
   1 -11   1    2.67    0.16
  -2  11  -1    6.43    0.24
  -2  11  -1    6.91    0.23
  -2  11  -1    6.81    0.26
   2 -11   1    6.56    0.26
  -3  11  -1    8.53    0.29
  -3  11  -1    8.31    0.28
   3 -11   1    8.17    0.30
  -4  11  -1    0.09    0.05
  -4  11  -1    0.06    0.05
   4 -11   1    0.17    0.07
  -5  11  -1    2.45    0.15
  -5  11  -1    2.64    0.14
   5 -11   1    2.53    0.16
  -6  11  -1    1.37    0.12
   6 -11   1    1.47    0.13
  -7  11  -1    0.14    0.06
   7 -11   1    0.00    0.06
   7 -11   1    0.07    0.05
  -8  11  -1    2.07    0.15
   8 -11   1    2.40    0.15
   8 -11   1    2.04    0.15
  -9  11  -1    0.96    0.11
   9 -11   1    0.96    0.11
   5  10  -1    0.32    0.08
  -5 -10   1    0.26    0.08
   4  10  -1    2.61    0.19
   4  10  -1    2.97    0.16
  -4 -10   1    2.64    0.17
   3  10  -1    6.37    0.28
   3  10  -1    6.38    0.24
  -3 -10   1    5.88    0.25
   2  10  -1    2.59    0.13
   2  10  -1    2.88    0.18
   2  10  -1    2.91    0.14
  -2 -10   1    2.80    0.16
  -2 -10   1    2.99    0.13
   1  10  -1    5.42    0.24
   1  10  -1    5.74    0.20
   1  10  -1    5.70    0.21
  -1 -10   1    5.53    0.20
  -1 -10   1    6.10    0.24
   0  10  -1    0.35    0.06
   0  10  -1    0.45    0.05
   0  10  -1    0.38    0.08
   0 -10   1    0.40    0.06
   0 -10   1    0.56    0.08
  -1  10  -1    0.59    0.06
  -1  10  -1    0.39    0.08
  -1  10  -1    0.44    0.06
   1 -10   1    0.34    0.07
  -2  10  -1    1.63    0.11
  -2  10  -1    1.77    0.09
  -2  10  -1    1.61    0.11
   2 -10   1    1.84    0.13
  -3  10  -1    0.84    0.08
  -3  10  -1    0.67    0.06
  -3  10  -1    0.70    0.08
   3 -10   1    0.82    0.09
  -4  10  -1    0.23    0.05
  -4  10  -1    0.33    0.06
  -4  10  -1    0.32    0.05
   4 -10   1    0.24    0.06
  -5  10  -1    0.17    0.05
  -5  10  -1    0.10    0.05
   5 -10   1    0.33    0.07
  -6  10  -1    0.56    0.07
  -6  10  -1    0.70    0.09
   6 -10   1    0.57    0.09
  -7  10  -1   -0.06    0.05
  -7  10  -1    0.05    0.05
   7 -10   1    0.08    0.06
   7 -10   1    0.03    0.05
  -8  10  -1    0.12    0.06
  -8  10  -1    0.08    0.06
   8 -10   1    0.10    0.06
   8 -10   1    0.14    0.06
  -9  10  -1    2.62    0.17
  -9  10  -1    2.88    0.17
   9 -10   1    2.79    0.17
   6   9  -1    0.15    0.07
  -6  -9   1    0.24    0.07
  -6  -9   1    0.16    0.07
   5   9  -1    1.73    0.16
   5   9  -1    1.52    0.13
  -5  -9   1    1.66    0.14
   4   9  -1    6.19    0.25
   4   9  -1    6.02    0.27
  -4  -9   1    6.24    0.26
   3   9  -1    0.08    0.07
   3   9  -1    0.00    0.03
   3   9  -1    0.06    0.04
  -3  -9   1    0.04    0.05
   2   9  -1    2.67    0.12
   2   9  -1    2.64    0.16
   2   9  -1    2.64    0.13
  -2  -9   1    2.45    0.11
  -2  -9   1    2.77    0.15
   1   9  -1    0.77    0.09
   1   9  -1    0.68    0.07
   1   9  -1    0.89    0.07
  -1  -9   1    0.77    0.07
  -1  -9   1    0.65    0.08
   0   9  -1    8.21    0.25
   0   9  -1    8.63    0.30
   0   9  -1    7.92    0.26
   0  -9   1    8.91    0.29
   0  -9   1    8.39    0.26
  -1   9  -1    2.42    0.10
  -1   9  -1    2.25    0.13
  -1   9  -1    2.50    0.12
   1  -9   1    2.37    0.13
  -2   9  -1    0.18    0.04
  -2   9  -1    0.18    0.06
  -2   9  -1    0.23    0.05
   2  -9   1    0.25    0.06
  -3   9  -1    2.47    0.13
  -3   9  -1    2.53    0.12
  -3   9  -1    2.44    0.11
   3  -9   1    2.64    0.14
  -4   9  -1    0.00    0.03
  -4   9  -1    0.01    0.03
  -4   9  -1   -0.01    0.03
   4  -9   1   -0.03    0.04
  -5   9  -1    0.27    0.05
  -5   9  -1    0.34    0.06
   5  -9   1    0.34    0.07
  -6   9  -1    7.26    0.25
  -6   9  -1    6.96    0.25
   6  -9   1    6.99    0.25
   6  -9   1    7.22    0.26
  -7   9  -1    4.38    0.20
  -7   9  -1    4.34    0.19
   7  -9   1    4.58    0.19
   7  -9   1    4.47    0.19
  -8   9  -1    0.36    0.08
  -8   9  -1    0.39    0.07
   8  -9   1    0.43    0.07
   8  -9   1    0.34    0.08
  -9   9  -1    0.40    0.09
  -9   9  -1    0.39    0.08
 -10   9  -1   -0.05    0.07
 -10   9  -1   -0.09    0.06
  10  -9   1   -0.04    0.05
   7   8  -1    0.32    0.09
  -7  -8   1    0.16    0.08
  -7  -8   1    0.43    0.09
   6   8  -1    0.14    0.06
   6   8  -1    0.17    0.06
  -6  -8   1    0.06    0.06
  -6  -8   1    0.04    0.06
   5   8  -1    0.15    0.07
   5   8  -1    0.02    0.05
  -5  -8   1    0.04    0.05
   4   8  -1    0.32    0.08
   4   8  -1    0.64    0.08
  -4  -8   1    0.44    0.08
   3   8  -1    7.39    0.28
   3   8  -1    7.49    0.26
   3   8  -1    7.11    0.23
  -3  -8   1    7.56    0.23
  -3  -8   1    7.78    0.28
   2   8  -1   28.53    0.75
   2   8  -1   29.17    0.79
   2   8  -1   28.06    0.73
  -2  -8   1   28.16    0.73
  -2  -8   1   28.89    0.78
   1   8  -1    0.05    0.05
   1   8  -1    0.01    0.03
   1   8  -1    0.04    0.03
  -1  -8   1    0.14    0.05
  -1  -8   1    0.02    0.03
   0   8  -1    0.21    0.04
   0   8  -1    0.22    0.03
   0   8  -1    0.30    0.06
   0  -8   1    0.13    0.04
  -1   8  -1   13.10    0.35
  -1   8  -1   13.22    0.39
  -1   8  -1   13.19    0.37
   1  -8   1   12.98    0.39
  -2   8  -1    3.56    0.14
  -2   8  -1    3.33    0.15
  -2   8  -1    3.45    0.12
   2  -8   1    3.68    0.16
  -3   8  -1   10.65    0.30
  -3   8  -1   10.92    0.32
  -3   8  -1   10.64    0.32
   3  -8   1   10.43    0.33
  -4   8  -1    1.50    0.09
  -4   8  -1    1.37    0.09
  -4   8  -1    1.30    0.08
   4  -8   1    1.43    0.10
  -5   8  -1    0.08    0.04
  -5   8  -1    0.05    0.04
   5  -8   1    0.07    0.05
  -6   8  -1    1.05    0.09
  -6   8  -1    0.98    0.09
   6  -8   1    1.21    0.10
   6  -8   1    1.05    0.09
  -7   8  -1    3.43    0.16
  -7   8  -1    3.03    0.16
   7  -8   1    3.23    0.16
   7  -8   1    2.80    0.15
  -8   8  -1    3.17    0.18
  -8   8  -1    3.33    0.17
   8  -8   1    3.06    0.17
   8  -8   1    3.11    0.16
  -9   8  -1   -0.04    0.06
  -9   8  -1    0.14    0.06
   9  -8   1   -0.02    0.05
 -10   8  -1    3.12    0.20
  10  -8   1    3.30    0.18
   7   7  -1    0.32    0.08
  -7  -7   1    0.29    0.08
  -7  -7   1    0.38    0.09
   6   7  -1    0.68    0.10
  -6  -7   1    0.77    0.10
  -6  -7   1    0.50    0.09
   5   7  -1    7.51    0.28
  -5  -7   1    7.64    0.28
   4   7  -1    6.21    0.20
   4   7  -1    6.13    0.24
  -4  -7   1    6.50    0.24
   3   7  -1    0.06    0.04
   3   7  -1    0.10    0.03
   3   7  -1   -0.01    0.05
  -3  -7   1    0.14    0.05
  -3  -7   1    0.15    0.03
   2   7  -1    0.80    0.07
   2   7  -1    0.66    0.06
   2   7  -1    0.76    0.08
  -2  -7   1    0.88    0.06
  -2  -7   1    0.86    0.08
   1   7  -1    9.80    0.31
   1   7  -1    9.96    0.28
   1   7  -1    9.47    0.28
  -1  -7   1    9.46    0.30
  -1  -7   1    9.59    0.27
   0   7  -1    2.90    0.11
   0   7  -1    2.82    0.13
   0   7  -1    2.98    0.11
   0  -7   1    3.04    0.13
  -1   7  -1   12.56    0.35
  -1   7  -1   12.88    0.34
  -1   7  -1   13.14    0.37
   1  -7   1   12.55    0.37
  -2   7  -1    1.98    0.10
  -2   7  -1    2.11    0.09
  -2   7  -1    1.86    0.09
   2  -7   1    2.17    0.11
  -3   7  -1   11.60    0.32
  -3   7  -1   11.98    0.33
  -3   7  -1   11.42    0.33
   3  -7   1   11.53    0.34
  -4   7  -1    6.49    0.21
  -4   7  -1    5.93    0.20
   4  -7   1    6.37    0.21
  -5   7  -1    0.26    0.05
  -5   7  -1    0.23    0.05
   5  -7   1    0.37    0.05
   5  -7   1    0.35    0.06
  -6   7  -1    0.22    0.06
  -6   7  -1    0.28    0.06
   6  -7   1    0.28    0.06
   6  -7   1    0.24    0.06
  -7   7  -1    1.49    0.12
  -7   7  -1    1.63    0.11
   7  -7   1    1.52    0.11
   7  -7   1    1.72    0.12
  -8   7  -1    0.71    0.10
  -8   7  -1    0.72    0.09
   8  -7   1    0.67    0.08
   8  -7   1    0.71    0.11
  -9   7  -1    1.18    0.12
  -9   7  -1    0.96    0.11
   9  -7   1    1.22    0.11
 -10   7  -1    0.48    0.10
  10  -7   1    0.53    0.09
   8   6  -1    0.90    0.12
  -8  -6   1    0.98    0.12
  -8  -6   1    1.00    0.11
   7   6  -1    0.02    0.06
  -7  -6   1   -0.02    0.05
  -7  -6   1    0.07    0.06
   6   6  -1    2.38    0.16
  -6  -6   1    2.50    0.15
   5   6  -1    5.62    0.23
  -5  -6   1    5.49    0.22
   4   6  -1    0.07    0.03
   4   6  -1    0.06    0.04
  -4  -6   1    0.05    0.05
  -4  -6   1   -0.03    0.04
   3   6  -1    0.04    0.02
   3   6  -1   -0.02    0.03
  -3  -6   1    0.02    0.04
  -3  -6   1    0.04    0.02
   2   6  -1   21.67    0.56
   2   6  -1   20.33    0.54
  -2  -6   1   20.59    0.53
  -2  -6   1   21.07    0.57
   1   6  -1    9.08    0.26
   1   6  -1    9.64    0.29
   1   6  -1    9.06    0.26
  -1  -6   1    9.06    0.25
  -1  -6   1    8.78    0.28
   0   6  -1   12.90    0.35
   0   6  -1   12.90    0.37
   0   6  -1   13.30    0.35
   0  -6   1   13.35    0.37
  -1   6  -1    9.66    0.28
  -1   6  -1    9.29    0.25
  -1   6  -1    9.23    0.27
   1  -6   1    9.29    0.28
  -2   6  -1    6.02    0.19
  -2   6  -1    6.14    0.18
  -2   6  -1    6.11    0.19
   2  -6   1    6.27    0.20
  -3   6  -1    4.59    0.15
  -3   6  -1    4.79    0.15
  -3   6  -1    4.49    0.16
   3  -6   1    4.55    0.16
  -4   6  -1    0.50    0.05
  -4   6  -1    0.63    0.06
   4  -6   1    0.51    0.06
  -5   6  -1    6.65    0.22
  -5   6  -1    5.98    0.21
   5  -6   1    6.50    0.21
   5  -6   1    6.67    0.21
  -6   6  -1    2.69    0.13
  -6   6  -1    2.84    0.14
  -6   6  -1    2.93    0.13
   6  -6   1    2.70    0.13
   6  -6   1    2.48    0.12
  -7   6  -1    0.17    0.05
  -7   6  -1    0.16    0.06
  -7   6  -1    0.20    0.05
   7  -6   1    0.17    0.05
   7  -6   1    0.20    0.05
  -8   6  -1    1.12    0.10
  -8   6  -1    0.94    0.11
   8  -6   1    1.01    0.10
  -9   6  -1    0.25    0.08
   9  -6   1    0.28    0.06
 -10   6  -1    0.26    0.09
  10  -6   1    0.37    0.08
   8   5  -1    2.03    0.16
  -8  -5   1    1.84    0.15
  -8  -5   1    2.09    0.15
   7   5  -1    0.01    0.05
  -7  -5   1    0.00    0.05
  -7  -5   1    0.02    0.05
   6   5  -1    2.43    0.15
  -6  -5   1    2.29    0.14
  -6  -5   1    2.34    0.14
   5   5  -1    0.59    0.05
   5   5  -1    0.64    0.08
  -5  -5   1    0.54    0.07
   4   5  -1    1.69    0.11
   4   5  -1    1.68    0.08
  -4  -5   1    1.73    0.11
   3   5  -1    5.43    0.17
   3   5  -1    5.37    0.19
  -3  -5   1    5.88    0.20
  -3  -5   1    5.70    0.16
   2   5  -1   94.14    2.35
   2   5  -1   98.46    2.37
  -2  -5   1   98.78    2.34
  -2  -5   1   98.79    2.38
   1   5  -1   26.14    0.66
   1   5  -1   26.22    0.66
   1   5  -1   27.02    0.68
  -1  -5   1   26.21    0.68
  -1  -5   1   25.78    0.65
   0   5  -1   20.95    0.53
   0   5  -1   20.75    0.53
   0   5  -1   21.01    0.55
   0  -5   1   21.27    0.55
  -1   5  -1   19.52    0.49
  -1   5  -1   18.79    0.51
  -1   5  -1   20.28    0.50
   1  -5   1   20.42    0.51
   1  -5   1   19.05    0.51
  -2   5  -1    4.20    0.13
  -2   5  -1    4.21    0.13
  -2   5  -1    3.98    0.13
   2  -5   1    3.98    0.14
   2  -5   1    3.96    0.13
  -3   5  -1   87.48    2.13
  -3   5  -1   88.22    2.12
   3  -5   1   87.54    2.12
   3  -5   1   87.29    2.12
  -4   5  -1   12.17    0.34
  -4   5  -1   12.51    0.35
   4  -5   1   12.24    0.34
   4  -5   1   12.50    0.35
   4  -5   1   12.42    0.34
  -5   5  -1    0.33    0.05
  -5   5  -1    0.38    0.05
  -5   5  -1    0.38    0.06
   5  -5   1    0.28    0.04
   5  -5   1    0.31    0.05
  -6   5  -1    8.48    0.27
  -6   5  -1    8.54    0.26
  -6   5  -1    8.29    0.28
   6  -5   1    8.44    0.27
   6  -5   1    8.44    0.26
  -7   5  -1    0.21    0.06
  -7   5  -1    0.16    0.05
  -7   5  -1    0.18    0.05
   7  -5   1    0.11    0.04
   7  -5   1    0.14    0.05
  -8   5  -1    0.20    0.07
   8  -5   1    0.12    0.05
  -9   5  -1    2.23    0.16
   9  -5   1    2.45    0.14
 -10   5  -1    0.70    0.12
  10  -5   1    0.65    0.11
  10  -5   1    0.60    0.09
   9   4  -1    0.10    0.07
  -9  -4   1    0.07    0.05
   8   4  -1   -0.06    0.05
  -8  -4   1    0.00    0.06
  -8  -4   1    0.06    0.06
  -8  -4   1    0.01    0.05
   7   4  -1    0.39    0.08
  -7  -4   1    0.29    0.07
  -7  -4   1    0.29    0.07
  -7  -4   1    0.34    0.07
   6   4  -1   27.00    0.75
  -6  -4   1   26.08    0.73
  -6  -4   1   26.89    0.72
   5   4  -1    2.28    0.13
   5   4  -1    2.09    0.09
  -5  -4   1    2.24    0.13
  -5  -4   1    2.23    0.12
   4   4  -1    0.43    0.06
   4   4  -1    0.48    0.04
  -4  -4   1    0.42    0.06
  -4  -4   1    0.40    0.05
   3   4  -1    0.00    0.02
   3   4  -1    0.03    0.02
  -3  -4   1    0.00    0.02
  -3  -4   1    0.03    0.03
   2   4  -1    6.88    0.20
   2   4  -1    7.20    0.22
  -2  -4   1    7.22    0.19
  -2  -4   1    7.34    0.22
   1   4  -1    1.94    0.08
   1   4  -1    1.92    0.07
  -1  -4   1    1.86    0.07
  -1  -4   1    2.04    0.09
   0   4  -1    1.84    0.07
   0   4  -1    1.81    0.08
   0   4  -1    1.87    0.07
   0  -4   1    2.00    0.08
  -1   4  -1   23.36    0.58
  -1   4  -1   22.83    0.57
  -1   4  -1   23.78    0.58
   1  -4   1   22.88    0.58
   1  -4   1   22.04    0.58
  -2   4  -1    0.35    0.03
  -2   4  -1    0.46    0.04
  -2   4  -1    0.42    0.04
   2  -4   1    0.40    0.04
   2  -4   1    0.40    0.04
  -3   4  -1   15.93    0.41
  -3   4  -1   15.07    0.40
   3  -4   1   15.10    0.40
   3  -4   1   15.29    0.39
   3  -4   1   15.35    0.40
  -4   4  -1    0.00    0.02
  -4   4  -1    0.05    0.03
   4  -4   1    0.02    0.02
   4  -4   1    0.05    0.02
   4  -4   1    0.01    0.02
  -5   4  -1    3.91    0.16
  -5   4  -1    3.92    0.15
  -5   4  -1    3.85    0.14
   5  -4   1    3.92    0.14
   5  -4   1    3.76    0.14
  -6   4  -1    2.47    0.11
  -6   4  -1    2.31    0.13
  -6   4  -1    2.45    0.13
  -6   4  -1    2.35    0.11
   6  -4   1    2.25    0.11
   6  -4   1    2.28    0.11
  -7   4  -1    0.04    0.05
  -7   4  -1    0.00    0.05
  -7   4  -1    0.06    0.04
   7  -4   1    0.04    0.04
   7  -4   1    0.02    0.04
  -8   4  -1    3.87    0.19
  -8   4  -1    4.15    0.20
   8  -4   1    4.13    0.17
  -9   4  -1    0.90    0.12
  -9   4  -1    0.97    0.11
   9  -4   1    0.78    0.09
 -10   4  -1    0.05    0.07
  10  -4   1   -0.03    0.06
   9   3  -1    0.30    0.09
  -9  -3   1    0.31    0.09
  -9  -3   1    0.37    0.09
   8   3  -1    5.90    0.27
  -8  -3   1    6.00    0.26
  -8  -3   1    5.90    0.23
  -8  -3   1    5.94    0.25
   7   3  -1   20.21    0.58
  -7  -3   1   18.61    0.54
  -7  -3   1   18.48    0.56
  -7  -3   1   19.88    0.57
   6   3  -1    6.47    0.25
   6   3  -1    6.19    0.20
  -6  -3   1    6.63    0.25
  -6  -3   1    6.41    0.23
   5   3  -1    0.22    0.05
   5   3  -1    0.15    0.03
  -5  -3   1    0.13    0.04
  -5  -3   1    0.17    0.04
   4   3  -1    0.03    0.02
   4   3  -1    0.09    0.04
  -4  -3   1   -0.01    0.03
  -4  -3   1    0.13    0.04
   3   3  -1   31.76    0.77
   3   3  -1   30.91    0.80
   3   3  -1   31.29    0.76
  -3  -3   1   32.35    0.80
  -3  -3   1   31.24    0.80
   2   3  -1   11.84    0.31
   2   3  -1   12.57    0.33
  -2  -3   1   12.27    0.31
  -2  -3   1   12.58    0.33
   1   3  -1   30.46    0.78
   1   3  -1   32.99    0.77
  -1  -3   1   31.57    0.79
   0   3  -1    0.73    0.03
   0  -3   1    0.85    0.04
  -1   3  -1   22.99    0.62
  -1   3  -1   26.77    0.62
   1  -3   1   26.42    0.62
   1  -3   1   24.78    0.62
  -2   3  -1   13.90    0.36
  -2   3  -1   14.07    0.36
   2  -3   1   13.99    0.36
   2  -3   1   14.02    0.35
   2  -3   1   13.87    0.36
  -3   3  -1    0.49    0.04
  -3   3  -1    0.55    0.04
  -3   3  -1    0.59    0.05
   3  -3   1    0.47    0.04
   3  -3   1    0.53    0.04
  -4   3  -1    0.29    0.04
  -4   3  -1    0.38    0.04
  -4   3  -1    0.31    0.04
  -4   3  -1    0.33    0.04
   4  -3   1    0.32    0.04
   4  -3   1    0.29    0.04
  -5   3  -1    6.49    0.22
  -5   3  -1    6.42    0.20
  -5   3  -1    6.44    0.21
  -5   3  -1    6.23    0.19
   5  -3   1    6.32    0.20
  -6   3  -1    0.13    0.05
  -6   3  -1    0.19    0.04
  -6   3  -1    0.18    0.05
   6  -3   1    0.18    0.04
  -7   3  -1    7.02    0.25
  -7   3  -1    6.98    0.26
  -7   3  -1    6.77    0.23
   7  -3   1    6.97    0.23
  -8   3  -1    0.48    0.08
  -8   3  -1    0.52    0.08
   8  -3   1    0.43    0.07
  -9   3  -1    6.61    0.27
  -9   3  -1    7.03    0.29
   9  -3   1    6.60    0.25
   9  -3   1    6.76    0.29
 -10   3  -1    0.12    0.08
 -10   3  -1    0.05    0.08
  10  -3   1   -0.01    0.06
   9   2  -1    0.03    0.06
  -9  -2   1    0.04    0.07
  -9  -2   1   -0.02    0.06
   8   2  -1    1.34    0.13
  -8  -2   1    1.19    0.11
  -8  -2   1    1.14    0.12
  -8  -2   1    1.30    0.13
   7   2  -1    9.87    0.34
  -7  -2   1    9.46    0.33
  -7  -2   1    9.27    0.32
  -7  -2   1    9.25    0.30
   6   2  -1    0.54    0.08
   6   2  -1    0.58    0.05
  -6  -2   1    0.39    0.06
  -6  -2   1    0.54    0.07
  -6  -2   1    0.53    0.08
   5   2  -1    1.26    0.06
   5   2  -1    1.14    0.09
  -5  -2   1    1.16    0.09
  -5  -2   1    1.17    0.08
   4   2  -1   20.98    0.52
   4   2  -1   20.59    0.56
  -4  -2   1   20.66    0.56
  -4  -2   1   21.13    0.55
   3   2  -1   35.43    0.86
   3   2  -1   35.35    0.90
   3   2  -1   35.53    0.87
  -3  -2   1   36.47    0.90
  -3  -2   1   35.67    0.89
   2   2  -1    2.49    0.07
   2   2  -1    2.42    0.09
   2   2  -1    2.49    0.07
  -2  -2   1    2.51    0.09
  -2  -2   1    2.47    0.07
  -2  -2   1    2.33    0.07
  -2  -2   1    2.59    0.09
   1   2  -1    0.41    0.02
   0  -2   1    0.01    0.01
   1  -2   1   50.87    1.33
   1  -2   1   59.51    1.34
  -2   2  -1    1.03    0.05
  -2   2  -1    1.22    0.06
  -2   2  -1    1.29    0.05
   2  -2   1    1.34    0.05
   2  -2   1    1.34    0.06
   2  -2   1    1.36    0.05
  -3   2  -1    0.07    0.02
  -3   2  -1    0.06    0.02
  -3   2  -1    0.04    0.02
  -3   2  -1    0.05    0.03
   3  -2   1    0.08    0.02
  -4   2  -1    0.94    0.06
  -4   2  -1    0.88    0.06
  -4   2  -1    0.99    0.06
  -4   2  -1    0.97    0.07
   4  -2   1    1.01    0.06
  -5   2  -1    0.31    0.05
  -5   2  -1    0.28    0.05
  -5   2  -1    0.23    0.04
   5  -2   1    0.21    0.04
  -6   2  -1    0.61    0.07
  -6   2  -1    0.74    0.09
  -6   2  -1    0.63    0.06
   6  -2   1    0.70    0.06
  -7   2  -1   -0.04    0.03
  -7   2  -1   -0.04    0.05
  -7   2  -1    0.02    0.05
   7  -2   1    0.00    0.04
  -8   2  -1    9.72    0.34
  -8   2  -1    9.57    0.35
   8  -2   1   10.32    0.36
   8  -2   1   10.30    0.31
  -9   2  -1    3.22    0.20
  -9   2  -1    3.12    0.18
   9  -2   1    3.40    0.17
   9  -2   1    3.14    0.20
 -10   2  -1    2.11    0.18
 -10   2  -1    1.64    0.22
  10  -2   1    1.73    0.17
  10   1  -1    0.52    0.11
 -10  -1   1    0.30    0.09
   9   1  -1    1.44    0.14
  -9  -1   1    1.49    0.14
  -9  -1   1    1.38    0.14
   8   1  -1   20.48    0.61
  -8  -1   1   20.68    0.60
  -8  -1   1   20.51    0.61
  -8  -1   1   20.22    0.57
   7   1  -1    2.10    0.10
   7   1  -1    2.07    0.14
  -7  -1   1    2.05    0.13
  -7  -1   1    2.13    0.14
  -7  -1   1    2.21    0.12
   6   1  -1    3.16    0.15
   6   1  -1    3.26    0.12
  -6  -1   1    3.12    0.14
  -6  -1   1    3.27    0.15
  -6  -1   1    3.19    0.15
   5   1  -1   33.04    0.86
   5   1  -1   33.21    0.82
  -5  -1   1   33.84    0.84
  -5  -1   1   32.48    0.86
   4   1  -1   12.66    0.32
   4   1  -1   12.39    0.36
  -4  -1   1   12.44    0.35
  -4  -1   1   12.39    0.34
   3   1  -1    0.02    0.01
   3   1  -1    0.00    0.02
  -3  -1   1   -0.04    0.02
  -3  -1   1    0.00    0.02
   2   1  -1    0.47    0.02
   2   1  -1    0.47    0.02
  -1  -1   1    0.01    0.01
   0   1  -1   -0.08    0.00
   0   1  -1   -0.08    0.00
   0   1  -1   -0.08    0.00
   0  -1   1   -0.08    0.00
   0  -1   1   -0.08    0.00
   0  -1   1   -0.08    0.00
  -1   1  -1   -0.04    0.00
  -2   1  -1   26.84    0.70
  -2   1  -1   29.96    0.70
   2  -1   1   28.65    0.70
   2  -1   1   27.92    0.70
  -3   1  -1    0.05    0.03
  -3   1  -1    0.03    0.02
  -3   1  -1   -0.02    0.02
   3  -1   1    0.00    0.02
  -4   1  -1    0.50    0.05
  -4   1  -1    0.53    0.05
  -4   1  -1    0.64    0.04
   4  -1   1    0.60    0.05
  -5   1  -1   32.53    0.82
  -5   1  -1   33.34    0.84
  -5   1  -1   32.76    0.85
   5  -1   1   32.12    0.82
  -6   1  -1    5.44    0.20
  -6   1  -1    5.24    0.21
  -6   1  -1    5.13    0.17
   6  -1   1    5.17    0.18
  -7   1  -1    0.62    0.08
  -7   1  -1    0.68    0.07
  -7   1  -1    0.64    0.09
   7  -1   1    0.60    0.07
  -8   1  -1    0.09    0.06
  -8   1  -1    0.01    0.06
   8  -1   1    0.03    0.06
   8  -1   1    0.08    0.04
  -9   1  -1    0.07    0.07
  -9   1  -1    0.15    0.08
   9  -1   1    0.11    0.07
  10   0  -1    0.61    0.11
 -10   0   1    0.54    0.10
 -10   0   1    0.41    0.10
   9   0  -1    0.59    0.10
  -9   0   1    0.87    0.11
  -9   0   1    1.07    0.12
  -9   0   1    0.86    0.11
   8   0  -1    0.11    0.06
  -8   0   1    0.16    0.06
  -8   0   1    0.22    0.06
  -8   0   1    0.07    0.06
   7   0  -1    0.22    0.06
   7   0  -1    0.25    0.04
  -7   0   1    0.24    0.07
  -7   0   1    0.24    0.05
  -7   0   1    0.27    0.07
   6   0  -1    1.07    0.06
   6   0  -1    1.04    0.09
  -6   0   1    1.08    0.09
  -6   0   1    1.08    0.09
  -6   0   1    1.07    0.08
   5   0  -1    0.15    0.04
   5   0  -1    0.15    0.03
  -5   0   1    0.21    0.04
  -5   0   1    0.12    0.04
   4   0  -1    2.64    0.11
   4   0  -1    2.54    0.08
  -4   0   1    2.64    0.11
  -4   0   1    2.61    0.10
   3   0  -1   29.90    0.74
   3   0  -1   30.86    0.77
  -3   0   1   31.10    0.76
  -3   0   1   30.30    0.75
   2   0  -1   70.95    1.70
   2   0  -1   70.28    1.69
   1   0  -1   -0.17    0.00
  -1   0   1   -0.17    0.00
  -1   0   1   -0.17    0.00
   0   0  -1    0.00    0.00
   0   0  -1    0.00    0.00
   0   0  -1    0.00    0.00
   0   0  -1    0.00    0.00
   0   0  -1    0.00    0.00
   0   0   1    0.00    0.00
   0   0   1    0.00    0.00
   0   0   1    0.00    0.00
   0   0   1    0.00    0.00
  -2   0  -1   40.00    1.03
  -2   0  -1   42.60    1.03
   2   0   1   43.34    1.02
  -3   0  -1   11.57    0.32
  -3   0  -1   11.24    0.29
  -3   0  -1   11.22    0.31
   3   0   1   10.92    0.30
  -4   0  -1    0.02    0.02
  -4   0  -1    0.02    0.03
  -4   0  -1    0.03    0.03
   4   0   1    0.00    0.02
  -5   0  -1    2.54    0.10
  -5   0  -1    2.66    0.13
  -5   0  -1    2.28    0.12
   5   0   1    2.43    0.10
  -6   0  -1    5.26    0.21
  -6   0  -1    5.28    0.20
  -6   0  -1    5.11    0.18
   6   0   1    5.22    0.18
  -7   0  -1    2.00    0.11
  -7   0  -1    1.91    0.13
  -7   0  -1    1.90    0.14
   7   0   1    2.01    0.14
   7   0   1    2.07    0.11
  -8   0  -1    0.40    0.09
  -8   0  -1    0.40    0.08
   8   0   1    0.42    0.06
   8   0   1    0.42    0.09
  -9   0  -1    0.74    0.12
  -9   0  -1    1.04    0.12
   9   0   1    0.79    0.12
  10  -1  -1    6.60    0.30
 -10   1   1    6.36    0.28
 -10   1   1    6.56    0.29
   9  -1  -1    1.95    0.15
  -9   1   1    1.73    0.14
  -9   1   1    1.62    0.15
  -9   1   1    1.68    0.13
   8  -1  -1    0.95    0.11
   8  -1  -1    0.74    0.07
  -8   1   1    0.86    0.09
  -8   1   1    0.87    0.10
  -8   1   1    0.79    0.10
   7  -1  -1    0.35    0.07
   7  -1  -1    0.51    0.05
  -7   1   1    0.37    0.06
  -7   1   1    0.41    0.07
  -7   1   1    0.41    0.07
   6  -1  -1    0.06    0.03
   6  -1  -1    0.09    0.04
  -6   1   1    0.02    0.04
  -6   1   1    0.07    0.04
  -6   1   1    0.09    0.04
   5  -1  -1   11.82    0.32
   5  -1  -1   12.58    0.36
  -5   1   1   11.80    0.35
  -5   1   1   12.18    0.35
  -5   1   1   12.23    0.34
   4  -1  -1    1.47    0.06
   4  -1  -1    1.61    0.08
  -4   1   1    1.63    0.08
  -4   1   1    1.57    0.06
  -4   1   1    1.55    0.07
   3  -1  -1   64.70    1.54
   3  -1  -1   61.24    1.52
  -3   1   1   62.76    1.53
  -3   1   1   64.39    1.53
  -3   1   1   64.14    1.54
   2  -1  -1    8.88    0.23
   1  -1  -1   -1.34    0.00
   1  -1  -1   -1.35    0.00
  -1   1   1   -1.34    0.00
  -1   1   1   -1.34    0.00
  -1   1   1   -1.35    0.00
   0  -1  -1   -0.01    0.00
   0  -1  -1   -0.01    0.00
   0  -1  -1   -0.01    0.00
   0  -1  -1   -0.01    0.00
   0   1   1   -0.01    0.00
   0   1   1   -0.01    0.00
  -1  -1  -1   84.41    2.20
   1   1   1   97.41    2.19
  -2  -1  -1    0.11    0.03
  -2  -1  -1    0.02    0.02
  -2  -1  -1   -0.02    0.01
   2   1   1    0.00    0.02
  -3  -1  -1    1.36    0.07
  -3  -1  -1    1.34    0.07
  -3  -1  -1    1.31    0.06
   3   1   1    1.46    0.06
  -4  -1  -1    0.16    0.04
  -4  -1  -1    0.19    0.04
  -4  -1  -1    0.17    0.03
   4   1   1    0.17    0.03
  -5  -1  -1    7.00    0.22
  -5  -1  -1    6.99    0.24
  -5  -1  -1    7.24    0.25
   5   1   1    7.03    0.22
   5   1   1    7.40    0.25
  -6  -1  -1    1.21    0.09
  -6  -1  -1    1.26    0.11
  -6  -1  -1    1.37    0.12
   6   1   1    1.27    0.11
   6   1   1    1.32    0.09
  -7  -1  -1    2.54    0.15
  -7  -1  -1    2.60    0.13
  -7  -1  -1    2.54    0.15
   7   1   1    2.81    0.17
   7   1   1    2.68    0.13
  -8  -1  -1    9.09    0.34
  -8  -1  -1    8.99    0.33
   8   1   1    8.73    0.34
  -9  -1  -1    0.05    0.07
  -9  -1  -1    0.07    0.06
   9   1   1    0.01    0.06
  10  -2  -1    2.26    0.18
 -10   2   1    2.40    0.18
 -10   2   1    2.16    0.16
   9  -2  -1    0.54    0.09
  -9   2   1    0.55    0.08
  -9   2   1    0.62    0.09
  -9   2   1    0.66    0.09
   8  -2  -1    5.30    0.23
   8  -2  -1    5.24    0.18
  -8   2   1    5.10    0.20
  -8   2   1    5.29    0.22
  -8   2   1    5.24    0.23
   7  -2  -1    0.13    0.03
   7  -2  -1    0.01    0.05
  -7   2   1    0.09    0.05
  -7   2   1    0.13    0.06
  -7   2   1    0.08    0.04
   6  -2  -1   12.39    0.34
   6  -2  -1   12.09    0.37
  -6   2   1   12.22    0.34
  -6   2   1   12.62    0.37
  -6   2   1   12.48    0.37
  -6   2   1   12.59    0.35
   5  -2  -1    2.03    0.08
  -5   2   1    2.09    0.10
  -5   2   1    2.19    0.10
  -5   2   1    2.06    0.09
  -5   2   1    2.03    0.10
   4  -2  -1   29.38    0.75
  -4   2   1   29.96    0.75
  -4   2   1   30.57    0.76
  -4   2   1   30.29    0.75
  -4   2   1   30.52    0.76
  -3   2   1   93.82    2.28
  -3   2   1   94.43    2.27
  -3   2   1   95.59    2.28
  -3   2   1   94.85    2.27
  -2   2   1   80.74    1.91
  -2   2   1   77.51    1.91
  -2   2   1   80.78    1.92
   1  -2  -1   -0.06    0.01
   1  -2  -1   -0.06    0.01
  -1   2   1   -0.06    0.01
  -1   2   1   -0.04    0.01
  -1   2   1   -0.01    0.01
   0  -2  -1   22.30    0.58
   0  -2  -1   26.00    0.58
   0   2   1   24.18    0.60
  -1  -2  -1    0.21    0.02
  -1  -2  -1    0.25    0.03
  -1  -2  -1    0.25    0.02
   1   2   1    0.24    0.03
   1   2   1    0.24    0.02
  -2  -2  -1   33.11    0.78
  -2  -2  -1   30.76    0.79
  -2  -2  -1   32.52    0.79
  -2  -2  -1   30.64    0.80
   2   2   1   32.43    0.79
  -3  -2  -1    8.58    0.26
  -3  -2  -1    8.77    0.25
  -3  -2  -1    8.71    0.26
   3   2   1    8.80    0.25
   3   2   1    8.68    0.26
  -4  -2  -1    1.43    0.09
  -4  -2  -1    1.49    0.08
  -4  -2  -1    1.39    0.09
   4   2   1    1.44    0.08
   4   2   1    1.36    0.09
  -5  -2  -1    0.92    0.09
  -5  -2  -1    0.90    0.09
  -5  -2  -1    1.02    0.07
   5   2   1    1.06    0.07
   5   2   1    0.87    0.09
  -6  -2  -1    9.20    0.31
  -6  -2  -1    9.23    0.28
  -6  -2  -1    8.81    0.31
   6   2   1    9.18    0.28
   6   2   1    9.61    0.33
  -7  -2  -1    1.63    0.11
  -7  -2  -1    1.65    0.14
  -7  -2  -1    1.48    0.12
   7   2   1    1.58    0.14
   7   2   1    1.55    0.10
  -8  -2  -1    0.40    0.09
  -8  -2  -1    0.37    0.08
   8   2   1    0.37    0.09
  -9  -2  -1    0.04    0.08
  -9  -2  -1    0.11    0.07
   9   2   1    0.14    0.08
  10  -3  -1   -0.05    0.06
 -10   3   1    0.03    0.07
 -10   3   1   -0.07    0.06
   9  -3  -1    5.10    0.19
   9  -3  -1    5.33    0.24
  -9   3   1    5.00    0.21
  -9   3   1    4.91    0.22
  -9   3   1    5.10    0.23
   8  -3  -1    5.83    0.20
   8  -3  -1    5.80    0.24
  -8   3   1    5.76    0.22
  -8   3   1    5.90    0.24
  -8   3   1    5.68    0.23
   7  -3  -1    1.85    0.10
   7  -3  -1    2.12    0.12
  -7   3   1    1.78    0.12
  -7   3   1    2.02    0.11
  -7   3   1    1.93    0.10
  -7   3   1    2.03    0.12
   6  -3  -1    0.13    0.03
  -6   3   1    0.08    0.04
  -6   3   1    0.08    0.04
  -6   3   1    0.12    0.03
  -6   3   1    0.07    0.04
   5  -3  -1    0.12    0.03
  -5   3   1    0.11    0.03
  -5   3   1    0.15    0.03
  -5   3   1    0.14    0.04
  -5   3   1    0.16    0.04
  -4   3   1   14.50    0.39
  -4   3   1   14.58    0.38
  -4   3   1   14.38    0.38
  -4   3   1   14.04    0.38
   3  -3  -1  444.86   10.70
  -3   3   1  439.69   10.66
  -3   3   1  447.88   10.69
  -3   3   1  448.74   10.70
  -3   3   1  452.90   10.67
   2  -3  -1   36.26    0.85
   2  -3  -1   34.82    0.86
  -2   3   1   34.71    0.86
  -2   3   1   33.93    0.84
  -2   3   1   33.75    0.83
  -2   3   1   35.23    0.85
  -2   3   1   33.83    0.85
   1  -3  -1  138.90    3.14
   1  -3  -1  130.79    3.13
  -1   3   1  135.72    3.13
  -1   3   1  114.56    3.09
   0  -3  -1   24.54    0.58
   0  -3  -1   26.63    0.57
   0  -3  -1   21.51    0.59
   0  -3  -1   22.24    0.59
   0   3   1   25.21    0.59
   0   3   1   23.99    0.58
   0   3   1   20.00    0.57
  -1  -3  -1    2.61    0.10
  -1  -3  -1    2.67    0.09
  -1  -3  -1    2.62    0.09
   1   3   1    2.54    0.09
   1   3   1    2.45    0.09
   1   3   1    2.53    0.10
  -2  -3  -1    3.00    0.11
  -2  -3  -1    3.09    0.11
  -2  -3  -1    3.19    0.12
  -2  -3  -1    3.24    0.10
   2   3   1    3.29    0.11
   2   3   1    3.09    0.12
  -3  -3  -1   17.90    0.49
  -3  -3  -1   17.86    0.48
  -3  -3  -1   19.00    0.47
  -3  -3  -1   17.69    0.48
   3   3   1   18.02    0.49
   3   3   1   18.49    0.48
  -4  -3  -1    1.00    0.08
  -4  -3  -1    1.04    0.07
  -4  -3  -1    0.98    0.08
   4   3   1    1.03    0.08
   4   3   1    1.03    0.07
  -5  -3  -1   10.87    0.35
  -5  -3  -1   11.68    0.34
  -5  -3  -1   11.63    0.36
   5   3   1   11.65    0.33
   5   3   1   11.56    0.37
  -6  -3  -1   24.66    0.64
  -6  -3  -1   23.25    0.66
  -6  -3  -1   23.84    0.67
   6   3   1   23.47    0.63
   6   3   1   23.55    0.68
  -7  -3  -1   -0.04    0.05
  -7  -3  -1    0.01    0.06
  -7  -3  -1    0.07    0.05
   7   3   1    0.08    0.06
  -8  -3  -1    0.47    0.09
  -8  -3  -1    0.74    0.11
   8   3   1    0.65    0.11
  10  -4  -1    7.72    0.32
 -10   4   1    8.47    0.31
 -10   4   1    8.10    0.32
   9  -4  -1    3.86    0.20
   9  -4  -1    3.58    0.16
  -9   4   1    3.61    0.18
  -9   4   1    3.69    0.19
  -9   4   1    3.64    0.18
   8  -4  -1    0.66    0.09
   8  -4  -1    0.56    0.07
  -8   4   1    0.63    0.08
  -8   4   1    0.58    0.07
  -8   4   1    0.66    0.08
  -8   4   1    0.71    0.09
   7  -4  -1    0.02    0.03
  -7   4   1   -0.01    0.04
  -7   4   1   -0.02    0.04
  -7   4   1   -0.01    0.04
  -7   4   1    0.01    0.03
   6  -4  -1    8.59    0.26
  -6   4   1    9.03    0.28
  -6   4   1    9.04    0.28
  -6   4   1    8.94    0.28
  -6   4   1    9.04    0.27
   5  -4  -1    2.42    0.11
  -5   4   1    2.40    0.11
  -5   4   1    2.38    0.10
  -5   4   1    2.52    0.10
  -5   4   1    2.50    0.11
   4  -4  -1    1.81    0.09
  -4   4   1    1.90    0.09
  -4   4   1    1.91    0.08
  -4   4   1    1.94    0.08
   3  -4  -1   52.58    1.27
  -3   4   1   52.50    1.27
  -3   4   1   50.47    1.25
  -3   4   1   51.56    1.27
  -3   4   1   51.72    1.25
   2  -4  -1    1.90    0.08
   2  -4  -1    1.80    0.06
   2  -4  -1    1.78    0.08
  -2   4   1    1.97    0.08
  -2   4   1    1.68    0.07
  -2   4   1    1.95    0.06
   1  -4  -1    0.85    0.06
   1  -4  -1    0.82    0.06
  -1   4   1    0.74    0.03
  -1   4   1    0.84    0.05
  -1   4   1    0.78    0.06
   0  -4  -1    3.09    0.10
   0  -4  -1    3.30    0.12
   0   4   1    3.03    0.09
   0   4   1    3.07    0.11
   0   4   1    3.24    0.12
  -1  -4  -1   25.60    0.64
  -1  -4  -1   24.21    0.65
  -1  -4  -1   25.43    0.64
   1   4   1   26.46    0.66
   1   4   1   25.42    0.64
   1   4   1   25.83    0.64
  -2  -4  -1   16.64    0.45
  -2  -4  -1   17.34    0.44
  -2  -4  -1   17.10    0.46
   2   4   1   16.16    0.45
   2   4   1   17.46    0.45
   2   4   1   17.00    0.47
  -3  -4  -1    5.15    0.16
  -3  -4  -1    5.07    0.17
  -3  -4  -1    5.23    0.18
  -3  -4  -1    4.58    0.17
   3   4   1    4.92    0.17
   3   4   1    4.98    0.18
  -4  -4  -1    1.56    0.09
  -4  -4  -1    1.56    0.10
  -4  -4  -1    1.69    0.10
   4   4   1    1.41    0.10
   4   4   1    1.65    0.09
  -5  -4  -1   22.20    0.61
  -5  -4  -1   22.43    0.62
  -5  -4  -1   22.35    0.60
   5   4   1   21.77    0.59
   5   4   1   22.61    0.63
  -6  -4  -1    4.71    0.21
  -6  -4  -1    4.58    0.20
  -6  -4  -1    4.55    0.19
   6   4   1    4.54    0.21
   6   4   1    4.69    0.18
  -7  -4  -1    4.65    0.20
  -7  -4  -1    4.18    0.21
  -7  -4  -1    4.59    0.21
   7   4   1    4.49    0.22
  -8  -4  -1    1.22    0.13
  -8  -4  -1    1.05    0.12
   8   4   1    1.07    0.13
  10  -5  -1    0.14    0.07
  10  -5  -1    0.02    0.07
 -10   5   1    0.27    0.08
 -10   5   1    0.10    0.07
   9  -5  -1    1.10    0.09
   9  -5  -1    1.03    0.11
   9  -5  -1    0.94    0.10
  -9   5   1    0.98    0.11
  -9   5   1    1.09    0.11
  -9   5   1    1.17    0.10
  -9   5   1    1.02    0.10
   8  -5  -1    1.98    0.13
   8  -5  -1    1.91    0.13
   8  -5  -1    2.09    0.11
  -8   5   1    1.84    0.11
  -8   5   1    2.03    0.13
  -8   5   1    1.99    0.13
  -8   5   1    1.93    0.13
   7  -5  -1    0.32    0.06
   7  -5  -1    0.33    0.05
  -7   5   1    0.30    0.06
  -7   5   1    0.24    0.06
  -7   5   1    0.22    0.06
  -7   5   1    0.28    0.05
   6  -5  -1    2.17    0.10
   6  -5  -1    2.18    0.12
  -6   5   1    2.32    0.11
  -6   5   1    2.26    0.12
  -6   5   1    2.48    0.11
  -6   5   1    2.35    0.12
   5  -5  -1   52.67    1.31
  -5   5   1   52.12    1.31
  -5   5   1   52.71    1.30
  -5   5   1   53.17    1.30
  -5   5   1   52.73    1.31
   4  -5  -1    0.07    0.04
  -4   5   1    0.09    0.04
  -4   5   1    0.03    0.03
  -4   5   1    0.08    0.03
   3  -5  -1    0.28    0.04
  -3   5   1    0.31    0.03
  -3   5   1    0.28    0.04
  -3   5   1    0.29    0.04
   2  -5  -1    8.70    0.26
   2  -5  -1    8.51    0.22
  -2   5   1    8.87    0.25
  -2   5   1    8.82    0.22
  -2   5   1    8.69    0.25
   1  -5  -1   34.46    0.87
   1  -5  -1   35.08    0.88
  -1   5   1   35.80    0.87
  -1   5   1   34.31    0.88
  -1   5   1   34.46    0.84
   0  -5  -1   13.79    0.38
   0  -5  -1   13.64    0.37
   0   5   1   13.86    0.38
   0   5   1   13.91    0.35
   0   5   1   13.54    0.37
  -1  -5  -1    7.20    0.21
  -1  -5  -1    7.20    0.23
   1   5   1    7.36    0.22
   1   5   1    7.18    0.21
   1   5   1    7.61    0.24
  -2  -5  -1    0.57    0.06
  -2  -5  -1    0.60    0.06
  -2  -5  -1    0.48    0.05
   2   5   1    0.60    0.05
   2   5   1    0.53    0.06
   2   5   1    0.56    0.06
  -3  -5  -1    0.49    0.06
  -3  -5  -1    0.55    0.06
  -3  -5  -1    0.54    0.06
  -3  -5  -1    0.63    0.05
   3   5   1    0.63    0.07
   3   5   1    0.46    0.06
   3   5   1    0.60    0.06
  -4  -5  -1    6.89    0.24
  -4  -5  -1    6.74    0.24
  -4  -5  -1    6.88    0.24
   4   5   1    6.75    0.22
   4   5   1    7.08    0.25
  -5  -5  -1   23.32    0.65
  -5  -5  -1   24.57    0.65
  -5  -5  -1   22.72    0.66
   5   5   1   23.62    0.67
   5   5   1   23.85    0.63
  -6  -5  -1    0.38    0.07
  -6  -5  -1    0.39    0.08
  -6  -5  -1    0.25    0.07
   6   5   1    0.35    0.08
  -7  -5  -1    1.67    0.13
  -7  -5  -1    1.52    0.13
   7   5   1    1.35    0.13
  -8  -5  -1   -0.11    0.06
  -8  -5  -1    0.04    0.06
   8   5   1   -0.02    0.07
  10  -6  -1    5.41    0.25
  10  -6  -1    5.39    0.22
 -10   6   1    5.72    0.25
 -10   6   1    6.39    0.27
   9  -6  -1    2.95    0.17
   9  -6  -1    2.70    0.14
   9  -6  -1    2.67    0.16
  -9   6   1    2.59    0.16
  -9   6   1    2.95    0.16
  -9   6   1    2.88    0.17
  -9   6   1    2.66    0.15
   8  -6  -1    1.84    0.11
   8  -6  -1    1.61    0.12
  -8   6   1    1.64    0.11
  -8   6   1    1.68    0.13
  -8   6   1    1.94    0.12
  -8   6   1    1.57    0.12
   7  -6  -1    0.17    0.05
   7  -6  -1    0.21    0.04
  -7   6   1    0.13    0.04
  -7   6   1    0.19    0.06
  -7   6   1    0.19    0.05
  -7   6   1    0.15    0.06
   6  -6  -1   10.54    0.32
  -6   6   1   10.61    0.33
  -6   6   1   10.56    0.31
  -6   6   1   10.45    0.30
  -6   6   1    9.90    0.31
   5  -6  -1   47.16    1.20
  -5   6   1   47.44    1.20
  -5   6   1   48.76    1.20
  -5   6   1   47.62    1.18
   4  -6  -1    0.82    0.07
  -4   6   1    0.71    0.05
  -4   6   1    0.64    0.06
   3  -6  -1    9.53    0.28
   3  -6  -1    9.09    0.24
  -3   6   1    8.98    0.27
  -3   6   1    8.95    0.24
  -3   6   1    9.58    0.27
   2  -6  -1    1.04    0.07
  -2   6   1    0.87    0.04
  -2   6   1    1.03    0.07
  -2   6   1    1.06    0.06
   1  -6  -1    1.59    0.08
   1  -6  -1    1.59    0.09
  -1   6   1    1.65    0.08
  -1   6   1    1.49    0.10
  -1   6   1    1.62    0.06
   0  -6  -1    2.19    0.09
   0  -6  -1    2.13    0.10
   0   6   1    2.15    0.08
   0   6   1    2.13    0.09
   0   6   1    2.21    0.11
  -1  -6  -1   -0.01    0.03
  -1  -6  -1    0.10    0.04
   1   6   1   -0.02    0.02
   1   6   1    0.00    0.04
   1   6   1    0.07    0.02
  -2  -6  -1    0.30    0.04
  -2  -6  -1    0.19    0.04
   2   6   1    0.26    0.06
   2   6   1    0.24    0.04
   2   6   1    0.30    0.04
  -3  -6  -1    7.19    0.23
  -3  -6  -1    7.00    0.23
  -3  -6  -1    6.81    0.24
  -3  -6  -1    7.01    0.21
   3   6   1    6.66    0.23
   3   6   1    6.60    0.25
   3   6   1    6.75    0.22
  -4  -6  -1   18.71    0.54
  -4  -6  -1   19.93    0.50
  -4  -6  -1   18.20    0.52
  -4  -6  -1   18.86    0.53
   4   6   1   19.98    0.55
   4   6   1   17.65    0.55
   4   6   1   18.30    0.51
  -5  -6  -1    1.54    0.12
  -5  -6  -1    1.61    0.12
  -5  -6  -1    1.52    0.12
   5   6   1    1.68    0.13
   5   6   1    1.59    0.13
   5   6   1    1.55    0.10
  -6  -6  -1    3.39    0.18
  -6  -6  -1    3.40    0.18
  -6  -6  -1    3.31    0.17
   6   6   1    3.70    0.20
   6   6   1    3.97    0.20
  -7  -6  -1   -0.01    0.05
  -7  -6  -1   -0.12    0.05
   7   6   1    0.11    0.06
   7   6   1   -0.12    0.05
  10  -7  -1    0.02    0.05
  10  -7  -1    0.07    0.07
 -10   7   1    0.12    0.07
 -10   7   1    0.04    0.06
   9  -7  -1    0.24    0.06
   9  -7  -1    0.31    0.07
   9  -7  -1    0.22    0.07
  -9   7   1    0.26    0.08
  -9   7   1    0.26    0.07
  -9   7   1    0.43    0.07
   8  -7  -1    2.16    0.13
   8  -7  -1    1.85    0.12
  -8   7   1    2.09    0.13
  -8   7   1    2.22    0.13
  -8   7   1    1.95    0.14
   7  -7  -1    0.06    0.05
   7  -7  -1    0.03    0.04
  -7   7   1    0.08    0.05
  -7   7   1    0.01    0.04
  -7   7   1   -0.02    0.04
   6  -7  -1    3.46    0.16
  -6   7   1    3.29    0.16
  -6   7   1    3.16    0.14
  -6   7   1    3.17    0.15
   5  -7  -1   23.40    0.65
  -5   7   1   23.99    0.62
  -5   7   1   25.02    0.65
   4  -7  -1   13.93    0.40
  -4   7   1   13.59    0.36
  -4   7   1   13.73    0.39
   3  -7  -1   25.34    0.67
   3  -7  -1   25.21    0.62
  -3   7   1   24.95    0.62
  -3   7   1   25.44    0.66
  -3   7   1   25.46    0.66
  -2   7   1    3.41    0.13
  -2   7   1    3.45    0.10
  -2   7   1    3.39    0.14
   1  -7  -1   35.49    0.91
   1  -7  -1   36.08    0.90
  -1   7   1   34.59    0.86
  -1   7   1   34.02    0.91
  -1   7   1   36.45    0.90
   0  -7  -1   53.60    1.31
   0  -7  -1   49.40    1.28
   0   7   1   50.82    1.26
   0   7   1   53.83    1.32
   0   7   1   51.25    1.29
  -1  -7  -1   14.89    0.42
  -1  -7  -1   14.22    0.40
   1   7   1   14.16    0.43
   1   7   1   14.49    0.40
   1   7   1   14.44    0.39
  -2  -7  -1    1.49    0.10
  -2  -7  -1    1.54    0.09
   2   7   1    1.50    0.12
   2   7   1    1.55    0.09
   2   7   1    1.58    0.09
  -3  -7  -1    5.44    0.21
  -3  -7  -1    5.21    0.19
  -3  -7  -1    5.34    0.18
   3   7   1    5.07    0.19
   3   7   1    5.30    0.23
   3   7   1    5.23    0.20
  -4  -7  -1    0.40    0.07
  -4  -7  -1    0.35    0.07
   4   7   1    0.45    0.06
   4   7   1    0.34    0.07
   4   7   1    0.33    0.08
  -5  -7  -1    4.10    0.19
  -5  -7  -1    4.31    0.19
   5   7   1    4.08    0.20
   5   7   1    4.37    0.22
  -6  -7  -1    0.00    0.06
  -6  -7  -1    0.08    0.05
   6   7   1    0.01    0.06
   6   7   1    0.03    0.06
  -7  -7  -1    1.04    0.12
   7   7   1    0.79    0.12
  10  -8  -1    0.83    0.11
  10  -8  -1    0.95    0.10
 -10   8   1    1.00    0.11
 -10   8   1    0.89    0.11
   9  -8  -1   -0.01    0.06
   9  -8  -1    0.02    0.04
  -9   8   1   -0.05    0.05
  -9   8   1    0.01    0.06
  -9   8   1   -0.05    0.06
   8  -8  -1    2.59    0.16
   8  -8  -1    2.28    0.13
  -8   8   1    2.70    0.16
  -8   8   1    2.33    0.14
  -8   8   1    2.56    0.14
   7  -8  -1    1.03    0.10
  -7   8   1    0.95    0.09
  -7   8   1    1.15    0.11
  -7   8   1    0.86    0.09
   6  -8  -1   19.27    0.55
  -6   8   1   19.39    0.54
  -6   8   1   19.14    0.52
   5  -8  -1    3.88    0.17
  -5   8   1    3.91    0.16
  -5   8   1    3.76    0.14
   4  -8  -1    0.31    0.06
  -4   8   1    0.31    0.04
  -4   8   1    0.32    0.05
  -4   8   1    0.34    0.05
   3  -8  -1    1.14    0.05
   3  -8  -1    1.14    0.10
  -3   8   1    1.04    0.06
  -3   8   1    1.24    0.08
  -3   8   1    1.05    0.09
   2  -8  -1    0.20    0.06
  -2   8   1    0.26    0.05
  -2   8   1    0.21    0.06
  -2   8   1    0.23    0.03
   1  -8  -1    1.58    0.09
   1  -8  -1    1.66    0.11
  -1   8   1    1.50    0.11
  -1   8   1    1.36    0.09
  -1   8   1    1.71    0.07
   0  -8  -1    0.15    0.04
   0  -8  -1    0.16    0.05
   0   8   1    0.21    0.04
   0   8   1    0.18    0.06
   0   8   1    0.22    0.03
  -1  -8  -1    0.40    0.06
  -1  -8  -1    0.47    0.06
   1   8   1    0.40    0.05
   1   8   1    0.41    0.07
   1   8   1    0.45    0.05
  -2  -8  -1    6.23    0.24
  -2  -8  -1    6.45    0.21
   2   8   1    6.69    0.22
   2   8   1    6.40    0.22
   2   8   1    6.15    0.25
  -3  -8  -1   15.90    0.43
  -3  -8  -1   15.35    0.47
  -3  -8  -1   15.07    0.44
   3   8   1   16.10    0.45
   3   8   1   16.02    0.46
   3   8   1   15.53    0.49
  -4  -8  -1    3.85    0.17
  -4  -8  -1    3.84    0.19
   4   8   1    3.87    0.19
   4   8   1    3.88    0.17
   4   8   1    3.78    0.21
  -5  -8  -1    0.99    0.10
  -5  -8  -1    1.16    0.12
   5   8   1    1.14    0.13
   5   8   1    1.30    0.13
  -6  -8  -1    1.87    0.15
  -6  -8  -1    1.70    0.14
   6   8   1    2.04    0.16
   6   8   1    1.64    0.16
  10  -9  -1    0.55    0.10
  10  -9  -1    0.61    0.09
 -10   9   1    0.65    0.10
   9  -9  -1    1.05    0.10
   9  -9  -1    1.10    0.12
  -9   9   1    1.02    0.11
  -9   9   1    1.02    0.11
   8  -9  -1    0.21    0.06
   8  -9  -1    0.36    0.08
  -8   9   1    0.08    0.06
  -8   9   1    0.26    0.07
   7  -9  -1   11.85    0.39
  -7   9   1   12.11    0.36
  -7   9   1   12.38    0.39
   6  -9  -1    0.79    0.09
  -6   9   1    0.65    0.08
  -6   9   1    0.58    0.07
   5  -9  -1   10.82    0.35
  -5   9   1   10.53    0.30
  -5   9   1   11.05    0.34
   4  -9  -1    0.55    0.08
  -4   9   1    0.56    0.07
  -4   9   1    0.57    0.07
  -4   9   1    0.47    0.05
   3  -9  -1    6.79    0.25
  -3   9   1    6.38    0.18
  -3   9   1    6.44    0.23
  -3   9   1    6.59    0.23
   2  -9  -1    0.43    0.07
   2  -9  -1    0.39    0.05
  -2   9   1    0.37    0.06
  -2   9   1    0.37    0.04
  -2   9   1    0.38    0.07
   1  -9  -1    0.56    0.08
   1  -9  -1    0.57    0.06
  -1   9   1    0.46    0.06
  -1   9   1    0.48    0.08
  -1   9   1    0.45    0.04
   0  -9  -1    0.19    0.05
   0  -9  -1    0.22    0.05
   0   9   1    0.17    0.07
   0   9   1    0.25    0.05
   0   9   1    0.26    0.04
  -1  -9  -1    7.20    0.24
  -1  -9  -1    7.46    0.27
   1   9   1    7.42    0.28
   1   9   1    6.91    0.24
   1   9   1    7.09    0.23
  -2  -9  -1    0.34    0.06
  -2  -9  -1    0.28    0.05
  -2  -9  -1    0.32    0.07
   2   9   1    0.36    0.08
   2   9   1    0.36    0.06
   2   9   1    0.39    0.06
  -3  -9  -1    0.66    0.09
  -3  -9  -1    0.61    0.08
   3   9   1    0.60    0.08
   3   9   1    0.46    0.10
   3   9   1    0.59    0.08
  -4  -9  -1   -0.01    0.05
  -4  -9  -1   -0.03    0.04
   4   9   1   -0.02    0.07
   4   9   1    0.01    0.05
  -5  -9  -1    1.58    0.12
  -5  -9  -1    1.52    0.13
   5   9   1    1.76    0.14
   5   9   1    1.66    0.16
  10 -10  -1    0.02    0.05
 -10  10   1   -0.01    0.06
   9 -10  -1    1.22    0.13
   9 -10  -1    1.07    0.11
  -9  10   1    1.20    0.12
   8 -10  -1    2.87    0.18
   8 -10  -1    2.96    0.16
  -8  10   1    2.76    0.17
   7 -10  -1    0.77    0.10
  -7  10   1    0.57    0.08
   6 -10  -1    5.61    0.23
  -6  10   1    5.48    0.22
   5 -10  -1    0.27    0.07
  -5  10   1    0.25    0.06
   4 -10  -1    0.58    0.09
  -4  10   1    0.57    0.07
  -4  10   1    0.61    0.08
   3 -10  -1    0.69    0.09
  -3  10   1    0.65    0.08
  -3  10   1    0.87    0.09
   2 -10  -1    1.28    0.11
   2 -10  -1    1.36    0.10
  -2  10   1    1.55    0.13
  -2  10   1    1.40    0.10
   1 -10  -1    0.70    0.07
   1 -10  -1    0.50    0.08
  -1  10   1    0.68    0.09
  -1  10   1    0.72    0.08
   0 -10  -1    0.12    0.05
   0 -10  -1    0.09    0.04
   0  10   1    0.01    0.06
   0  10   1    0.03    0.04
   0  10   1    0.06    0.05
  -1 -10  -1   24.03    0.68
  -1 -10  -1   23.25    0.64
   1  10   1   23.25    0.63
   1  10   1   23.99    0.69
   1  10   1   24.13    0.65
  -2 -10  -1    0.13    0.06
  -2 -10  -1    0.18    0.06
  -2 -10  -1    0.04    0.05
   2  10   1    0.15    0.05
   2  10   1    0.07    0.05
   2  10   1    0.17    0.09
  -3 -10  -1    3.58    0.19
  -3 -10  -1    2.79    0.17
   3  10   1    3.22    0.20
   3  10   1    3.12    0.16
   3  10   1    2.94    0.15
  -4 -10  -1    0.26    0.07
   4  10   1    0.24    0.10
   4  10   1    0.25    0.07
  -5 -10  -1    0.12    0.07
   5  10   1    0.03    0.06
   9 -11  -1    2.79    0.19
   9 -11  -1    3.26    0.18
  -9  11   1    3.10    0.18
   8 -11  -1    0.21    0.08
  -8  11   1    0.35    0.08
   7 -11  -1    0.01    0.07
  -7  11   1    0.11    0.06
   6 -11  -1    0.45    0.09
  -6  11   1    0.47    0.07
   5 -11  -1    0.37    0.08
  -5  11   1    0.28    0.06
  -5  11   1    0.25    0.06
   4 -11  -1    0.43    0.08
  -4  11   1    0.48    0.07
  -4  11   1    0.53    0.08
   3 -11  -1    0.06    0.06
   3 -11  -1    0.06    0.05
  -3  11   1   -0.01    0.05
  -3  11   1   -0.02    0.04
   2 -11  -1    8.32    0.28
   2 -11  -1    8.09    0.30
  -2  11   1    7.55    0.29
  -2  11   1    7.87    0.28
   1 -11  -1    0.39    0.06
   1 -11  -1    0.39    0.08
  -1  11   1    0.50    0.07
  -1  11   1    0.44    0.09
   0 -11  -1    2.04    0.12
   0 -11  -1    2.28    0.15
   0  11   1    2.03    0.16
   0  11   1    1.99    0.13
  -1 -11  -1    9.84    0.32
  -1 -11  -1   10.25    0.37
   1  11   1    9.89    0.33
   1  11   1   10.25    0.38
  -2 -11  -1    6.11    0.27
   2  11   1    6.76    0.30
   2  11   1    6.20    0.24
  -3 -11  -1    0.03    0.06
   3  11   1   -0.05    0.07
  -4 -11  -1    0.01    0.06
   9 -12  -1    3.74    0.20
   9 -12  -1    3.44    0.22
  -9  12   1    3.40    0.20
   8 -12  -1    0.61    0.11
  -8  12   1    0.62    0.09
   7 -12  -1    0.88    0.12
  -7  12   1    0.80    0.10
   6 -12  -1    6.25    0.27
  -6  12   1    5.92    0.25
   5 -12  -1   -0.05    0.06
  -5  12   1   -0.06    0.04
  -5  12   1    0.09    0.06
   4 -12  -1   -0.10    0.06
  -4  12   1   -0.04    0.05
  -4  12   1   -0.04    0.05
   3 -12  -1    0.24    0.08
   3 -12  -1    0.36    0.07
  -3  12   1    0.21    0.06
  -3  12   1    0.32    0.08
   2 -12  -1    6.89    0.28
   2 -12  -1    7.09    0.26
  -2  12   1    6.56    0.27
  -2  12   1    6.65    0.26
   1 -12  -1   17.11    0.50
   1 -12  -1   17.28    0.54
  -1  12   1   16.73    0.51
  -1  12   1   17.73    0.55
   0 -12  -1    5.77    0.26
   0 -12  -1    6.27    0.24
   0  12   1    6.67    0.29
   0  12   1    6.51    0.25
  -1 -12  -1    1.25    0.11
  -1 -12  -1    1.47    0.15
   1  12   1    1.15    0.14
   1  12   1    1.41    0.12
  -2 -12  -1    3.61    0.21
   2  12   1    3.77    0.24
   2  12   1    3.52    0.18
  -3 -12  -1    0.57    0.11
   8 -13  -1    0.90    0.13
  -8  13   1    1.16    0.13
   7 -13  -1    0.02    0.08
  -7  13   1    0.03    0.06
   6 -13  -1    0.58    0.11
  -6  13   1    0.69    0.10
   5 -13  -1    0.24    0.08
  -5  13   1    0.13    0.07
  -5  13   1    0.15    0.07
   4 -13  -1    0.58    0.11
   4 -13  -1    0.54    0.08
  -4  13   1    0.55    0.09
  -4  13   1    0.54    0.08
   3 -13  -1    6.16    0.25
   3 -13  -1    6.63    0.28
  -3  13   1    6.28    0.26
  -3  13   1    6.17    0.27
   2 -13  -1    4.39    0.20
   2 -13  -1    4.28    0.22
  -2  13   1    4.25    0.23
  -2  13   1    4.28    0.20
   1 -13  -1    1.57    0.12
   1 -13  -1    1.67    0.16
  -1  13   1    1.89    0.17
  -1  13   1    1.80    0.14
   0 -13  -1    0.06    0.07
   0 -13  -1    0.12    0.06
   0  13   1    0.15    0.06
   0  13   1   -0.06    0.08
  -1 -13  -1    0.05    0.07
   1  13   1    0.06    0.06
  -2 -13  -1    0.01    0.06
   7 -14  -1    0.48    0.11
  -7  14   1    0.52    0.11
   6 -14  -1    0.31    0.09
  -6  14   1    0.35    0.08
   5 -14  -1    0.04    0.06
   5 -14  -1   -0.07    0.07
  -5  14   1    0.02    0.06
  -5  14   1   -0.01    0.06
   4 -14  -1    2.93    0.18
   4 -14  -1    2.79    0.19
  -4  14   1    2.70    0.17
  -4  14   1    3.11    0.19
   3 -14  -1    3.41    0.18
   3 -14  -1    3.44    0.21
  -3  14   1    3.61    0.19
  -3  14   1    3.63    0.21
   2 -14  -1    9.08    0.33
   2 -14  -1    8.61    0.35
  -2  14   1    8.96    0.36
  -2  14   1    8.90    0.33
   1 -14  -1    0.62    0.09
   1 -14  -1    0.36    0.09
  -1  14   1    0.68    0.10
  -1  14   1    0.38    0.11
   0 -14  -1    0.70    0.12
   0  14   1    0.46    0.09
   6 -15  -1    0.01    0.09
   6 -15  -1    0.18    0.07
  -6  15   1    0.19    0.07
   5 -15  -1    2.16    0.17
   5 -15  -1    2.35    0.19
  -5  15   1    2.33    0.18
  -5  15   1    2.42    0.18
   4 -15  -1    5.35    0.28
   4 -15  -1    5.57    0.26
  -4  15   1    5.85    0.27
  -4  15   1    5.50    0.26
   3 -15  -1    0.85    0.13
   3 -15  -1    0.67    0.10
  -3  15   1    0.78    0.11
   2 -15  -1    0.21    0.07
   2 -15  -1    0.21    0.09
  -2  15   1    0.18    0.07
   1 -15  -1    1.69    0.17
   1 -15  -1    1.52    0.14
  -1  15   1    1.66    0.15
   0 -15   2    0.08    0.07
  -1  15  -2    0.71    0.12
  -1  15  -2    0.74    0.10
   1 -15   2    0.79    0.10
   1 -15   2    0.83    0.13
  -2  15  -2    2.73    0.19
  -2  15  -2    2.83    0.17
   2 -15   2    2.91    0.20
   2 -15   2    2.84    0.17
  -3  15  -2    0.04    0.06
  -3  15  -2    0.04    0.07
   3 -15   2    0.05    0.07
  -4  15  -2    0.30    0.08
  -4  15  -2    0.44    0.09
   4 -15   2    0.38    0.10
  -5  15  -2    0.05    0.07
   5 -15   2    0.03    0.07
  -6  15  -2   -0.03    0.06
   6 -15   2   -0.01    0.07
   6 -15   2    0.11    0.07
  -2 -14   2    0.10    0.08
  -1 -14   2    0.28    0.09
   0  14  -2    2.22    0.14
   0  14  -2    2.60    0.20
   0 -14   2    2.16    0.17
  -1  14  -2    0.01    0.08
  -1  14  -2   -0.02    0.05
   1 -14   2   -0.03    0.06
   1 -14   2    0.02    0.05
  -2  14  -2   13.78    0.46
  -2  14  -2   13.34    0.43
   2 -14   2   13.23    0.46
  -3  14  -2    1.52    0.13
  -3  14  -2    1.60    0.14
   3 -14   2    1.55    0.15
  -4  14  -2    1.78    0.14
  -4  14  -2    1.83    0.14
   4 -14   2    1.71    0.15
  -5  14  -2    0.05    0.06
   5 -14   2   -0.01    0.06
  -6  14  -2   -0.08    0.05
   6 -14   2    0.04    0.07
   6 -14   2    0.00    0.05
  -7  14  -2    0.48    0.09
   7 -14   2    0.39    0.09
   7 -14   2    0.50    0.11
  -3 -13   2    0.01    0.06
   2  13  -2   -0.14    0.09
  -2 -13   2    0.05    0.07
   1  13  -2    1.22    0.15
   1  13  -2    1.34    0.12
  -1 -13   2    1.02    0.13
   0  13  -2   -0.08    0.07
   0  13  -2   -0.04    0.05
   0 -13   2   -0.02    0.04
   0 -13   2   -0.03    0.06
  -1  13  -2   12.82    0.44
  -1  13  -2   12.72    0.41
   1 -13   2   13.05    0.40
   1 -13   2   13.41    0.45
  -2  13  -2    1.12    0.11
  -2  13  -2    0.99    0.11
   2 -13   2    1.28    0.13
  -3  13  -2    0.33    0.08
  -3  13  -2    0.14    0.06
   3 -13   2    0.31    0.08
  -4  13  -2    0.10    0.06
  -4  13  -2   -0.07    0.05
   4 -13   2    0.08    0.07
  -5  13  -2    1.11    0.12
  -5  13  -2    1.14    0.12
   5 -13   2    1.34    0.13
  -6  13  -2    0.68    0.09
   6 -13   2    0.84    0.10
   6 -13   2    0.92    0.12
  -7  13  -2    0.14    0.07
   7 -13   2    0.14    0.07
   7 -13   2    0.15    0.07
  -8  13  -2    1.13    0.13
   8 -13   2    1.21    0.13
   4  12  -2    0.42    0.08
  -4 -12   2    0.65    0.11
   3  12  -2    0.22    0.06
   3  12  -2    0.13    0.09
  -3 -12   2    0.13    0.07
   2  12  -2    0.05    0.04
   2  12  -2    0.11    0.09
  -2 -12   2    0.00    0.06
   1  12  -2    4.85    0.20
   1  12  -2    4.60    0.24
   1  12  -2    5.03    0.19
  -1 -12   2    4.89    0.23
   0  12  -2    0.23    0.08
   0  12  -2    0.32    0.06
   0  12  -2    0.29    0.06
   0 -12   2    0.42    0.08
   0 -12   2    0.34    0.06
  -1  12  -2    2.02    0.16
  -1  12  -2    2.42    0.14
   1 -12   2    2.14    0.15
  -2  12  -2   11.55    0.39
  -2  12  -2   12.49    0.39
   2 -12   2   12.70    0.41
  -3  12  -2    0.13    0.06
  -3  12  -2    0.00    0.04
   3 -12   2   -0.01    0.06
  -4  12  -2    3.71    0.18
  -4  12  -2    4.19    0.18
   4 -12   2    3.82    0.20
  -5  12  -2    1.72    0.12
  -5  12  -2    1.84    0.13
   5 -12   2    1.80    0.14
  -6  12  -2    9.22    0.34
   6 -12   2    9.17    0.34
   6 -12   2   10.58    0.34
  -7  12  -2    0.15    0.07
   7 -12   2    0.13    0.07
   7 -12   2    0.23    0.07
  -8  12  -2    0.49    0.09
   8 -12   2    0.56    0.09
   5  11  -2    0.88    0.12
  -5 -11   2    0.83    0.12
   4  11  -2    0.19    0.06
   4  11  -2   -0.07    0.07
  -4 -11   2    0.01    0.06
   3  11  -2    0.96    0.13
   3  11  -2    1.23    0.11
  -3 -11   2    1.32    0.12
   2  11  -2    0.19    0.05
   2  11  -2    0.20    0.09
   2  11  -2    0.11    0.05
  -2 -11   2    0.11    0.06
   1  11  -2    1.77    0.15
   1  11  -2    1.66    0.11
   1  11  -2    1.37    0.10
  -1 -11   2    1.54    0.12
  -1 -11   2    1.50    0.10
   0  11  -2    0.84    0.08
   0  11  -2    0.81    0.11
   0  11  -2    0.84    0.08
   0 -11   2    0.99    0.11
   0 -11   2    0.93    0.08
  -1  11  -2   22.52    0.62
  -1  11  -2   22.73    0.65
  -1  11  -2   22.66    0.60
   1 -11   2   22.43    0.65
  -2  11  -2   17.16    0.47
  -2  11  -2   17.05    0.50
  -2  11  -2   16.55    0.49
   2 -11   2   16.83    0.51
  -3  11  -2    2.82    0.15
  -3  11  -2    2.74    0.13
  -3  11  -2    2.98    0.15
   3 -11   2    2.74    0.16
  -4  11  -2    9.19    0.31
  -4  11  -2    9.42    0.29
  -4  11  -2    9.34    0.30
   4 -11   2    9.04    0.32
  -5  11  -2    0.59    0.08
  -5  11  -2    0.59    0.08
   5 -11   2    0.47    0.08
  -6  11  -2    0.26    0.06
  -6  11  -2    0.42    0.08
   6 -11   2    0.44    0.08
   6 -11   2    0.27    0.07
  -7  11  -2   -0.03    0.06
  -7  11  -2    0.00    0.05
   7 -11   2    0.09    0.06
   7 -11   2   -0.01    0.06
  -8  11  -2    0.02    0.05
  -8  11  -2   -0.05    0.06
   8 -11   2    0.01    0.05
  -9  11  -2    0.16    0.08
   9 -11   2    0.40    0.09
   6  10  -2    0.24    0.08
  -6 -10   2    0.14    0.07
   5  10  -2    1.50    0.13
   5  10  -2    1.75    0.16
  -5 -10   2    1.34    0.13
   4  10  -2    0.01    0.05
   4  10  -2   -0.01    0.06
  -4 -10   2    0.07    0.06
   3  10  -2    9.09    0.34
   3  10  -2    8.25    0.29
  -3 -10   2    8.11    0.31
   2  10  -2    0.03    0.04
   2  10  -2    0.01    0.04
   2  10  -2   -0.01    0.07
  -2 -10   2    0.00    0.05
   1  10  -2    2.98    0.14
   1  10  -2    3.36    0.18
   1  10  -2    3.50    0.14
  -1 -10   2    3.35    0.14
  -1 -10   2    3.38    0.17
   0  10  -2   11.33    0.34
   0  10  -2   11.33    0.37
   0  10  -2   11.25    0.33
   0 -10   2   11.43    0.37
  -1  10  -2    7.98    0.29
  -1  10  -2    7.90    0.26
  -1  10  -2    7.91    0.25
   1 -10   2    8.54    0.29
  -2  10  -2   17.11    0.49
  -2  10  -2   17.35    0.50
  -2  10  -2   17.18    0.47
   2 -10   2   17.23    0.51
  -3  10  -2    0.13    0.05
  -3  10  -2    0.09    0.04
  -3  10  -2    0.13    0.05
   3 -10   2    0.07    0.05
  -4  10  -2    8.39    0.27
  -4  10  -2    8.06    0.26
  -4  10  -2    7.87    0.28
   4 -10   2    8.41    0.29
  -5  10  -2    6.42    0.24
  -5  10  -2    6.42    0.23
   5 -10   2    6.49    0.24
   5 -10   2    6.59    0.24
  -6  10  -2    4.00    0.18
  -6  10  -2    3.91    0.17
   6 -10   2    3.90    0.19
   6 -10   2    4.36    0.19
  -7  10  -2    9.55    0.33
  -7  10  -2    9.58    0.34
   7 -10   2   10.18    0.34
   7 -10   2    9.86    0.33
  -8  10  -2    0.33    0.08
  -8  10  -2    0.54    0.09
   8 -10   2    0.41    0.08
  -9  10  -2    0.13    0.07
  -9  10  -2    0.09    0.08
   9 -10   2    0.12    0.07
   6   9  -2    0.65    0.10
  -6  -9   2    0.45    0.09
   5   9  -2    0.94    0.11
   5   9  -2    0.86    0.12
  -5  -9   2    0.81    0.10
   4   9  -2    4.52    0.20
   4   9  -2    4.49    0.22
  -4  -9   2    4.52    0.21
   3   9  -2   14.55    0.44
   3   9  -2   14.38    0.41
   3   9  -2   15.42    0.48
  -3  -9   2   14.75    0.46
   2   9  -2    5.70    0.21
   2   9  -2    5.79    0.24
   2   9  -2    5.57    0.19
  -2  -9   2    5.93    0.23
  -2  -9   2    5.42    0.18
   1   9  -2    5.74    0.24
   1   9  -2    5.72    0.19
   1   9  -2    5.87    0.20
  -1  -9   2    5.72    0.19
  -1  -9   2    5.94    0.23
   0   9  -2    0.28    0.04
   0   9  -2    0.38    0.07
   0   9  -2    0.31    0.05
   0  -9   2    0.29    0.06
  -1   9  -2    5.00    0.18
  -1   9  -2    5.11    0.17
  -1   9  -2    5.29    0.21
   1  -9   2    5.51    0.21
  -2   9  -2    4.82    0.17
  -2   9  -2    4.89    0.19
  -2   9  -2    4.80    0.18
   2  -9   2    4.80    0.19
  -3   9  -2    0.31    0.05
  -3   9  -2    0.36    0.05
  -3   9  -2    0.38    0.06
   3  -9   2    0.32    0.06
  -4   9  -2    3.91    0.17
  -4   9  -2    4.18    0.16
  -4   9  -2    4.34    0.16
   4  -9   2    4.20    0.18
  -5   9  -2    0.01    0.04
  -5   9  -2    0.00    0.04
   5  -9   2    0.08    0.05
   5  -9   2    0.02    0.04
  -6   9  -2    6.08    0.23
  -6   9  -2    6.08    0.23
   6  -9   2    5.90    0.23
   6  -9   2    5.77    0.22
  -7   9  -2    0.02    0.05
  -7   9  -2    0.02    0.06
   7  -9   2    0.06    0.05
   7  -9   2    0.09    0.06
  -8   9  -2    0.28    0.07
  -8   9  -2    0.32    0.08
   8  -9   2    0.38    0.07
  -9   9  -2    2.96    0.17
  -9   9  -2    3.23    0.20
   9  -9   2    3.14    0.17
   7   8  -2   -0.07    0.05
  -7  -8   2    0.10    0.07
  -7  -8   2    0.07    0.07
   6   8  -2    0.29    0.08
  -6  -8   2    0.22    0.07
   5   8  -2    0.07    0.05
  -5  -8   2    0.14    0.06
   4   8  -2    0.58    0.08
  -4  -8   2    0.37    0.07
   3   8  -2    2.14    0.12
   3   8  -2    1.91    0.13
   3   8  -2    2.07    0.09
  -3  -8   2    2.06    0.13
   2   8  -2    0.66    0.07
   2   8  -2    0.75    0.06
   2   8  -2    0.66    0.08
  -2  -8   2    0.58    0.07
  -2  -8   2    0.69    0.06
   1   8  -2    0.52    0.05
   1   8  -2    0.54    0.07
   1   8  -2    0.54    0.06
  -1  -8   2    0.50    0.06
  -1  -8   2    0.51    0.05
   0   8  -2   32.84    0.86
   0   8  -2   33.57    0.84
   0   8  -2   32.38    0.84
   0  -8   2   32.93    0.86
  -1   8  -2    0.96    0.09
  -1   8  -2    1.00    0.07
  -1   8  -2    1.02    0.06
   1  -8   2    1.08    0.09
  -2   8  -2    0.57    0.06
  -2   8  -2    0.71    0.06
  -2   8  -2    0.69    0.06
   2  -8   2    0.76    0.07
  -3   8  -2    0.31    0.05
  -3   8  -2    0.34    0.05
  -3   8  -2    0.38    0.05
   3  -8   2    0.33    0.05
  -4   8  -2    0.30    0.05
  -4   8  -2    0.37    0.05
   4  -8   2    0.39    0.06
  -5   8  -2    5.69    0.21
  -5   8  -2    6.17    0.22
   5  -8   2    5.96    0.21
   5  -8   2    6.25    0.22
  -6   8  -2   13.06    0.40
  -6   8  -2   13.23    0.40
   6  -8   2   12.65    0.38
   6  -8   2   13.19    0.40
  -7   8  -2    4.62    0.21
  -7   8  -2    4.49    0.20
   7  -8   2    4.65    0.20
   7  -8   2    4.82    0.19
  -8   8  -2    0.55    0.09
  -8   8  -2    0.75    0.09
   8  -8   2    0.66    0.08
  -9   8  -2    0.72    0.11
   9  -8   2    0.63    0.09
   7   7  -2    3.77    0.21
  -7  -7   2    3.57    0.19
   6   7  -2    0.15    0.06
  -6  -7   2    0.21    0.07
   5   7  -2    0.72    0.09
  -5  -7   2    0.58    0.09
   4   7  -2    0.15    0.05
   4   7  -2    0.12    0.03
  -4  -7   2    0.09    0.06
   3   7  -2    5.82    0.21
   3   7  -2    5.51    0.17
  -3  -7   2    5.16    0.21
  -3  -7   2    5.57    0.16
   2   7  -2    1.20    0.06
   2   7  -2    1.29    0.08
  -2  -7   2    1.21    0.06
  -2  -7   2    1.36    0.09
   1   7  -2    9.95    0.31
   1   7  -2    9.94    0.28
   1   7  -2    9.88    0.29
  -1  -7   2    9.79    0.31
   0   7  -2   30.09    0.77
   0   7  -2   31.13    0.80
   0   7  -2   30.32    0.77
   0  -7   2   31.15    0.80
  -1   7  -2   19.30    0.49
  -1   7  -2   17.82    0.50
  -1   7  -2   18.55    0.49
   1  -7   2   18.87    0.51
  -2   7  -2   11.02    0.31
  -2   7  -2   10.97    0.31
  -2   7  -2   10.99    0.31
   2  -7   2   10.88    0.32
  -3   7  -2    3.54    0.14
  -3   7  -2    3.73    0.13
  -3   7  -2    3.68    0.14
   3  -7   2    3.90    0.15
  -4   7  -2    0.20    0.05
  -4   7  -2    0.26    0.05
   4  -7   2    0.20    0.04
   4  -7   2    0.23    0.05
  -5   7  -2    7.23    0.24
  -5   7  -2    7.06    0.24
   5  -7   2    7.30    0.24
   5  -7   2    6.86    0.23
  -6   7  -2    2.57    0.14
  -6   7  -2    2.34    0.14
   6  -7   2    2.57    0.12
   6  -7   2    2.33    0.13
  -7   7  -2    0.00    0.05
  -7   7  -2    0.05    0.06
   7  -7   2    0.03    0.04
   7  -7   2    0.04    0.05
  -8   7  -2    2.47    0.14
  -8   7  -2    2.22    0.16
   8  -7   2    2.40    0.14
  -9   7  -2    0.36    0.09
   9  -7   2    0.37    0.07
 -10   7  -2    0.45    0.10
  10  -7   2    0.69    0.10
   8   6  -2    0.28    0.09
  -8  -6   2    0.32    0.09
  -8  -6   2    0.49    0.09
   7   6  -2    2.14    0.15
  -7  -6   2    2.05    0.15
   6   6  -2    2.59    0.16
  -6  -6   2    2.66    0.15
   5   6  -2    0.66    0.08
  -5  -6   2    0.61    0.08
   4   6  -2   -0.01    0.03
   4   6  -2    0.07    0.02
  -4  -6   2    0.06    0.04
   3   6  -2   24.16    0.65
   3   6  -2   23.78    0.61
  -3  -6   2   24.49    0.60
  -3  -6   2   24.57    0.66
   2   6  -2   -0.01    0.02
   2   6  -2    0.02    0.02
  -2  -6   2    0.05    0.04
  -2  -6   2    0.00    0.02
   1   6  -2   27.65    0.71
   1   6  -2   26.88    0.69
   1   6  -2   26.47    0.68
  -1  -6   2   27.09    0.71
   0   6  -2    1.98    0.08
   0   6  -2    2.07    0.08
   0   6  -2    2.16    0.10
   0  -6   2    2.02    0.10
  -1   6  -2   14.82    0.40
  -1   6  -2   15.69    0.42
  -1   6  -2   15.77    0.41
   1  -6   2   15.69    0.42
  -2   6  -2   14.56    0.39
  -2   6  -2   14.40    0.39
  -2   6  -2   14.99    0.40
   2  -6   2   14.81    0.41
   2  -6   2   14.51    0.40
  -3   6  -2   58.39    1.41
  -3   6  -2   59.16    1.43
  -3   6  -2   57.85    1.42
   3  -6   2   56.36    1.41
   3  -6   2   57.78    1.42
  -4   6  -2   14.26    0.40
  -4   6  -2   14.58    0.40
   4  -6   2   14.06    0.40
   4  -6   2   14.04    0.39
   4  -6   2   15.04    0.40
  -5   6  -2    3.75    0.15
  -5   6  -2    3.81    0.16
   5  -6   2    3.66    0.14
   5  -6   2    3.55    0.15
  -6   6  -2    0.10    0.05
  -6   6  -2    0.05    0.04
   6  -6   2    0.07    0.04
   6  -6   2    0.11    0.05
  -7   6  -2    0.68    0.08
  -7   6  -2    0.65    0.09
   7  -6   2    0.71    0.07
   7  -6   2    0.82    0.08
  -8   6  -2    3.65    0.19
   8  -6   2    3.75    0.17
  -9   6  -2    0.85    0.12
   9  -6   2    0.89    0.10
 -10   6  -2   -0.02    0.08
  10  -6   2    0.05    0.06
   8   5  -2    0.03    0.06
  -8  -5   2    0.20    0.07
  -8  -5   2    0.04    0.06
   7   5  -2    0.42    0.08
  -7  -5   2    0.57    0.09
   6   5  -2    3.53    0.18
  -6  -5   2    3.65    0.17
   5   5  -2   16.08    0.48
   5   5  -2   16.09    0.45
  -5  -5   2   15.95    0.47
   4   5  -2    2.12    0.08
   4   5  -2    2.29    0.12
  -4  -5   2    2.07    0.11
   3   5  -2   15.25    0.39
   3   5  -2   14.67    0.43
  -3  -5   2   15.54    0.38
  -3  -5   2   16.15    0.44
   2   5  -2    2.14    0.10
   2   5  -2    2.17    0.08
  -2  -5   2    2.30    0.11
  -2  -5   2    1.99    0.07
   1   5  -2   39.77    1.03
   1   5  -2   40.94    1.01
  -1  -5   2   44.01    1.05
   0   5  -2   14.95    0.39
   0   5  -2   14.69    0.39
   0   5  -2   14.83    0.40
   0  -5   2   15.16    0.40
  -1   5  -2    3.43    0.12
  -1   5  -2    3.58    0.12
  -1   5  -2    3.61    0.12
   1  -5   2    3.56    0.13
  -2   5  -2    0.62    0.05
  -2   5  -2    0.76    0.05
  -2   5  -2    0.68    0.05
   2  -5   2    0.68    0.05
   2  -5   2    0.68    0.05
  -3   5  -2    2.22    0.10
  -3   5  -2    2.18    0.10
   3  -5   2    2.37    0.10
   3  -5   2    2.29    0.09
   3  -5   2    2.26    0.09
  -4   5  -2    3.35    0.13
  -4   5  -2    3.48    0.14
   4  -5   2    3.54    0.13
   4  -5   2    3.46    0.12
   4  -5   2    3.52    0.12
  -5   5  -2    9.68    0.29
  -5   5  -2    9.74    0.30
   5  -5   2    9.49    0.27
   5  -5   2    9.30    0.29
  -6   5  -2    0.97    0.09
  -6   5  -2    0.88    0.09
  -6   5  -2    0.90    0.08
   6  -5   2    1.00    0.08
   6  -5   2    0.94    0.07
  -7   5  -2    4.56    0.20
   7  -5   2    4.20    0.18
  -8   5  -2    8.94    0.33
   8  -5   2    9.28    0.31
  -9   5  -2    1.11    0.13
   9  -5   2    1.02    0.10
 -10   5  -2    3.76    0.22
  10  -5   2    3.83    0.20
   9   4  -2   -0.03    0.05
  -9  -4   2    0.10    0.07
  -9  -4   2    0.04    0.06
   8   4  -2    1.02    0.12
  -8  -4   2    1.06    0.11
  -8  -4   2    1.71    0.15
   7   4  -2   -0.02    0.05
  -7  -4   2    0.11    0.06
   6   4  -2    0.01    0.04
  -6  -4   2    0.00    0.05
   5   4  -2    5.15    0.15
   5   4  -2    5.06    0.20
  -5  -4   2    4.58    0.18
   4   4  -2    5.05    0.19
   4   4  -2    5.14    0.15
  -4  -4   2    5.39    0.19
   3   4  -2    0.13    0.03
   3   4  -2    0.09    0.02
  -3  -4   2    0.11    0.01
  -3  -4   2    0.04    0.03
   2   4  -2   26.84    0.67
   2   4  -2   26.58    0.69
  -2  -4   2   28.25    0.70
  -2  -4   2   27.12    0.66
   1   4  -2    4.47    0.13
   1   4  -2    4.61    0.14
  -1  -4   2    4.59    0.15
   0   4  -2    0.27    0.03
   0   4  -2    0.36    0.03
   0   4  -2    0.22    0.03
   0  -4   2    0.35    0.04
  -1   4  -2   17.16    0.44
  -1   4  -2   16.63    0.43
  -1   4  -2   17.48    0.44
   1  -4   2   16.96    0.44
  -2   4  -2   26.93    0.68
  -2   4  -2   27.02    0.67
  -2   4  -2   27.49    0.68
   2  -4   2   27.35    0.68
   2  -4   2   27.10    0.68
   2  -4   2   27.34    0.67
  -3   4  -2    0.23    0.04
  -3   4  -2    0.26    0.04
   3  -4   2    0.26    0.04
   3  -4   2    0.24    0.03
   3  -4   2    0.24    0.03
  -4   4  -2    5.30    0.18
  -4   4  -2    4.91    0.17
  -4   4  -2    5.27    0.16
   4  -4   2    5.22    0.17
   4  -4   2    5.13    0.16
   4  -4   2    5.14    0.15
  -5   4  -2    0.27    0.05
  -5   4  -2    0.26    0.04
  -5   4  -2    0.31    0.05
   5  -4   2    0.29    0.04
   5  -4   2    0.28    0.05
  -6   4  -2    4.52    0.16
  -6   4  -2    4.63    0.19
   6  -4   2    4.32    0.17
   6  -4   2    4.30    0.15
  -7   4  -2    1.66    0.13
   7  -4   2    1.93    0.11
  -8   4  -2    4.26    0.21
   8  -4   2    4.26    0.18
  -9   4  -2    0.11    0.08
   9  -4   2    0.06    0.06
 -10   4  -2    1.26    0.15
  10  -4   2    1.25    0.15
  10  -4   2    1.70    0.20
   9   3  -2    0.45    0.09
  -9  -3   2    0.47    0.10
  -9  -3   2    0.49    0.08
  -9  -3   2    0.48    0.09
   8   3  -2    2.48    0.17
  -8  -3   2    2.93    0.17
  -8  -3   2    2.86    0.16
  -8  -3   2    2.73    0.17
   7   3  -2    2.06    0.14
  -7  -3   2    2.04    0.13
  -7  -3   2    1.94    0.14
   6   3  -2   24.80    0.69
  -6  -3   2   24.32    0.68
  -6  -3   2   25.89    0.68
   5   3  -2    5.08    0.20
   5   3  -2    4.95    0.15
  -5  -3   2    5.07    0.19
  -5  -3   2    5.18    0.19
   4   3  -2    0.13    0.04
   4   3  -2    0.13    0.02
  -4  -3   2    0.11    0.04
   3   3  -2   30.60    0.75
   3   3  -2   31.15    0.79
  -3  -3   2   31.02    0.79
   2   3  -2    1.36    0.07
   2   3  -2    1.41    0.05
  -2  -3   2    1.53    0.07
  -2  -3   2    1.41    0.04
  -2  -3   2    1.38    0.05
   1   3  -2    1.36    0.06
   1   3  -2    1.45    0.05
  -1  -3   2    1.40    0.06
   0   3  -2    3.66    0.10
   0   3  -2    2.78    0.10
   0  -3   2    2.95    0.10
  -1   3  -2    0.78    0.04
  -1   3  -2    0.74    0.04
  -1   3  -2    0.72    0.05
   1  -3   2    0.80    0.04
   1  -3   2    0.71    0.04
  -2   3  -2    1.33    0.07
  -2   3  -2    1.55    0.07
   2  -3   2    1.44    0.06
   2  -3   2    1.50    0.06
   2  -3   2    1.47    0.05
  -3   3  -2    5.82    0.16
  -3   3  -2    5.92    0.18
  -3   3  -2    5.78    0.18
   3  -3   2    5.83    0.16
   3  -3   2    5.59    0.17
  -4   3  -2    0.06    0.04
  -4   3  -2    0.10    0.03
  -4   3  -2    0.10    0.03
   4  -3   2    0.06    0.03
   4  -3   2    0.05    0.02
  -5   3  -2    0.03    0.03
  -5   3  -2    0.01    0.04
   5  -3   2   -0.01    0.03
   5  -3   2    0.02    0.03
  -6   3  -2   18.08    0.47
  -6   3  -2   18.10    0.50
  -6   3  -2   17.88    0.52
   6  -3   2   16.90    0.49
  -7   3  -2    0.33    0.07
  -7   3  -2    0.49    0.08
   7  -3   2    0.42    0.07
  -8   3  -2    1.85    0.14
   8  -3   2    1.72    0.12
  -9   3  -2    3.27    0.20
   9  -3   2    3.25    0.16
   9   2  -2    1.07    0.12
  -9  -2   2    1.18    0.13
  -9  -2   2    1.01    0.11
  -9  -2   2    1.26    0.12
   8   2  -2   14.49    0.47
  -8  -2   2   14.25    0.45
  -8  -2   2   13.79    0.45
  -8  -2   2   14.21    0.43
   7   2  -2    0.17    0.06
  -7  -2   2    0.07    0.05
  -7  -2   2    0.06    0.05
   6   2  -2    6.63    0.25
   6   2  -2    6.85    0.20
  -6  -2   2    7.24    0.25
  -6  -2   2    7.06    0.24
   5   2  -2   47.47    1.12
   5   2  -2   46.08    1.18
   5   2  -2   46.34    1.13
  -5  -2   2   46.95    1.17
  -5  -2   2   45.79    1.18
   4   2  -2    1.61    0.06
   4   2  -2    1.60    0.09
   4   2  -2    1.53    0.05
  -4  -2   2    1.66    0.09
  -4  -2   2    1.59    0.09
   3   2  -2    0.04    0.02
   3   2  -2    0.01    0.01
   3   2  -2    0.02    0.01
  -3  -2   2    0.02    0.01
  -3  -2   2    0.00    0.02
   2   2  -2    4.26    0.11
   2   2  -2    4.44    0.14
  -2  -2   2    4.33    0.14
   1   2  -2    1.99    0.06
   0  -2   2   54.10    1.30
  -1   2  -2    0.44    0.02
   1  -2   2    0.53    0.03
  -2   2  -2   24.63    0.63
  -2   2  -2   24.39    0.63
   2  -2   2   25.68    0.61
   2  -2   2   25.22    0.62
  -3   2  -2   24.66    0.65
  -3   2  -2   25.22    0.62
   3  -2   2   25.09    0.62
   3  -2   2   25.76    0.64
  -4   2  -2   12.79    0.33
  -4   2  -2   12.49    0.36
  -4   2  -2   12.86    0.36
   4  -2   2   12.41    0.35
  -5   2  -2    6.27    0.21
  -5   2  -2    6.06    0.18
  -5   2  -2    5.81    0.21
   5  -2   2    5.95    0.20
  -6   2  -2    2.39    0.11
  -6   2  -2    2.35    0.13
  -6   2  -2    2.63    0.14
   6  -2   2    2.48    0.12
  -7   2  -2   10.72    0.35
  -7   2  -2   10.64    0.36
   7  -2   2   10.90    0.33
  -8   2  -2    2.89    0.18
  -8   2  -2    3.16    0.17
   8  -2   2    3.16    0.15
  -9   2  -2    1.21    0.13
  -9   2  -2    1.03    0.12
   9  -2   2    0.88    0.12
   9  -2   2    1.16    0.11
  10   1  -2    4.80    0.25
 -10  -1   2    4.69    0.28
 -10  -1   2    4.85    0.25
   9   1  -2    0.49    0.09
  -9  -1   2    0.55    0.09
  -9  -1   2    0.61    0.10
  -9  -1   2    0.57    0.08
   8   1  -2    0.23    0.07
  -8  -1   2    0.17    0.06
  -8  -1   2    0.19    0.07
  -8  -1   2    0.17    0.06
   7   1  -2   25.91    0.74
   7   1  -2   27.49    0.75
  -7  -1   2   28.20    0.75
  -7  -1   2   27.14    0.72
   6   1  -2    2.40    0.09
   6   1  -2    2.61    0.13
  -6  -1   2    2.43    0.12
  -6  -1   2    2.58    0.13
   5   1  -2    8.54    0.23
   5   1  -2    8.40    0.27
  -5  -1   2    8.56    0.26
  -5  -1   2    8.67    0.27
   4   1  -2    1.10    0.04
   4   1  -2    1.11    0.07
  -4  -1   2    1.01    0.07
  -4  -1   2    1.12    0.07
   3   1  -2   39.87    0.96
   3   1  -2   41.34    0.96
   3   1  -2   39.27    1.00
  -3  -1   2   39.77    1.00
  -3  -1   2   40.80    0.99
   2   1  -2    0.01    0.01
   2   1  -2    0.01    0.01
  -2  -1   2    0.00    0.01
   0  -1   2   -0.02    0.00
   1  -1   2    5.63    0.14
  -2   1  -2    5.99    0.15
  -2   1  -2    6.09    0.18
   2  -1   2    6.09    0.17
  -3   1  -2   55.15    1.37
  -3   1  -2   56.64    1.37
  -3   1  -2   55.96    1.34
   3  -1   2   55.13    1.36
  -4   1  -2   17.92    0.49
  -4   1  -2   17.96    0.45
  -4   1  -2   17.61    0.48
   4  -1   2   18.57    0.48
  -5   1  -2    1.19    0.09
  -5   1  -2    1.38    0.10
  -5   1  -2    1.34    0.07
   5  -1   2    1.24    0.08
  -6   1  -2    0.79    0.08
  -6   1  -2    0.98    0.07
  -6   1  -2    0.94    0.09
   6  -1   2    1.10    0.08
  -7   1  -2    0.19    0.07
  -7   1  -2    0.13    0.06
   7  -1   2    0.17    0.05
  -8   1  -2   14.36    0.47
  -8   1  -2   14.38    0.46
   8  -1   2   14.30    0.43
   8  -1   2   14.69    0.48
  -9   1  -2    2.94    0.18
  -9   1  -2    2.91    0.19
   9  -1   2    2.76    0.18
  10   0  -2    8.03    0.34
 -10   0   2    8.23    0.33
 -10   0   2    8.02    0.33
   9   0  -2    0.62    0.10
  -9   0   2    0.53    0.08
  -9   0   2    0.50    0.09
  -9   0   2    0.54    0.10
   8   0  -2    2.63    0.16
  -8   0   2    2.46    0.16
  -8   0   2    2.69    0.14
  -8   0   2    2.89    0.16
   7   0  -2    7.79    0.28
   7   0  -2    7.46    0.22
  -7   0   2    7.52    0.27
  -7   0   2    7.60    0.27
  -7   0   2    7.45    0.25
   6   0  -2    7.77    0.26
   6   0  -2    7.91    0.22
  -6   0   2    7.71    0.26
  -6   0   2    7.89    0.25
   5   0  -2   17.12    0.43
   5   0  -2   17.13    0.47
  -5   0   2   17.35    0.47
  -5   0   2   16.95    0.46
   4   0  -2   24.22    0.63
   4   0  -2   24.00    0.60
  -4   0   2   24.99    0.62
  -4   0   2   24.41    0.60
  -4   0   2   24.38    0.63
   3   0  -2    0.42    0.04
   3   0  -2    0.42    0.02
  -3   0   2    0.38    0.04
  -3   0   2    0.48    0.02
  -3   0   2    0.40    0.04
   2   0  -2   96.15    2.69
   2   0  -2  119.79    2.69
   2   0  -2  121.74    2.69
   1   0  -2   -0.07    0.00
  -1   0   2   -0.07    0.00
  -1   0   2   -0.07    0.00
  -1   0   2   -0.07    0.00
   0   0  -2   -0.05    0.00
  -1   0  -2    8.29    0.24
   1   0   2    9.85    0.23
  -2   0  -2   14.62    0.39
  -2   0  -2   14.43    0.36
  -2   0  -2   14.88    0.38
   2   0   2   14.95    0.38
  -3   0  -2    4.42    0.15
  -3   0  -2    4.25    0.12
  -3   0  -2    4.22    0.15
   3   0   2    4.14    0.14
  -4   0  -2    6.81    0.22
  -4   0  -2    6.92    0.19
  -4   0  -2    6.84    0.23
   4   0   2    7.03    0.21
  -5   0  -2    1.97    0.11
  -5   0  -2    1.79    0.08
  -5   0  -2    1.63    0.11
   5   0   2    1.68    0.09
  -6   0  -2   14.95    0.44
  -6   0  -2   14.85    0.41
  -6   0  -2   14.77    0.45
   6   0   2   15.33    0.42
  -7   0  -2    0.00    0.05
  -7   0  -2    0.08    0.06
   7   0   2   -0.02    0.04
  -8   0  -2    1.43    0.14
  -8   0  -2    1.57    0.15
   8   0   2    1.62    0.12
   8   0   2    1.60    0.15
  -9   0  -2   -0.01    0.07
  -9   0  -2   -0.05    0.06
   9   0   2   -0.09    0.06
  10  -1  -2    0.40    0.09
 -10   1   2    0.18    0.09
 -10   1   2    0.14    0.08
   9  -1  -2    1.64    0.14
  -9   1   2    1.70    0.13
  -9   1   2    1.66    0.14
  -9   1   2    1.69    0.13
   8  -1  -2    0.21    0.06
   8  -1  -2    0.13    0.04
  -8   1   2    0.25    0.07
  -8   1   2    0.20    0.07
  -8   1   2    0.05    0.05
   7  -1  -2   14.74    0.41
   7  -1  -2   15.97    0.46
  -7   1   2   15.99    0.46
  -7   1   2   15.66    0.44
  -7   1   2   15.68    0.46
   6  -1  -2    0.39    0.04
   6  -1  -2    0.40    0.06
  -6   1   2    0.41    0.06
  -6   1   2    0.29    0.05
   5  -1  -2    0.17    0.04
   5  -1  -2    0.19    0.03
  -5   1   2    0.20    0.04
  -5   1   2    0.23    0.04
  -5   1   2    0.23    0.03
   4  -1  -2    0.10    0.03
   4  -1  -2    0.09    0.02
  -4   1   2    0.04    0.02
  -4   1   2    0.09    0.03
  -4   1   2    0.07    0.02
   3  -1  -2  161.95    3.91
  -3   1   2  163.77    3.92
  -3   1   2  164.34    3.91
  -3   1   2  162.06    3.90
   2  -1  -2    0.04    0.01
   2  -1  -2    0.03    0.01
  -2   1   2    0.00    0.01
  -2   1   2   -0.01    0.01
   0  -1  -2   35.66    0.83
   0  -1  -2   32.79    0.83
  -1  -1  -2   10.40    0.26
  -1  -1  -2   10.11    0.26
  -1  -1  -2   10.05    0.26
  -1  -1  -2    8.41    0.25
   1   1   2   10.52    0.26
   1   1   2   10.39    0.27
  -2  -1  -2   61.36    1.53
  -2  -1  -2   62.39    1.51
  -2  -1  -2   61.69    1.53
   2   1   2   65.88    1.53
  -3  -1  -2   63.13    1.55
  -3  -1  -2   64.41    1.58
  -3  -1  -2   63.45    1.57
   3   1   2   65.90    1.57
  -4  -1  -2    1.14    0.08
  -4  -1  -2    1.09    0.06
  -4  -1  -2    1.24    0.09
   4   1   2    1.15    0.07
  -5  -1  -2    0.16    0.04
  -5  -1  -2    0.09    0.04
  -5  -1  -2    0.12    0.05
   5   1   2    0.17    0.04
  -6  -1  -2    0.05    0.05
  -6  -1  -2    0.13    0.04
  -6  -1  -2    0.08    0.06
   6   1   2    0.12    0.05
  -7  -1  -2    3.73    0.19
  -7  -1  -2    3.55    0.18
   7   1   2    3.57    0.20
   7   1   2    3.61    0.16
  -8  -1  -2    0.81    0.11
  -8  -1  -2    1.33    0.13
   8   1   2    1.12    0.13
  -9  -1  -2    1.28    0.14
   9   1   2    1.41    0.15
  10  -2  -2    2.32    0.17
 -10   2   2    1.83    0.16
 -10   2   2    2.43    0.17
   9  -2  -2    1.62    0.13
  -9   2   2    1.54    0.12
  -9   2   2    1.61    0.13
  -9   2   2    1.58    0.13
   8  -2  -2    4.79    0.17
   8  -2  -2    4.84    0.21
  -8   2   2    4.90    0.21
  -8   2   2    4.83    0.19
  -8   2   2    4.74    0.21
   7  -2  -2    3.29    0.16
   7  -2  -2    3.31    0.12
  -7   2   2    3.40    0.16
  -7   2   2    3.66    0.16
  -7   2   2    3.22    0.15
  -7   2   2    3.40    0.13
   6  -2  -2   10.73    0.32
   6  -2  -2   10.48    0.29
  -6   2   2   10.68    0.32
  -6   2   2   10.38    0.32
  -6   2   2   10.31    0.31
  -6   2   2   10.23    0.29
   5  -2  -2    0.03    0.03
   5  -2  -2    0.08    0.02
  -5   2   2    0.00    0.03
  -5   2   2    0.06    0.02
  -5   2   2    0.02    0.03
   4  -2  -2   19.28    0.50
  -4   2   2   20.13    0.50
  -4   2   2   19.66    0.51
  -4   2   2   18.94    0.51
   3  -2  -2   58.30    1.43
  -3   2   2   58.86    1.44
  -3   2   2   59.73    1.43
  -3   2   2   59.86    1.43
   2  -2  -2 1000.00   21.87
   2  -2  -2  976.20   22.48
  -2   2   2  806.38   22.22
  -2   2   2  903.73   22.59
  -2   2   2  803.86   21.82
   1  -2  -2   18.21    0.41
   1  -2  -2   16.52    0.43
  -1   2   2   16.64    0.43
   0  -2  -2    6.50    0.19
   0  -2  -2    6.79    0.20
   0   2   2    8.45    0.20
  -1  -2  -2   52.35    1.30
  -1  -2  -2   54.83    1.31
  -1  -2  -2   52.76    1.30
  -1  -2  -2   53.53    1.30
   1   2   2   52.59    1.31
   1   2   2   54.28    1.31
   1   2   2   56.03    1.31
  -2  -2  -2   16.53    0.42
  -2  -2  -2   16.42    0.43
  -2  -2  -2   16.06    0.43
  -2  -2  -2   16.41    0.42
   2   2   2   15.83    0.43
   2   2   2   16.50    0.43
  -3  -2  -2    8.03    0.25
  -3  -2  -2    8.22    0.23
  -3  -2  -2    8.31    0.25
   3   2   2    8.15    0.24
  -4  -2  -2    5.64    0.20
  -4  -2  -2    5.60    0.20
  -4  -2  -2    5.53    0.18
   4   2   2    6.18    0.19
  -5  -2  -2   -0.03    0.04
  -5  -2  -2    0.01    0.04
  -5  -2  -2    0.00    0.03
   5   2   2   -0.03    0.04
   5   2   2   -0.06    0.03
  -6  -2  -2    0.57    0.09
  -6  -2  -2    0.58    0.08
  -6  -2  -2    0.72    0.07
   6   2   2    0.62    0.07
   6   2   2    0.68    0.10
  -7  -2  -2   -0.03    0.06
  -7  -2  -2    0.02    0.06
   7   2   2    0.00    0.06
   7   2   2   -0.01    0.04
  -8  -2  -2    0.08    0.06
  -8  -2  -2    0.06    0.06
   8   2   2    0.04    0.06
  10  -3  -2    0.88    0.12
 -10   3   2    0.97    0.15
 -10   3   2    0.86    0.11
 -10   3   2    0.83    0.11
   9  -3  -2    0.18    0.07
  -9   3   2    0.23    0.07
  -9   3   2    0.08    0.06
  -9   3   2    0.10    0.06
   8  -3  -2    0.30    0.05
   8  -3  -2    0.38    0.07
  -8   3   2    0.27    0.06
  -8   3   2    0.38    0.06
  -8   3   2    0.32    0.07
  -8   3   2    0.32    0.07
   7  -3  -2    5.88    0.22
   7  -3  -2    5.73    0.19
  -7   3   2    5.68    0.19
  -7   3   2    5.61    0.21
  -7   3   2    6.00    0.22
  -7   3   2    5.86    0.21
   6  -3  -2    0.02    0.03
   6  -3  -2    0.01    0.02
  -6   3   2   -0.01    0.03
  -6   3   2    0.09    0.04
  -6   3   2    0.02    0.04
  -6   3   2   -0.02    0.02
   5  -3  -2   31.13    0.79
  -5   3   2   30.76    0.78
  -5   3   2   31.21    0.79
  -5   3   2   31.06    0.78
  -5   3   2   30.25    0.79
   4  -3  -2   -0.04    0.02
  -4   3   2   -0.01    0.02
  -4   3   2   -0.03    0.03
  -4   3   2    0.00    0.02
   3  -3  -2  160.70    3.82
   3  -3  -2  158.70    3.81
  -3   3   2  157.85    3.82
  -3   3   2  159.35    3.79
  -3   3   2  158.03    3.82
   2  -3  -2    1.57    0.07
   2  -3  -2    1.49    0.07
   2  -3  -2    1.58    0.07
   2  -3  -2    1.45    0.05
  -2   3   2    1.68    0.07
  -2   3   2    1.35    0.05
  -2   3   2    1.55    0.07
  -2   3   2    1.66    0.07
   1  -3  -2    3.52    0.11
   1  -3  -2    3.70    0.12
   1  -3  -2    3.48    0.12
  -1   3   2    3.56    0.12
  -1   3   2    3.39    0.11
   0  -3  -2   40.52    0.98
   0  -3  -2   39.44    0.98
   0  -3  -2   37.57    0.96
   0  -3  -2   39.40    0.98
   0  -3  -2   40.83    0.96
   0   3   2   41.06    0.98
   0   3   2   39.56    0.98
  -1  -3  -2    3.16    0.10
  -1  -3  -2    3.08    0.11
  -1  -3  -2    2.99    0.10
  -1  -3  -2    3.02    0.11
   1   3   2    3.16    0.11
   1   3   2    2.96    0.12
  -2  -3  -2    0.34    0.04
  -2  -3  -2    0.29    0.04
  -2  -3  -2    0.31    0.04
  -2  -3  -2    0.24    0.04
   2   3   2    0.20    0.04
  -3  -3  -2   16.48    0.44
  -3  -3  -2   16.79    0.45
  -3  -3  -2   15.97    0.45
  -3  -3  -2   16.34    0.44
   3   3   2   17.09    0.46
   3   3   2   16.77    0.45
  -4  -3  -2    0.20    0.05
  -4  -3  -2    0.30    0.04
  -4  -3  -2    0.35    0.06
   4   3   2    0.21    0.05
   4   3   2    0.23    0.04
  -5  -3  -2    8.91    0.31
  -5  -3  -2    9.19    0.30
  -5  -3  -2    9.38    0.28
   5   3   2    9.16    0.28
   5   3   2    8.90    0.31
  -6  -3  -2    2.64    0.16
  -6  -3  -2    2.87    0.13
  -6  -3  -2    2.75    0.16
   6   3   2    2.74    0.14
   6   3   2    2.83    0.17
  -7  -3  -2   -0.01    0.06
  -7  -3  -2    0.08    0.06
   7   3   2    0.03    0.06
  -8  -3  -2    0.56    0.09
  -8  -3  -2    0.91    0.12
   8   3   2    0.73    0.11
 -11   4   2    0.13    0.08
 -11   4   2    0.23    0.09
  10  -4  -2    1.70    0.15
 -10   4   2    1.35    0.13
 -10   4   2    1.50    0.14
 -10   4   2    1.62    0.14
   9  -4  -2    9.44    0.30
   9  -4  -2    9.69    0.34
  -9   4   2    9.04    0.32
  -9   4   2    9.88    0.34
  -9   4   2    9.64    0.33
   8  -4  -2    0.87    0.09
   8  -4  -2    0.90    0.07
  -8   4   2    0.83    0.09
  -8   4   2    0.95    0.08
  -8   4   2    0.76    0.09
  -8   4   2    0.93    0.09
   7  -4  -2    0.05    0.03
   7  -4  -2    0.03    0.04
  -7   4   2    0.07    0.05
  -7   4   2    0.11    0.05
  -7   4   2    0.01    0.04
  -7   4   2    0.07    0.03
   6  -4  -2    0.07    0.03
   6  -4  -2    0.02    0.03
  -6   4   2   -0.04    0.04
  -6   4   2    0.05    0.04
  -6   4   2    0.04    0.03
  -6   4   2    0.11    0.04
   4  -4  -2   20.87    0.53
  -4   4   2   20.22    0.53
  -4   4   2   19.74    0.51
  -4   4   2   20.24    0.51
  -4   4   2   19.69    0.52
   3  -4  -2   25.34    0.65
  -3   4   2   25.35    0.65
  -3   4   2   25.20    0.64
  -3   4   2   25.39    0.62
  -3   4   2   24.79    0.62
   2  -4  -2   39.96    0.99
   2  -4  -2   40.90    0.99
  -2   4   2   37.71    0.99
  -2   4   2   40.57    0.99
  -2   4   2   40.15    0.99
   1  -4  -2    2.59    0.09
   1  -4  -2    2.46    0.10
  -1   4   2    2.38    0.09
  -1   4   2    2.34    0.07
  -1   4   2    2.45    0.10
   0  -4  -2    6.91    0.18
   0  -4  -2    6.62    0.18
   0  -4  -2    6.60    0.20
   0  -4  -2    6.94    0.20
   0   4   2    6.38    0.21
   0   4   2    6.69    0.20
   0   4   2    6.88    0.18
  -1  -4  -2   18.19    0.48
  -1  -4  -2   17.81    0.46
  -1  -4  -2   18.39    0.47
  -1  -4  -2   18.10    0.47
   1   4   2   17.02    0.48
   1   4   2   18.27    0.48
   1   4   2   18.58    0.47
  -2  -4  -2    3.11    0.12
  -2  -4  -2    2.89    0.12
  -2  -4  -2    2.90    0.11
  -2  -4  -2    3.05    0.11
   2   4   2    2.98    0.13
   2   4   2    2.97    0.12
   2   4   2    2.92    0.12
  -3  -4  -2    0.77    0.07
  -3  -4  -2    0.91    0.07
  -3  -4  -2    0.89    0.07
  -3  -4  -2    0.89    0.07
   3   4   2    0.85    0.07
   3   4   2    0.89    0.07
   3   4   2    0.82    0.08
  -4  -4  -2    6.98    0.24
  -4  -4  -2    6.75    0.23
  -4  -4  -2    6.94    0.23
   4   4   2    6.32    0.24
   4   4   2    6.71    0.22
   4   4   2    6.70    0.24
  -5  -4  -2    3.91    0.19
  -5  -4  -2    3.82    0.18
  -5  -4  -2    4.07    0.17
   5   4   2    3.94    0.19
   5   4   2    4.01    0.16
  -6  -4  -2    4.52    0.21
  -6  -4  -2    4.58    0.20
  -6  -4  -2    4.60    0.19
   6   4   2    4.67    0.21
   6   4   2    4.36    0.18
  -7  -4  -2    0.52    0.09
  -7  -4  -2    0.31    0.08
   7   4   2    0.48    0.09
   7   4   2    0.52    0.08
  -8  -4  -2    0.02    0.06
  -8  -4  -2   -0.04    0.07
   8   4   2    0.08    0.06
   8   4   2    0.07    0.07
  11  -5  -2    1.71    0.16
 -11   5   2    1.36    0.14
 -11   5   2    1.30    0.14
  10  -5  -2    0.23    0.07
 -10   5   2    0.31    0.08
 -10   5   2    0.23    0.08
 -10   5   2    0.08    0.07
   9  -5  -2    0.03    0.06
   9  -5  -2    0.04    0.06
   9  -5  -2    0.09    0.04
  -9   5   2    0.09    0.06
  -9   5   2    0.08    0.06
  -9   5   2    0.07    0.05
  -9   5   2    0.15    0.07
   8  -5  -2    1.39    0.11
   8  -5  -2    1.01    0.10
   8  -5  -2    1.19    0.08
  -8   5   2    1.04    0.10
  -8   5   2    1.13    0.10
  -8   5   2    1.24    0.09
  -8   5   2    1.25    0.11
   7  -5  -2    8.67    0.28
   7  -5  -2    9.42    0.30
   7  -5  -2    8.99    0.29
  -7   5   2    9.40    0.29
  -7   5   2    9.22    0.29
  -7   5   2    9.19    0.29
  -7   5   2    9.17    0.30
   6  -5  -2    0.39    0.06
  -6   5   2    0.45    0.06
  -6   5   2    0.39    0.05
  -6   5   2    0.40    0.05
  -6   5   2    0.48    0.07
   5  -5  -2   27.24    0.70
  -5   5   2   26.87    0.68
  -5   5   2   25.95    0.70
  -5   5   2   26.51    0.68
  -5   5   2   26.75    0.69
   4  -5  -2  144.05    3.39
  -4   5   2  139.03    3.39
  -4   5   2  139.03    3.38
  -4   5   2  142.35    3.36
  -4   5   2  136.91    3.35
   3  -5  -2    7.01    0.22
  -3   5   2    7.07    0.21
  -3   5   2    6.73    0.18
  -3   5   2    7.05    0.21
  -3   5   2    6.69    0.22
   2  -5  -2    0.00    0.02
  -2   5   2   -0.01    0.02
  -2   5   2   -0.01    0.02
   1  -5  -2    0.03    0.01
   1  -5  -2    0.05    0.03
   1  -5  -2    0.00    0.02
  -1   5   2    0.00    0.03
  -1   5   2    0.02    0.01
  -1   5   2    0.05    0.02
   0  -5  -2    0.14    0.03
   0  -5  -2    0.12    0.03
   0  -5  -2    0.18    0.02
   0   5   2    0.18    0.02
   0   5   2    0.17    0.05
   0   5   2    0.18    0.03
  -1  -5  -2    0.01    0.03
  -1  -5  -2    0.03    0.02
  -1  -5  -2    0.02    0.03
  -1  -5  -2    0.02    0.02
   1   5   2    0.01    0.03
   1   5   2    0.00    0.03
   1   5   2    0.02    0.02
  -2  -5  -2    5.37    0.18
  -2  -5  -2    5.51    0.19
  -2  -5  -2    5.58    0.18
  -2  -5  -2    5.64    0.18
   2   5   2    5.22    0.20
   2   5   2    5.65    0.19
   2   5   2    5.61    0.19
  -3  -5  -2    0.50    0.06
  -3  -5  -2    0.49    0.06
  -3  -5  -2    0.39    0.06
  -3  -5  -2    0.37    0.05
   3   5   2    0.37    0.05
   3   5   2    0.40    0.06
   3   5   2    0.33    0.07
  -4  -5  -2    3.58    0.16
  -4  -5  -2    3.19    0.15
  -4  -5  -2    3.26    0.16
   4   5   2    3.45    0.17
   4   5   2    3.48    0.15
   4   5   2    3.48    0.16
  -5  -5  -2    1.29    0.11
  -5  -5  -2    1.15    0.10
  -5  -5  -2    1.25    0.11
   5   5   2    1.13    0.09
   5   5   2    1.17    0.12
   5   5   2    1.18    0.11
  -6  -5  -2   12.82    0.39
  -6  -5  -2   12.38    0.40
  -6  -5  -2   12.93    0.42
   6   5   2   12.65    0.42
   6   5   2   12.37    0.42
  -7  -5  -2    0.07    0.07
  -7  -5  -2    0.15    0.07
   7   5   2    0.01    0.07
   7   5   2    0.12    0.07
  11  -6  -2    0.73    0.11
 -11   6   2    0.91    0.12
  10  -6  -2    0.32    0.08
  10  -6  -2    0.36    0.08
  10  -6  -2    0.33    0.07
 -10   6   2    0.33    0.08
 -10   6   2    0.36    0.07
 -10   6   2    0.24    0.08
 -10   6   2    0.39    0.09
   9  -6  -2    0.69    0.08
   9  -6  -2    0.66    0.09
   9  -6  -2    0.62    0.09
  -9   6   2    0.80    0.10
  -9   6   2    0.79    0.08
  -9   6   2    0.78    0.09
  -9   6   2    0.76    0.10
   8  -6  -2    2.46    0.14
   8  -6  -2    2.01    0.11
   8  -6  -2    2.06    0.13
  -8   6   2    2.16    0.13
  -8   6   2    2.07    0.13
  -8   6   2    1.99    0.12
  -8   6   2    2.15    0.14
   7  -6  -2    5.04    0.20
   7  -6  -2    5.06    0.19
  -7   6   2    5.07    0.19
  -7   6   2    5.43    0.19
  -7   6   2    5.19    0.20
  -7   6   2    5.35    0.21
   6  -6  -2    4.43    0.18
  -6   6   2    4.25    0.17
  -6   6   2    4.28    0.18
  -6   6   2    4.58    0.16
  -6   6   2    4.53    0.16
   5  -6  -2   38.69    0.97
  -5   6   2   37.93    0.97
  -5   6   2   37.20    0.96
  -5   6   2   37.64    0.94
  -5   6   2   37.05    0.93
   4  -6  -2   47.67    1.17
  -4   6   2   46.24    1.13
  -4   6   2   45.75    1.17
  -4   6   2   45.11    1.15
   3  -6  -2   15.72    0.44
  -3   6   2   15.74    0.39
  -3   6   2   16.12    0.43
  -3   6   2   15.83    0.44
   2  -6  -2    6.80    0.22
   2  -6  -2    6.36    0.21
  -2   6   2    6.42    0.21
  -2   6   2    6.77    0.22
   1  -6  -2    1.34    0.08
   1  -6  -2    1.24    0.07
   1  -6  -2    1.35    0.04
  -1   6   2    1.24    0.07
  -1   6   2    1.19    0.09
  -1   6   2    1.30    0.05
   0  -6  -2    3.40    0.14
   0  -6  -2    3.38    0.11
   0  -6  -2    3.23    0.13
   0   6   2    3.49    0.13
   0   6   2    3.25    0.11
   0   6   2    3.25    0.15
  -1  -6  -2    6.33    0.19
  -1  -6  -2    6.46    0.20
  -1  -6  -2    6.74    0.21
  -1  -6  -2    6.75    0.22
   1   6   2    6.75    0.24
   1   6   2    6.54    0.21
   1   6   2    6.66    0.20
  -2  -6  -2   13.53    0.37
  -2  -6  -2   13.19    0.39
  -2  -6  -2   13.00    0.37
  -2  -6  -2   13.32    0.37
   2   6   2   13.60    0.38
   2   6   2   13.59    0.38
   2   6   2   12.76    0.40
  -3  -6  -2    7.54    0.25
  -3  -6  -2    7.86    0.24
  -3  -6  -2    7.48    0.26
  -3  -6  -2    7.48    0.24
   3   6   2    7.58    0.25
   3   6   2    7.91    0.26
   3   6   2    7.29    0.28
  -4  -6  -2    2.56    0.14
  -4  -6  -2    2.61    0.15
  -4  -6  -2    2.78    0.15
  -4  -6  -2    3.06    0.13
   4   6   2    2.62    0.16
   4   6   2    2.71    0.15
   4   6   2    2.89    0.14
  -5  -6  -2    4.28    0.19
  -5  -6  -2    4.29    0.19
  -5  -6  -2    4.64    0.20
   5   6   2    4.40    0.18
   5   6   2    4.33    0.21
   5   6   2    4.46    0.22
  -6  -6  -2    0.59    0.09
  -6  -6  -2    0.61    0.09
  -6  -6  -2    0.55    0.09
   6   6   2    0.65    0.10
   6   6   2    0.49    0.09
  -7  -6  -2    0.30    0.08
  -7  -6  -2    0.33    0.08
   7   6   2    0.20    0.09
   7   6   2    0.27    0.09
  10  -7  -2    3.26    0.18
  10  -7  -2    3.48    0.17
  10  -7  -2    3.62    0.20
 -10   7   2    3.37    0.19
 -10   7   2    3.67    0.20
 -10   7   2    3.63    0.20
 -10   7   2    3.44    0.18
   9  -7  -2    0.06    0.06
   9  -7  -2    0.08    0.06
   9  -7  -2    0.11    0.05
  -9   7   2    0.04    0.06
  -9   7   2    0.03    0.06
  -9   7   2    0.06    0.05
  -9   7   2    0.11    0.07
   8  -7  -2    0.01    0.04
   8  -7  -2    0.17    0.05
   8  -7  -2    0.10    0.06
  -8   7   2    0.14    0.05
  -8   7   2    0.16    0.06
  -8   7   2    0.17    0.07
  -8   7   2    0.15    0.05
   7  -7  -2    0.98    0.10
  -7   7   2    0.98    0.10
  -7   7   2    0.99    0.09
  -7   7   2    1.01    0.08
   6  -7  -2    3.96    0.17
  -6   7   2    3.31    0.16
  -6   7   2    3.44    0.14
  -6   7   2    3.37    0.15
   5  -7  -2   11.67    0.35
  -5   7   2   11.06    0.31
  -5   7   2   10.79    0.35
  -5   7   2   11.03    0.33
   4  -7  -2    7.89    0.26
  -4   7   2    7.51    0.24
  -4   7   2    7.62    0.21
   3  -7  -2   15.59    0.44
  -3   7   2   15.04    0.38
  -3   7   2   15.85    0.44
  -3   7   2   14.90    0.43
   2  -7  -2    0.45    0.05
   2  -7  -2    0.56    0.07
  -2   7   2    0.46    0.05
  -2   7   2    0.45    0.03
  -2   7   2    0.53    0.07
   1  -7  -2   11.55    0.35
   1  -7  -2   11.64    0.33
   1  -7  -2   11.84    0.29
  -1   7   2   11.38    0.35
  -1   7   2   11.56    0.34
  -1   7   2   11.36    0.30
   0  -7  -2    1.99    0.08
   0  -7  -2    2.07    0.10
   0  -7  -2    1.95    0.11
   0   7   2    1.99    0.13
   0   7   2    1.90    0.08
   0   7   2    2.00    0.10
  -1  -7  -2   42.90    1.09
  -1  -7  -2   42.76    1.05
  -1  -7  -2   42.21    1.07
   1   7   2   42.33    1.08
   1   7   2   41.01    1.10
   1   7   2   43.06    1.06
  -2  -7  -2   12.61    0.36
  -2  -7  -2   12.73    0.39
  -2  -7  -2   12.74    0.36
   2   7   2   12.01    0.40
   2   7   2   13.06    0.37
   2   7   2   12.93    0.38
  -3  -7  -2   55.13    1.34
  -3  -7  -2   52.05    1.34
  -3  -7  -2   52.94    1.35
  -3  -7  -2   52.31    1.37
   3   7   2   53.96    1.39
   3   7   2   54.64    1.37
   3   7   2   54.98    1.36
  -4  -7  -2    0.13    0.06
  -4  -7  -2    0.28    0.06
  -4  -7  -2    0.24    0.06
   4   7   2    0.16    0.07
   4   7   2    0.25    0.06
   4   7   2    0.24    0.06
  -5  -7  -2    4.64    0.20
  -5  -7  -2    4.74    0.21
  -5  -7  -2    4.61    0.21
   5   7   2    4.48    0.23
   5   7   2    4.47    0.22
  -6  -7  -2    1.39    0.13
  -6  -7  -2    1.15    0.12
   6   7   2    1.23    0.13
   6   7   2    1.15    0.13
  10  -8  -2    1.20    0.12
  10  -8  -2    1.21    0.11
  10  -8  -2    1.25    0.13
 -10   8   2    1.11    0.13
 -10   8   2    1.15    0.12
 -10   8   2    1.20    0.12
   9  -8  -2   -0.03    0.04
   9  -8  -2   -0.03    0.05
   9  -8  -2   -0.05    0.06
  -9   8   2    0.06    0.06
  -9   8   2   -0.01    0.05
  -9   8   2    0.03    0.06
   8  -8  -2    0.46    0.07
   8  -8  -2    0.31    0.08
   8  -8  -2    0.32    0.06
  -8   8   2    0.29    0.08
  -8   8   2    0.27    0.06
  -8   8   2    0.29    0.06
   7  -8  -2    1.55    0.13
  -7   8   2    1.23    0.11
  -7   8   2    1.50    0.10
  -7   8   2    1.42    0.13
   6  -8  -2    1.73    0.13
  -6   8   2    1.77    0.12
  -6   8   2    1.90    0.10
   5  -8  -2    3.71    0.17
  -5   8   2    3.81    0.13
  -5   8   2    3.90    0.16
   4  -8  -2    0.76    0.08
  -4   8   2    0.69    0.05
  -4   8   2    0.63    0.06
  -4   8   2    0.51    0.06
   3  -8  -2    1.25    0.10
  -3   8   2    1.24    0.08
  -3   8   2    0.99    0.09
  -3   8   2    1.04    0.04
   2  -8  -2   45.74    1.17
   2  -8  -2   46.63    1.15
  -2   8   2   44.76    1.17
  -2   8   2   46.80    1.16
  -2   8   2   44.04    1.10
   1  -8  -2    0.50    0.06
   1  -8  -2    0.42    0.07
   1  -8  -2    0.38    0.03
  -1   8   2    0.35    0.03
  -1   8   2    0.29    0.05
  -1   8   2    0.34    0.07
   0  -8  -2    8.54    0.27
   0  -8  -2    9.10    0.24
   0  -8  -2    8.78    0.30
   0   8   2    9.13    0.31
   0   8   2    8.60    0.25
   0   8   2    8.92    0.28
  -1  -8  -2    3.48    0.15
  -1  -8  -2    3.74    0.17
  -1  -8  -2    3.60    0.13
   1   8   2    3.35    0.15
   1   8   2    3.34    0.13
   1   8   2    3.46    0.18
  -2  -8  -2    0.09    0.05
  -2  -8  -2    0.07    0.05
  -2  -8  -2    0.06    0.04
   2   8   2   -0.05    0.07
   2   8   2    0.06    0.05
   2   8   2    0.09    0.04
  -3  -8  -2   13.75    0.41
  -3  -8  -2   14.22    0.41
  -3  -8  -2   13.87    0.44
   3   8   2   14.18    0.43
   3   8   2   14.66    0.47
   3   8   2   15.23    0.44
  -4  -8  -2    0.06    0.05
  -4  -8  -2   -0.04    0.05
   4   8   2   -0.05    0.04
   4   8   2   -0.01    0.04
   4   8   2   -0.04    0.06
  -5  -8  -2    1.02    0.11
  -5  -8  -2    1.16    0.11
   5   8   2    1.33    0.13
   5   8   2    0.88    0.12
  -6  -8  -2    1.94    0.15
   6   8   2    2.06    0.16
  10  -9  -2   -0.03    0.04
  10  -9  -2    0.10    0.08
 -10   9   2    0.02    0.07
 -10   9   2   -0.04    0.05
   9  -9  -2    0.02    0.05
   9  -9  -2    0.00    0.07
  -9   9   2    0.02    0.06
  -9   9   2   -0.02    0.05
   8  -9  -2    1.17    0.12
  -8   9   2    1.23    0.10
   7  -9  -2    6.47    0.25
  -7   9   2    5.89    0.23
   6  -9  -2   23.49    0.65
  -6   9   2   22.32    0.63
   5  -9  -2    0.62    0.08
  -5   9   2    0.64    0.07
   4  -9  -2    7.45    0.27
  -4   9   2    7.49    0.26
  -4   9   2    6.78    0.25
   3  -9  -2    5.50    0.21
   3  -9  -2    5.66    0.22
  -3   9   2    5.75    0.21
  -3   9   2    5.66    0.22
   2  -9  -2    3.53    0.17
   2  -9  -2    3.39    0.15
  -2   9   2    3.60    0.17
  -2   9   2    3.42    0.15
   1  -9  -2    1.75    0.12
   1  -9  -2    1.46    0.10
   1  -9  -2    1.45    0.06
  -1   9   2    1.30    0.09
  -1   9   2    1.47    0.13
   0  -9  -2    4.21    0.19
   0  -9  -2    3.60    0.16
   0  -9  -2    3.91    0.13
   0   9   2    3.82    0.13
   0   9   2    3.83    0.19
   0   9   2    3.99    0.17
  -1  -9  -2   23.05    0.63
  -1  -9  -2   23.43    0.66
  -1  -9  -2   23.11    0.60
   1   9   2   23.17    0.64
   1   9   2   22.56    0.61
   1   9   2   24.07    0.68
  -2  -9  -2    4.27    0.16
  -2  -9  -2    4.42    0.20
  -2  -9  -2    3.99    0.17
   2   9   2    3.95    0.18
   2   9   2    4.36    0.22
   2   9   2    4.35    0.17
  -3  -9  -2    0.25    0.07
  -3  -9  -2    0.23    0.06
   3   9   2    0.19    0.06
   3   9   2    0.23    0.09
   3   9   2    0.19    0.06
  -4  -9  -2    0.00    0.05
  -4  -9  -2    0.03    0.05
   4   9   2   -0.02    0.07
   4   9   2   -0.03    0.05
  -5  -9  -2    0.12    0.07
  -5  -9  -2    0.04    0.06
   5   9   2    0.06    0.06
  10 -10  -2    0.44    0.08
  10 -10  -2    0.25    0.10
 -10  10   2    0.46    0.09
   9 -10  -2    0.08    0.05
   9 -10  -2   -0.07    0.07
  -9  10   2    0.04    0.06
   8 -10  -2   16.93    0.53
  -8  10   2   17.11    0.52
   7 -10  -2    2.54    0.16
  -7  10   2    2.49    0.15
   6 -10  -2    0.90    0.11
  -6  10   2    1.11    0.10
   5 -10  -2    0.35    0.08
  -5  10   2    0.36    0.07
   4 -10  -2   11.16    0.38
  -4  10   2   11.91    0.37
  -4  10   2   12.13    0.38
   3 -10  -2   12.86    0.40
   3 -10  -2   13.27    0.42
  -3  10   2   13.21    0.41
  -3  10   2   13.22    0.40
   2 -10  -2   10.75    0.34
   2 -10  -2   10.48    0.36
  -2  10   2   10.89    0.34
  -2  10   2   10.30    0.35
   1 -10  -2    0.07    0.05
   1 -10  -2    0.16    0.06
  -1  10   2    0.13    0.05
  -1  10   2    0.13    0.07
   0 -10  -2    5.78    0.24
   0 -10  -2    5.34    0.21
   0  10   2    5.93    0.26
   0  10   2    6.01    0.23
  -1 -10  -2   13.03    0.39
  -1 -10  -2   12.61    0.42
   1  10   2   12.39    0.40
   1  10   2   12.83    0.43
  -2 -10  -2    0.57    0.08
  -2 -10  -2    0.57    0.09
   2  10   2    0.55    0.10
   2  10   2    0.42    0.07
  -3 -10  -2    0.55    0.09
   3  10   2    0.43    0.11
   3  10   2    0.44    0.08
  -4 -10  -2    0.07    0.06
   4  10   2    0.04    0.10
   9 -11  -2    1.02    0.13
   9 -11  -2    0.89    0.10
  -9  11   2    0.90    0.11
   8 -11  -2    1.74    0.16
  -8  11   2    1.56    0.14
   7 -11  -2    0.24    0.08
  -7  11   2    0.24    0.07
   6 -11  -2    0.80    0.11
  -6  11   2    1.01    0.11
   5 -11  -2    2.12    0.15
  -5  11   2    2.48    0.14
  -5  11   2    2.20    0.14
   4 -11  -2    0.10    0.06
   4 -11  -2    0.17    0.05
  -4  11   2    0.16    0.06
  -4  11   2    0.13    0.05
   3 -11  -2    0.54    0.07
   3 -11  -2    0.70    0.10
  -3  11   2    0.61    0.08
  -3  11   2    0.57    0.09
   2 -11  -2    0.25    0.06
   2 -11  -2    0.19    0.07
  -2  11   2    0.23    0.06
  -2  11   2    0.33    0.08
   1 -11  -2    1.72    0.12
   1 -11  -2    1.78    0.14
  -1  11   2    1.70    0.15
  -1  11   2    1.77    0.13
   0 -11  -2    1.87    0.15
   0 -11  -2    1.80    0.12
   0  11   2    1.69    0.13
   0  11   2    2.08    0.16
  -1 -11  -2   24.50    0.67
  -1 -11  -2   23.96    0.71
   1  11   2   24.44    0.69
   1  11   2   25.10    0.74
  -2 -11  -2    1.40    0.12
   2  11   2    1.09    0.11
   2  11   2    0.89    0.13
  -3 -11  -2    0.17    0.07
   3  11   2    0.06    0.12
   9 -12  -2    3.98    0.23
  -9  12   2    3.94    0.22
   8 -12  -2    3.37    0.21
  -8  12   2    3.81    0.20
   7 -12  -2   -0.07    0.07
  -7  12   2   -0.01    0.06
   6 -12  -2    0.00    0.07
  -6  12   2   -0.06    0.05
   5 -12  -2    0.10    0.05
   5 -12  -2    0.05    0.06
  -5  12   2    0.10    0.06
  -5  12   2    0.06    0.05
   4 -12  -2    4.42    0.20
   4 -12  -2    4.68    0.22
  -4  12   2    3.97    0.21
  -4  12   2    4.11    0.20
   3 -12  -2   -0.01    0.05
   3 -12  -2   -0.01    0.06
  -3  12   2    0.01    0.04
  -3  12   2    0.03    0.06
   2 -12  -2    0.55    0.08
   2 -12  -2    0.50    0.10
  -2  12   2    0.33    0.07
  -2  12   2    0.43    0.10
   1 -12  -2    3.26    0.20
   1 -12  -2    3.15    0.16
  -1  12   2    3.43    0.18
  -1  12   2    3.52    0.21
   0 -12  -2    4.31    0.23
   0 -12  -2    4.53    0.20
   0  12   2    4.59    0.24
   0  12   2    4.72    0.21
  -1 -12  -2    2.14    0.16
  -1 -12  -2    1.84    0.13
   1  12   2    1.94    0.14
   1  12   2    2.11    0.19
  -2 -12  -2    1.28    0.14
   2  12   2    1.38    0.13
   8 -13  -2    0.19    0.09
  -8  13   2    0.22    0.08
   7 -13  -2    5.68    0.27
  -7  13   2    6.20    0.26
   6 -13  -2    0.88    0.12
  -6  13   2    1.18    0.13
   5 -13  -2    2.05    0.15
   5 -13  -2    2.08    0.17
  -5  13   2    1.84    0.15
  -5  13   2    2.14    0.16
   4 -13  -2    0.21    0.06
   4 -13  -2   -0.08    0.07
  -4  13   2    0.03    0.07
  -4  13   2    0.11    0.07
   3 -13  -2    2.33    0.18
   3 -13  -2    2.65    0.15
  -3  13   2    2.56    0.18
  -3  13   2    2.39    0.16
   2 -13  -2    0.65    0.11
   2 -13  -2    0.51    0.09
  -2  13   2    0.50    0.09
  -2  13   2    0.52    0.10
   1 -13  -2    0.00    0.06
   1 -13  -2    0.13    0.07
  -1  13   2    0.10    0.07
  -1  13   2    0.06    0.08
   0 -13  -2    0.42    0.10
   0 -13  -2    0.52    0.09
   0  13   2    0.50    0.11
   0  13   2    0.63    0.09
  -1 -13  -2    0.14    0.07
   1  13   2    0.11    0.06
   7 -14  -2    0.77    0.13
  -7  14   2    0.55    0.10
   6 -14  -2    0.18    0.07
   6 -14  -2    0.21    0.09
  -6  14   2    0.21    0.08
   5 -14  -2    1.16    0.13
   5 -14  -2    0.94    0.13
  -5  14   2    1.20    0.14
  -5  14   2    1.04    0.12
   4 -14  -2    1.80    0.14
   4 -14  -2    1.68    0.16
  -4  14   2    1.59    0.15
  -4  14   2    1.33    0.14
   3 -14  -2    1.14    0.13
   3 -14  -2    1.55    0.16
  -3  14   2    1.55    0.15
  -3  14   2    1.19    0.12
   2 -14  -2    3.63    0.22
   2 -14  -2    3.63    0.20
  -2  14   2    3.77    0.23
  -2  14   2    3.45    0.20
   1 -14  -2    2.48    0.16
   1 -14  -2    2.51    0.19
  -1  14   2    2.49    0.17
   0 -14  -2    0.25    0.09
   0  14   2    0.29    0.08
   6 -15  -2    0.89    0.13
   6 -15  -2    1.00    0.12
  -6  15   2    1.00    0.13
   5 -15  -2   -0.09    0.05
   5 -15  -2   -0.01    0.08
  -5  15   2   -0.01    0.06
   4 -15  -2    9.51    0.39
   4 -15  -2   10.68    0.38
  -4  15   2    9.79    0.37
   3 -15  -2    0.00    0.07
   3 -15  -2    0.07    0.06
  -3  15   2    0.05    0.07
   2 -15  -2    1.26    0.13
   2 -15  -2    1.16    0.14
  -2  15   2    1.29    0.14
   0 -15   3    0.25    0.09
  -1  15  -3    1.62    0.13
  -1  15  -3    1.38    0.16
   1 -15   3    1.80    0.14
   1 -15   3    1.65    0.16
  -2  15  -3    1.34    0.13
  -2  15  -3    1.60    0.15
   2 -15   3    1.65    0.16
  -3  15  -3    1.94    0.15
  -3  15  -3    2.26    0.17
   3 -15   3    2.11    0.17
  -4  15  -3    0.25    0.07
   4 -15   3    0.37    0.09
  -5  15  -3    0.06    0.06
   5 -15   3   -0.03    0.05
   5 -15   3    0.08    0.07
  -2 -14   3    1.97    0.17
   1  14  -3    0.12    0.11
  -1 -14   3    0.20    0.08
   0  14  -3    0.25    0.10
   0  14  -3    0.21    0.06
   0 -14   3    0.45    0.09
  -1  14  -3    1.58    0.12
  -1  14  -3    1.34    0.15
   1 -14   3    1.60    0.16
  -2  14  -3    0.00    0.05
  -2  14  -3   -0.02    0.06
   2 -14   3    0.10    0.07
  -3  14  -3    0.05    0.06
  -3  14  -3   -0.01    0.06
   3 -14   3    0.05    0.06
  -4  14  -3    0.01    0.06
   4 -14   3    0.01    0.06
  -5  14  -3    0.24    0.08
   5 -14   3    0.32    0.08
   5 -14   3    0.24    0.08
  -6  14  -3    0.14    0.07
   6 -14   3    0.23    0.08
   6 -14   3    0.26    0.08
  -3 -13   3    0.26    0.08
   2  13  -3   -0.02    0.08
  -2 -13   3    0.03    0.06
   1  13  -3    0.05    0.07
  -1 -13   3    0.23    0.08
   0  13  -3    2.08    0.13
   0  13  -3    1.90    0.17
   0 -13   3    1.84    0.15
   0 -13   3    2.03    0.12
  -1  13  -3    4.87    0.21
  -1  13  -3    4.65    0.23
   1 -13   3    4.95    0.24
  -2  13  -3    0.00    0.06
  -2  13  -3    0.06    0.05
   2 -13   3    0.07    0.06
  -3  13  -3    0.01    0.05
  -3  13  -3   -0.04    0.05
   3 -13   3    0.02    0.06
  -4  13  -3    0.42    0.08
  -4  13  -3    0.37    0.08
   4 -13   3    0.33    0.08
  -5  13  -3    1.68    0.14
   5 -13   3    1.58    0.14
   5 -13   3    1.78    0.14
  -6  13  -3    0.49    0.08
   6 -13   3    0.62    0.09
   6 -13   3    0.46    0.09
  -7  13  -3    0.04    0.06
   7 -13   3    0.07    0.06
   4  12  -3    4.23    0.21
  -4 -12   3    3.95    0.22
   3  12  -3    1.39    0.15
   3  12  -3    1.46    0.12
  -3 -12   3    1.10    0.12
   2  12  -3    1.39    0.11
   2  12  -3    0.80    0.12
  -2 -12   3    1.59    0.15
   1  12  -3    0.01    0.04
   1  12  -3    0.02    0.08
   1  12  -3    0.06    0.04
  -1 -12   3    0.04    0.06
   0  12  -3    1.09    0.09
   0  12  -3    0.86    0.12
   0  12  -3    0.86    0.09
   0 -12   3    1.12    0.12
  -1  12  -3    1.20    0.11
  -1  12  -3    1.05    0.12
  -1  12  -3    1.34    0.10
   1 -12   3    1.27    0.13
  -2  12  -3    0.12    0.07
  -2  12  -3    0.13    0.05
  -2  12  -3    0.05    0.05
   2 -12   3    0.06    0.06
  -3  12  -3    0.59    0.08
  -3  12  -3    0.77    0.09
  -3  12  -3    0.71    0.08
   3 -12   3    0.55    0.09
  -4  12  -3    4.96    0.22
  -4  12  -3    4.94    0.20
  -4  12  -3    4.82    0.20
   4 -12   3    4.90    0.22
  -5  12  -3    1.37    0.12
  -5  12  -3    1.46    0.12
   5 -12   3    1.38    0.11
   5 -12   3    1.27    0.12
  -6  12  -3    1.61    0.14
  -6  12  -3    1.60    0.14
   6 -12   3    1.79    0.14
   6 -12   3    1.66    0.14
  -7  12  -3    0.26    0.07
   7 -12   3    0.21    0.07
  -8  12  -3    0.02    0.06
   8 -12   3    0.03    0.06
   5  11  -3    0.67    0.10
  -5 -11   3    0.75    0.11
   4  11  -3    0.41    0.08
   4  11  -3    0.27    0.10
  -4 -11   3    0.34    0.08
   3  11  -3    2.11    0.14
   3  11  -3    2.06    0.16
  -3 -11   3    2.19    0.16
   2  11  -3    0.13    0.05
   2  11  -3    0.09    0.07
   2  11  -3    0.09    0.07
  -2 -11   3    0.07    0.06
   1  11  -3   38.46    1.03
   1  11  -3   37.43    0.98
   1  11  -3   37.49    0.97
  -1 -11   3   37.85    0.97
  -1 -11   3   37.78    1.02
   0  11  -3    0.49    0.07
   0  11  -3    0.57    0.07
   0  11  -3    0.53    0.09
   0 -11   3    0.66    0.09
  -1  11  -3    8.09    0.27
  -1  11  -3    8.26    0.26
  -1  11  -3    8.24    0.30
   1 -11   3    8.10    0.30
  -2  11  -3    2.73    0.13
  -2  11  -3    2.58    0.14
  -2  11  -3    2.53    0.15
   2 -11   3    2.46    0.15
  -3  11  -3    1.77    0.11
  -3  11  -3    2.03    0.12
  -3  11  -3    1.78    0.12
   3 -11   3    1.74    0.13
  -4  11  -3    5.27    0.20
  -4  11  -3    5.57    0.21
  -4  11  -3    5.62    0.22
   4 -11   3    5.58    0.23
  -5  11  -3    1.26    0.11
  -5  11  -3    1.16    0.10
   5 -11   3    1.08    0.10
   5 -11   3    1.09    0.11
  -6  11  -3    1.73    0.13
  -6  11  -3    1.83    0.14
   6 -11   3    1.88    0.14
   6 -11   3    1.96    0.13
  -7  11  -3    0.09    0.06
  -7  11  -3   -0.04    0.06
   7 -11   3    0.05    0.05
  -8  11  -3    0.22    0.08
  -8  11  -3    0.17    0.07
   8 -11   3    0.27    0.08
   6  10  -3    1.44    0.14
  -6 -10   3    1.29    0.14
   5  10  -3    0.47    0.09
   5  10  -3    0.44    0.08
  -5 -10   3    0.59    0.10
   4  10  -3    0.31    0.07
   4  10  -3    0.32    0.08
  -4 -10   3    0.22    0.07
   3  10  -3    0.07    0.06
   3  10  -3   -0.05    0.04
  -3 -10   3    0.05    0.06
   2  10  -3    1.37    0.10
   2  10  -3    1.32    0.09
   2  10  -3    1.32    0.13
  -2 -10   3    1.31    0.12
   1  10  -3    2.89    0.13
   1  10  -3    2.96    0.17
   1  10  -3    2.65    0.12
  -1 -10   3    2.74    0.15
   0  10  -3    9.72    0.34
   0  10  -3   10.21    0.31
   0  10  -3   10.26    0.31
   0 -10   3   10.61    0.35
  -1  10  -3    0.23    0.05
  -1  10  -3    0.14    0.04
  -1  10  -3    0.13    0.06
   1 -10   3    0.27    0.06
  -2  10  -3    7.62    0.26
  -2  10  -3    8.05    0.25
  -2  10  -3    7.85    0.26
   2 -10   3    6.93    0.26
  -3  10  -3    1.82    0.11
  -3  10  -3    1.98    0.11
  -3  10  -3    1.99    0.12
   3 -10   3    1.99    0.12
  -4  10  -3   -0.01    0.03
  -4  10  -3   -0.04    0.04
  -4  10  -3    0.02    0.05
   4 -10   3    0.08    0.05
   4 -10   3    0.02    0.05
  -5  10  -3    0.52    0.08
  -5  10  -3    0.47    0.07
   5 -10   3    0.58    0.08
   5 -10   3    0.59    0.08
  -6  10  -3    1.09    0.10
  -6  10  -3    0.90    0.09
   6 -10   3    0.95    0.10
   6 -10   3    0.89    0.09
  -7  10  -3    0.42    0.08
  -7  10  -3    0.45    0.08
   7 -10   3    0.36    0.07
  -8  10  -3    1.49    0.14
  -8  10  -3    1.74    0.14
   8 -10   3    1.59    0.13
  -9  10  -3    0.19    0.08
  -9  10  -3   -0.04    0.06
   9 -10   3    0.03    0.06
   6   9  -3    0.48    0.09
  -6  -9   3    0.42    0.09
   5   9  -3    1.97    0.14
  -5  -9   3    1.99    0.15
   4   9  -3    0.43    0.08
  -4  -9   3    0.27    0.07
   3   9  -3   10.06    0.35
   3   9  -3    9.78    0.32
  -3  -9   3    9.57    0.34
   2   9  -3    1.35    0.09
   2   9  -3    1.45    0.13
   2   9  -3    1.36    0.08
  -2  -9   3    1.18    0.10
  -2  -9   3    1.28    0.07
   1   9  -3    0.62    0.06
   1   9  -3    0.64    0.08
   1   9  -3    0.54    0.06
  -1  -9   3    0.87    0.09
   0   9  -3    6.04    0.23
   0   9  -3    5.57    0.20
   0   9  -3    5.77    0.19
   0  -9   3    5.86    0.22
  -1   9  -3    0.18    0.04
  -1   9  -3    0.11    0.04
  -1   9  -3    0.19    0.05
   1  -9   3    0.24    0.05
  -2   9  -3    8.46    0.28
  -2   9  -3    8.91    0.27
  -2   9  -3    8.51    0.27
   2  -9   3    8.74    0.29
  -3   9  -3    0.01    0.03
  -3   9  -3    0.13    0.04
  -3   9  -3    0.02    0.04
   3  -9   3    0.00    0.04
  -4   9  -3    3.54    0.16
  -4   9  -3    3.50    0.14
  -4   9  -3    3.65    0.16
   4  -9   3    3.77    0.16
   4  -9   3    3.48    0.16
  -5   9  -3    3.46    0.16
  -5   9  -3    3.67    0.17
   5  -9   3    3.60    0.16
   5  -9   3    3.46    0.16
  -6   9  -3    0.08    0.05
  -6   9  -3    0.06    0.06
   6  -9   3    0.12    0.05
   6  -9   3    0.11    0.05
  -7   9  -3    7.73    0.28
  -7   9  -3    7.30    0.28
   7  -9   3    7.29    0.27
  -8   9  -3    5.69    0.24
  -8   9  -3    5.81    0.25
   8  -9   3    5.07    0.23
  -9   9  -3    0.03    0.08
   9  -9   3    0.11    0.06
   7   8  -3    0.76    0.11
  -7  -8   3    1.01    0.12
   6   8  -3    1.15    0.12
  -6  -8   3    1.53    0.13
   5   8  -3    0.35    0.07
  -5  -8   3    0.35    0.08
   4   8  -3    0.72    0.09
  -4  -8   3    0.62    0.09
   3   8  -3    1.17    0.07
   3   8  -3    1.46    0.10
  -3  -8   3    1.23    0.11
   2   8  -3    5.91    0.21
   2   8  -3    6.08    0.19
   2   8  -3    6.05    0.23
  -2  -8   3    6.17    0.23
  -2  -8   3    6.07    0.18
   1   8  -3    9.48    0.29
   1   8  -3    9.78    0.28
   1   8  -3    9.73    0.31
  -1  -8   3    9.45    0.31
   0   8  -3    8.38    0.26
   0   8  -3    8.84    0.28
   0   8  -3    8.51    0.26
   0  -8   3    9.37    0.29
  -1   8  -3    0.12    0.03
  -1   8  -3    0.09    0.04
  -1   8  -3    0.20    0.04
   1  -8   3    0.09    0.04
  -2   8  -3    1.14    0.07
  -2   8  -3    1.30    0.08
  -2   8  -3    1.08    0.08
   2  -8   3    1.06    0.08
  -3   8  -3    1.42    0.08
  -3   8  -3    1.47    0.09
  -3   8  -3    1.53    0.10
   3  -8   3    1.55    0.09
   3  -8   3    1.48    0.10
  -4   8  -3    0.09    0.04
  -4   8  -3    0.14    0.05
   4  -8   3    0.15    0.05
   4  -8   3    0.16    0.05
  -5   8  -3    1.28    0.09
  -5   8  -3    1.34    0.10
   5  -8   3    1.13    0.09
   5  -8   3    1.17    0.09
  -6   8  -3    0.67    0.09
  -6   8  -3    0.79    0.09
   6  -8   3    0.64    0.08
   6  -8   3    0.70    0.08
  -7   8  -3   17.61    0.52
  -7   8  -3   16.92    0.51
   7  -8   3   16.62    0.50
  -8   8  -3    0.19    0.07
  -8   8  -3    0.09    0.07
   8  -8   3    0.30    0.07
  -9   8  -3    0.40    0.10
   9  -8   3    0.21    0.07
   8   7  -3    0.69    0.12
  -8  -7   3    0.65    0.10
   7   7  -3    0.14    0.06
  -7  -7   3    0.21    0.07
   6   7  -3    0.15    0.06
  -6  -7   3    0.17    0.07
   5   7  -3    7.43    0.28
  -5  -7   3    7.36    0.28
   4   7  -3    0.57    0.07
  -4  -7   3    0.57    0.08
   3   7  -3    3.88    0.13
   3   7  -3    3.75    0.16
  -3  -7   3    3.77    0.17
  -3  -7   3    3.81    0.12
   2   7  -3    1.02    0.06
   2   7  -3    0.85    0.07
  -2  -7   3    0.86    0.08
  -2  -7   3    0.82    0.05
   1   7  -3    1.01    0.07
   1   7  -3    1.05    0.06
   1   7  -3    0.99    0.08
  -1  -7   3    1.04    0.08
   0   7  -3    1.64    0.10
   0   7  -3    1.80    0.09
   0   7  -3    1.71    0.08
   0  -7   3    1.76    0.10
  -1   7  -3    2.81    0.11
  -1   7  -3    2.91    0.11
  -1   7  -3    2.84    0.12
   1  -7   3    2.71    0.12
  -2   7  -3    0.31    0.04
  -2   7  -3    0.33    0.04
  -2   7  -3    0.36    0.05
   2  -7   3    0.30    0.05
  -3   7  -3   14.67    0.39
  -3   7  -3   14.52    0.41
  -3   7  -3   14.35    0.40
   3  -7   3   14.33    0.40
   3  -7   3   14.67    0.40
  -4   7  -3    0.01    0.03
  -4   7  -3    0.04    0.04
   4  -7   3    0.00    0.03
   4  -7   3    0.02    0.04
   4  -7   3    0.01    0.03
  -5   7  -3   12.71    0.39
  -5   7  -3   13.53    0.40
   5  -7   3   13.51    0.37
   5  -7   3   12.94    0.39
  -6   7  -3    2.35    0.14
  -6   7  -3    2.14    0.13
   6  -7   3    2.21    0.13
   6  -7   3    2.16    0.11
  -7   7  -3    4.41    0.21
  -7   7  -3    4.52    0.20
   7  -7   3    4.29    0.19
  -8   7  -3    0.16    0.07
   8  -7   3    0.19    0.06
  -9   7  -3    0.91    0.12
   9  -7   3    1.21    0.12
   8   6  -3    4.72    0.24
  -8  -6   3    4.36    0.22
   7   6  -3    0.02    0.05
  -7  -6   3    0.16    0.07
   6   6  -3    7.46    0.29
  -6  -6   3    7.81    0.29
   5   6  -3    1.73    0.12
  -5  -6   3    1.74    0.12
   4   6  -3    4.63    0.19
   4   6  -3    4.70    0.14
  -4  -6   3    4.92    0.20
   3   6  -3    0.12    0.04
   3   6  -3    0.11    0.02
  -3  -6   3    0.14    0.02
  -3  -6   3    0.10    0.04
   2   6  -3   14.64    0.38
   2   6  -3   14.43    0.41
  -2  -6   3   15.64    0.43
   1   6  -3   31.46    0.79
   1   6  -3   31.29    0.81
  -1  -6   3   32.72    0.82
   0   6  -3   26.76    0.68
   0   6  -3   26.37    0.69
   0   6  -3   26.90    0.67
   0  -6   3   26.19    0.69
  -1   6  -3   19.38    0.50
  -1   6  -3   18.33    0.50
  -1   6  -3   19.53    0.50
   1  -6   3   19.18    0.51
  -2   6  -3    4.61    0.16
  -2   6  -3    4.80    0.16
  -2   6  -3    4.56    0.15
   2  -6   3    4.76    0.16
   2  -6   3    4.90    0.16
  -3   6  -3    0.00    0.02
  -3   6  -3    0.03    0.03
   3  -6   3    0.04    0.03
   3  -6   3    0.00    0.03
   3  -6   3    0.03    0.02
  -4   6  -3    6.11    0.21
  -4   6  -3    5.84    0.21
   4  -6   3    5.84    0.18
   4  -6   3    5.65    0.20
   4  -6   3    6.04    0.19
  -5   6  -3    0.03    0.04
  -5   6  -3    0.09    0.05
   5  -6   3    0.07    0.04
   5  -6   3    0.02    0.03
  -6   6  -3   47.26    1.22
  -6   6  -3   48.26    1.21
   6  -6   3   46.61    1.17
   6  -6   3   46.94    1.21
  -7   6  -3    0.05    0.06
   7  -6   3    0.25    0.06
  -8   6  -3    1.34    0.13
   8  -6   3    0.99    0.10
  -9   6  -3   -0.02    0.07
   9  -6   3   -0.03    0.05
   9   5  -3    1.09    0.14
  -9  -5   3    1.08    0.12
   8   5  -3    0.04    0.06
  -8  -5   3    0.06    0.06
   7   5  -3    0.81    0.10
  -7  -5   3    1.11    0.11
   6   5  -3    0.50    0.08
  -6  -5   3    0.56    0.08
   5   5  -3    6.36    0.24
  -5  -5   3    6.00    0.23
   4   5  -3    0.22    0.05
   4   5  -3    0.15    0.02
  -4  -5   3    0.03    0.04
   3   5  -3    1.83    0.06
   3   5  -3    1.86    0.10
  -3  -5   3    1.78    0.10
  -3  -5   3    1.82    0.06
   2   5  -3   18.41    0.51
   2   5  -3   19.35    0.48
  -2  -5   3   19.78    0.52
   1   5  -3    8.53    0.25
   1   5  -3    8.36    0.23
  -1  -5   3    8.87    0.26
   0   5  -3    2.84    0.11
   0   5  -3    2.95    0.10
   0   5  -3    3.00    0.11
   0  -5   3    3.05    0.12
  -1   5  -3    0.29    0.04
  -1   5  -3    0.22    0.03
  -1   5  -3    0.26    0.03
   1  -5   3    0.26    0.04
   1  -5   3    0.23    0.03
  -2   5  -3   79.57    1.92
  -2   5  -3   76.26    1.92
  -2   5  -3   79.62    1.90
   2  -5   3   78.38    1.91
   2  -5   3   78.28    1.90
   2  -5   3   80.97    1.91
  -3   5  -3   38.03    0.95
  -3   5  -3   37.01    0.95
   3  -5   3   38.15    0.93
   3  -5   3   37.21    0.94
   3  -5   3   37.11    0.91
  -4   5  -3    1.09    0.07
  -4   5  -3    1.05    0.08
   4  -5   3    1.14    0.06
   4  -5   3    1.03    0.05
   4  -5   3    1.03    0.07
  -5   5  -3    5.55    0.20
  -5   5  -3    5.38    0.21
   5  -5   3    5.15    0.17
   5  -5   3    5.25    0.16
   5  -5   3    5.75    0.20
  -6   5  -3    0.09    0.06
   6  -5   3    0.01    0.04
   6  -5   3   -0.08    0.04
  -7   5  -3    0.16    0.06
   7  -5   3    0.31    0.06
  -8   5  -3    0.95    0.12
   8  -5   3    1.03    0.10
  -9   5  -3    5.98    0.28
   9  -5   3    6.27    0.25
   9   4  -3   -0.01    0.06
  -9  -4   3    0.00    0.06
  -9  -4   3    0.13    0.07
   8   4  -3    2.82    0.18
  -8  -4   3    2.51    0.16
   7   4  -3    0.23    0.07
  -7  -4   3    0.31    0.07
   6   4  -3    5.07    0.21
  -6  -4   3    4.94    0.20
   5   4  -3    0.18    0.05
   5   4  -3    0.24    0.02
  -5  -4   3    0.19    0.05
   4   4  -3    1.69    0.05
   4   4  -3    1.73    0.10
  -4  -4   3    1.69    0.10
  -4  -4   3    1.72    0.05
   3   4  -3    4.68    0.17
   3   4  -3    4.67    0.12
  -3  -4   3    4.96    0.17
  -3  -4   3    4.63    0.13
   2   4  -3    1.10    0.04
   2   4  -3    1.36    0.07
  -2  -4   3    1.17    0.07
   1   4  -3   34.67    0.85
   1   4  -3   34.39    0.87
  -1  -4   3   35.51    0.87
   0   4  -3   12.00    0.33
   0   4  -3   12.95    0.33
   0  -4   3   12.74    0.33
   0  -4   3   12.65    0.34
  -1   4  -3   69.08    1.61
  -1   4  -3   65.53    1.60
  -1   4  -3   65.42    1.62
   1  -4   3   66.14    1.61
   1  -4   3   66.20    1.61
  -2   4  -3   16.72    0.41
  -2   4  -3   16.69    0.44
  -2   4  -3   17.12    0.44
   2  -4   3   17.19    0.43
   2  -4   3   16.48    0.42
   2  -4   3   16.58    0.44
  -3   4  -3    3.02    0.12
  -3   4  -3    3.18    0.13
   3  -4   3    3.11    0.09
   3  -4   3    3.31    0.10
   3  -4   3    3.00    0.12
  -4   4  -3    3.90    0.16
  -4   4  -3    3.93    0.15
   4  -4   3    3.98    0.12
   4  -4   3    3.87    0.12
   4  -4   3    4.08    0.15
  -5   4  -3    0.55    0.07
   5  -4   3    0.48    0.04
   5  -4   3    0.54    0.06
  -6   4  -3    6.44    0.24
   6  -4   3    6.08    0.22
  -7   4  -3    2.99    0.17
   7  -4   3    3.06    0.15
  -8   4  -3    0.50    0.10
   8  -4   3    0.33    0.07
  -9   4  -3    4.02    0.23
   9  -4   3    4.21    0.20
   9   3  -3    0.01    0.06
  -9  -3   3    0.04    0.06
  -9  -3   3    0.10    0.06
   8   3  -3    0.00    0.05
  -8  -3   3    0.06    0.06
   7   3  -3    4.10    0.20
  -7  -3   3    4.24    0.19
   6   3  -3    0.33    0.06
  -6  -3   3    0.21    0.06
   5   3  -3    0.34    0.02
   5   3  -3    0.31    0.03
   5   3  -3    0.28    0.05
  -5  -3   3    0.25    0.05
   4   3  -3   11.97    0.35
  -4  -3   3   12.48    0.35
   3   3  -3  100.41    2.44
  -3  -3   3  101.06    2.44
   2   3  -3    6.09    0.15
   2   3  -3    5.73    0.18
  -2  -3   3    5.99    0.18
  -2  -3   3    5.94    0.15
  -2  -3   3    6.04    0.15
   1   3  -3    3.91    0.11
   1   3  -3    3.70    0.12
  -1  -3   3    3.71    0.12
  -1  -3   3    3.64    0.10
   0   3  -3   18.69    0.45
   0   3  -3   18.15    0.46
   0  -3   3   18.13    0.46
   0  -3   3   17.46    0.45
  -1   3  -3    0.81    0.05
  -1   3  -3    0.79    0.03
  -1   3  -3    0.75    0.04
   1  -3   3    0.82    0.04
   1  -3   3    0.70    0.04
  -2   3  -3   14.59    0.38
  -2   3  -3   14.06    0.38
   2  -3   3   14.58    0.35
   2  -3   3   14.34    0.34
   2  -3   3   13.43    0.37
  -3   3  -3   28.93    0.75
   3  -3   3   29.41    0.74
   3  -3   3   29.66    0.71
  -4   3  -3    5.45    0.19
  -4   3  -3    5.78    0.16
   4  -3   3    5.46    0.15
   4  -3   3    5.38    0.18
  -5   3  -3    0.52    0.07
  -5   3  -3    0.60    0.05
   5  -3   3    0.44    0.06
   5  -3   3    0.50    0.04
  -6   3  -3    1.53    0.12
   6  -3   3    1.60    0.10
  -7   3  -3    0.02    0.06
   7  -3   3    0.00    0.04
  -8   3  -3    3.03    0.19
   8  -3   3    3.02    0.16
  -9   3  -3    4.34    0.23
   9  -3   3    4.02    0.19
  10   2  -3    0.11    0.07
 -10  -2   3    0.08    0.07
   9   2  -3    0.83    0.11
  -9  -2   3    0.73    0.11
  -9  -2   3    0.90    0.11
   8   2  -3    7.34    0.29
  -8  -2   3    7.51    0.28
  -8  -2   3    7.17    0.27
   7   2  -3    4.69    0.20
  -7  -2   3    4.42    0.20
  -7  -2   3    4.36    0.19
   6   2  -3    3.55    0.11
   6   2  -3    3.58    0.16
  -6  -2   3    3.39    0.15
  -6  -2   3    3.63    0.16
   5   2  -3    1.35    0.05
   5   2  -3    1.48    0.09
  -5  -2   3    1.47    0.09
   4   2  -3   20.59    0.55
  -4  -2   3   20.72    0.55
   3   2  -3    0.75    0.05
  -3  -2   3    0.75    0.06
   2   2  -3   18.08    0.46
  -2  -2   3   18.28    0.46
  -2  -2   3   18.63    0.43
  -2  -2   3   16.22    0.43
   1   2  -3    1.93    0.07
  -1  -2   3    1.90    0.07
   0   2  -3   13.64    0.35
   0  -2   3   13.78    0.34
  -1   2  -3    4.78    0.14
   1  -2   3    4.40    0.14
   1  -2   3    4.53    0.12
  -2   2  -3   19.29    0.50
   2  -2   3   19.03    0.49
  -3   2  -3    0.04    0.03
  -3   2  -3    0.11    0.02
   3  -2   3    0.02    0.02
   3  -2   3    0.09    0.01
  -4   2  -3    7.48    0.24
  -4   2  -3    7.32    0.19
   4  -2   3    7.05    0.22
  -5   2  -3    1.17    0.09
  -5   2  -3    1.21    0.06
   5  -2   3    1.21    0.08
  -6   2  -3    0.46    0.08
   6  -2   3    0.65    0.07
  -7   2  -3   11.65    0.39
   7  -2   3   11.71    0.36
  -8   2  -3    1.11    0.12
   8  -2   3    1.39    0.11
  -9   2  -3    6.53    0.30
   9  -2   3    6.77    0.26
  10   1  -3    1.23    0.14
 -10  -1   3    0.85    0.11
 -10  -1   3    1.01    0.11
 -10  -1   3    1.24    0.13
   9   1  -3    0.16    0.06
  -9  -1   3    0.09    0.06
  -9  -1   3    0.05    0.06
   8   1  -3   10.92    0.37
  -8  -1   3   10.73    0.36
  -8  -1   3   10.97    0.35
   7   1  -3    0.82    0.09
  -7  -1   3    0.80    0.08
  -7  -1   3    0.82    0.09
   6   1  -3    0.00    0.03
   6   1  -3    0.02    0.02
  -6  -1   3    0.05    0.04
  -6  -1   3   -0.06    0.04
   5   1  -3    6.52    0.17
   5   1  -3    6.37    0.22
  -5  -1   3    6.44    0.21
  -5  -1   3    6.44    0.22
   4   1  -3    3.20    0.09
   4   1  -3    3.21    0.13
   4   1  -3    3.32    0.09
   4   1  -3    3.26    0.09
  -4  -1   3    3.23    0.13
   3   1  -3    0.01    0.01
   3   1  -3   -0.02    0.02
  -3  -1   3   -0.02    0.02
   2   1  -3   14.37    0.36
   2   1  -3   14.34    0.34
   2   1  -3   14.13    0.33
  -2  -1   3   12.64    0.34
  -2  -1   3   12.84    0.33
  -2  -1   3   13.86    0.35
   1   1  -3   70.43    1.68
   1   1  -3   79.15    1.67
  -1  -1   3   59.48    1.67
   0   1  -3   42.52    1.11
   0  -1   3   48.57    1.09
  -1   1  -3   27.14    0.67
   1  -1   3   27.03    0.65
   1  -1   3   26.74    0.67
  -2   1  -3    2.97    0.11
   2  -1   3    2.94    0.09
   2  -1   3    2.99    0.11
  -3   1  -3   25.97    0.63
  -3   1  -3   25.78    0.67
   3  -1   3   25.95    0.66
  -4   1  -3   22.71    0.61
  -4   1  -3   22.00    0.55
   4  -1   3   22.56    0.59
  -5   1  -3    3.83    0.16
  -5   1  -3    3.56    0.12
  -5   1  -3    3.81    0.17
   5  -1   3    3.61    0.15
  -6   1  -3    0.09    0.06
  -6   1  -3    0.04    0.05
   6  -1   3    0.03    0.04
  -7   1  -3    1.22    0.12
  -7   1  -3    0.92    0.10
   7  -1   3    1.05    0.10
  -8   1  -3    1.74    0.15
   8  -1   3    1.78    0.13
  -9   1  -3    0.88    0.13
   9  -1   3    0.55    0.11
  10   0  -3    4.80    0.25
 -10   0   3    4.63    0.24
 -10   0   3    4.81    0.23
 -10   0   3    5.20    0.25
   9   0  -3    2.26    0.16
  -9   0   3    2.47    0.15
  -9   0   3    2.48    0.16
  -9   0   3    2.22    0.15
   8   0  -3    3.10    0.17
  -8   0   3    3.11    0.16
  -8   0   3    3.17    0.17
   7   0  -3    0.32    0.04
   7   0  -3    0.29    0.06
  -7   0   3    0.30    0.07
  -7   0   3    0.30    0.06
   6   0  -3    5.91    0.17
   6   0  -3    6.52    0.22
  -6   0   3    6.25    0.22
  -6   0   3    6.21    0.21
   5   0  -3    0.13    0.02
   5   0  -3    0.15    0.04
  -5   0   3    0.10    0.02
  -5   0   3    0.10    0.04
  -5   0   3    0.09    0.04
   4   0  -3   78.11    1.94
   4   0  -3   81.69    1.95
   4   0  -3   80.94    1.98
  -4   0   3   82.11    1.98
  -4   0   3   82.21    1.97
  -4   0   3   82.68    1.94
   3   0  -3    0.13    0.03
   3   0  -3    0.18    0.02
  -3   0   3    0.16    0.03
  -3   0   3    0.19    0.02
   2   0  -3  148.67    3.38
   2   0  -3  153.46    3.39
  -2   0   3  121.17    3.38
  -2   0   3  141.50    3.39
   1   0  -3    7.47    0.20
   1   0  -3    7.72    0.20
   0   0  -3   31.24    0.83
   0   0  -3   36.61    0.84
   0   0   3   34.44    0.82
  -1   0  -3    2.14    0.06
  -1   0  -3    2.12    0.08
  -1   0  -3    2.04    0.07
   1   0   3    2.09    0.08
   1   0   3    2.20    0.07
  -2   0  -3   15.65    0.42
  -2   0  -3   15.03    0.38
   2   0   3   16.20    0.40
   2   0   3   16.18    0.41
  -3   0  -3    4.25    0.15
  -3   0  -3    3.96    0.15
  -3   0  -3    3.95    0.11
   3   0   3    4.05    0.14
  -4   0  -3   18.07    0.49
  -4   0  -3   16.77    0.44
  -4   0  -3   17.80    0.48
   4   0   3   17.64    0.47
  -5   0  -3    0.36    0.06
  -5   0  -3    0.43    0.07
  -5   0  -3    0.41    0.04
   5   0   3    0.47    0.06
  -6   0  -3    3.25    0.17
  -6   0  -3    3.04    0.15
   6   0   3    2.94    0.14
  -7   0  -3    0.58    0.09
  -7   0  -3    0.48    0.08
   7   0   3    0.40    0.07
  -8   0  -3    0.19    0.08
  -8   0  -3    0.16    0.08
   8   0   3    0.15    0.07
   8   0   3    0.22    0.06
  -9   0  -3   -0.02    0.06
   9   0   3    0.03    0.07
  10  -1  -3    1.37    0.14
 -10   1   3    1.43    0.13
 -10   1   3    1.47    0.14
 -10   1   3    1.49    0.14
   9  -1  -3    1.45    0.14
  -9   1   3    1.34    0.13
  -9   1   3    1.51    0.13
  -9   1   3    1.56    0.12
   8  -1  -3    5.20    0.22
  -8   1   3    5.29    0.21
  -8   1   3    5.47    0.22
  -8   1   3    5.19    0.22
   7  -1  -3    0.03    0.02
   7  -1  -3   -0.02    0.04
  -7   1   3    0.05    0.05
  -7   1   3    0.02    0.04
   6  -1  -3    9.63    0.30
   6  -1  -3    9.33    0.26
  -6   1   3    9.66    0.30
  -6   1   3    9.52    0.26
  -6   1   3    9.54    0.29
   5  -1  -3    4.24    0.13
   5  -1  -3    4.39    0.16
  -5   1   3    4.49    0.16
  -5   1   3    4.53    0.13
  -5   1   3    4.45    0.16
   4  -1  -3    8.99    0.26
  -4   1   3    9.30    0.26
  -4   1   3    9.41    0.27
  -4   1   3    9.05    0.24
   3  -1  -3   28.52    0.71
   3  -1  -3   28.41    0.70
  -3   1   3   28.90    0.72
  -3   1   3   28.32    0.70
   2  -1  -3   97.00    2.27
   2  -1  -3   96.37    2.28
  -2   1   3   89.23    2.27
  -2   1   3   96.11    2.28
   1  -1  -3  281.28    7.12
   1  -1  -3  292.66    6.73
  -1   1   3  269.64    6.73
   0  -1  -3   19.37    0.45
   0  -1  -3   18.04    0.45
   0  -1  -3   16.50    0.45
   0  -1  -3   15.83    0.44
   0   1   3   17.52    0.45
   0   1   3   19.20    0.45
   0   1   3   18.03    0.44
  -1  -1  -3    0.08    0.03
  -1  -1  -3    0.06    0.02
  -1  -1  -3    0.02    0.02
  -1  -1  -3    0.03    0.02
   1   1   3    0.04    0.02
   1   1   3    0.09    0.03
  -2  -1  -3    1.06    0.06
  -2  -1  -3    1.05    0.05
  -2  -1  -3    1.09    0.07
   2   1   3    1.05    0.06
   2   1   3    1.09    0.06
  -3  -1  -3   10.59    0.31
  -3  -1  -3   10.49    0.30
  -3  -1  -3   10.00    0.27
   3   1   3   10.32    0.29
   3   1   3   10.79    0.30
  -4  -1  -3    0.27    0.05
  -4  -1  -3    0.24    0.03
  -4  -1  -3    0.28    0.05
   4   1   3    0.17    0.04
  -5  -1  -3    1.55    0.08
  -5  -1  -3    1.68    0.12
  -5  -1  -3    1.54    0.11
   5   1   3    1.65    0.10
  -6  -1  -3    0.96    0.10
  -6  -1  -3    1.11    0.11
   6   1   3    1.10    0.09
  -7  -1  -3    0.03    0.06
  -7  -1  -3    0.07    0.06
   7   1   3    0.15    0.07
   7   1   3    0.11    0.05
  -8  -1  -3    0.36    0.08
  -8  -1  -3    0.29    0.08
   8   1   3    0.43    0.09
  10  -2  -3    0.85    0.12
 -10   2   3    0.79    0.11
 -10   2   3    0.78    0.10
 -10   2   3    0.82    0.11
   9  -2  -3    0.86    0.10
  -9   2   3    0.90    0.10
  -9   2   3    0.91    0.10
  -9   2   3    1.10    0.10
   8  -2  -3    0.07    0.03
   8  -2  -3    0.14    0.05
  -8   2   3    0.11    0.05
  -8   2   3    0.16    0.06
  -8   2   3    0.21    0.06
   7  -2  -3    0.16    0.05
   7  -2  -3    0.19    0.03
  -7   2   3    0.17    0.03
  -7   2   3    0.19    0.05
  -7   2   3    0.24    0.06
   6  -2  -3   12.27    0.33
   6  -2  -3   12.80    0.36
  -6   2   3   12.44    0.36
  -6   2   3   12.11    0.36
  -6   2   3   12.27    0.34
   5  -2  -3   29.71    0.76
  -5   2   3   30.03    0.74
  -5   2   3   28.90    0.76
  -5   2   3   30.15    0.76
   4  -2  -3   18.54    0.48
  -4   2   3   18.97    0.48
  -4   2   3   18.74    0.49
  -4   2   3   18.56    0.47
   3  -2  -3    0.71    0.05
   3  -2  -3    0.74    0.04
  -3   2   3    0.69    0.05
  -3   2   3    0.68    0.04
   2  -2  -3  378.66    9.21
   2  -2  -3  373.89    9.62
   2  -2  -3  384.61    9.21
  -2   2   3  390.94   10.09
  -2   2   3  395.39    9.20
   1  -2  -3  380.00    9.01
   1  -2  -3  385.70    9.00
   1  -2  -3  390.44    9.02
   1  -2  -3  363.50    9.27
  -1   2   3  368.86    9.01
  -1   2   3  381.78    9.01
  -1   2   3  361.58    9.01
   0  -2  -3   30.88    0.75
   0  -2  -3   30.60    0.74
   0  -2  -3   30.03    0.74
   0  -2  -3   30.34    0.75
   0   2   3   28.84    0.73
   0   2   3   30.40    0.75
   0   2   3   29.68    0.75
  -1  -2  -3   80.24    1.96
  -1  -2  -3   80.29    1.96
  -1  -2  -3   80.63    1.95
   1   2   3   79.56    1.96
   1   2   3   84.00    1.96
  -2  -2  -3   17.78    0.47
  -2  -2  -3   17.98    0.46
  -2  -2  -3   17.77    0.47
  -2  -2  -3   17.78    0.47
   2   2   3   17.28    0.47
   2   2   3   18.39    0.47
  -3  -2  -3    4.50    0.15
  -3  -2  -3    4.49    0.16
  -3  -2  -3    4.25    0.16
   3   2   3    4.84    0.16
   3   2   3    4.55    0.16
  -4  -2  -3    0.15    0.05
  -4  -2  -3    0.10    0.04
  -4  -2  -3    0.07    0.03
   4   2   3    0.01    0.04
   4   2   3    0.13    0.04
  -5  -2  -3    2.78    0.15
  -5  -2  -3    2.60    0.14
  -5  -2  -3    2.75    0.12
   5   2   3    2.70    0.13
  -6  -2  -3    2.83    0.17
  -6  -2  -3    2.70    0.15
   6   2   3    2.59    0.14
   6   2   3    2.95    0.17
  -7  -2  -3    4.94    0.23
  -7  -2  -3    5.11    0.22
   7   2   3    4.35    0.19
   7   2   3    4.66    0.23
  -8  -2  -3    1.02    0.12
  -8  -2  -3    1.27    0.13
   8   2   3    0.91    0.12
  11  -3  -3    0.53    0.11
 -11   3   3    0.60    0.11
 -11   3   3    0.73    0.11
  10  -3  -3    2.07    0.16
 -10   3   3    2.19    0.16
 -10   3   3    2.10    0.15
 -10   3   3    2.21    0.16
   9  -3  -3   -0.09    0.04
  -9   3   3    0.05    0.06
  -9   3   3    0.06    0.05
  -9   3   3   -0.01    0.05
   8  -3  -3    0.38    0.07
   8  -3  -3    0.43    0.05
  -8   3   3    0.49    0.06
  -8   3   3    0.36    0.07
  -8   3   3    0.57    0.08
  -8   3   3    0.55    0.08
   7  -3  -3    5.47    0.21
   7  -3  -3    5.49    0.18
  -7   3   3    5.64    0.21
  -7   3   3    5.68    0.19
  -7   3   3    5.70    0.21
  -7   3   3    6.00    0.21
   6  -3  -3    2.37    0.11
  -6   3   3    2.35    0.11
  -6   3   3    2.39    0.10
  -6   3   3    2.45    0.12
   5  -3  -3   47.39    1.17
  -5   3   3   47.95    1.17
  -5   3   3   47.63    1.18
  -5   3   3   46.78    1.19
   4  -3  -3   16.84    0.44
  -4   3   3   17.19    0.44
  -4   3   3   17.05    0.46
  -4   3   3   17.13    0.44
   3  -3  -3   13.87    0.35
   3  -3  -3   14.17    0.37
   3  -3  -3   13.79    0.37
  -3   3   3   13.50    0.36
  -3   3   3   13.65    0.37
   2  -3  -3  159.16    3.80
   2  -3  -3  159.91    3.78
   2  -3  -3  156.98    3.81
  -2   3   3  160.85    3.81
  -2   3   3  161.67    3.84
  -2   3   3  152.77    3.80
   1  -3  -3   72.44    1.82
   1  -3  -3   77.70    1.79
   1  -3  -3   73.15    1.82
  -1   3   3   77.60    1.83
  -1   3   3   74.77    1.82
   0  -3  -3    0.85    0.05
   0  -3  -3    0.84    0.06
   0  -3  -3    0.94    0.05
   0   3   3    0.81    0.06
   0   3   3    0.83    0.05
   0   3   3    0.90    0.06
  -1  -3  -3   10.18    0.28
  -1  -3  -3   10.24    0.27
  -1  -3  -3    9.94    0.28
  -1  -3  -3   10.16    0.28
   1   3   3   10.73    0.29
   1   3   3    9.77    0.29
  -2  -3  -3   30.49    0.79
  -2  -3  -3   30.63    0.78
  -2  -3  -3   31.20    0.78
  -2  -3  -3   30.09    0.78
   2   3   3   32.31    0.79
   2   3   3   31.46    0.80
  -3  -3  -3    2.71    0.12
  -3  -3  -3    2.89    0.13
  -3  -3  -3    2.88    0.11
  -3  -3  -3    2.74    0.11
   3   3   3    2.95    0.12
   3   3   3    2.65    0.13
  -4  -3  -3    0.87    0.09
  -4  -3  -3    0.79    0.06
  -4  -3  -3    0.75    0.08
   4   3   3    0.65    0.08
   4   3   3    0.90    0.08
  -5  -3  -3    8.63    0.29
  -5  -3  -3    8.58    0.26
  -5  -3  -3    8.39    0.30
   5   3   3    8.21    0.29
   5   3   3    8.49    0.30
   5   3   3    8.37    0.27
  -6  -3  -3    8.75    0.32
  -6  -3  -3    8.62    0.30
   6   3   3    9.03    0.33
   6   3   3    8.76    0.31
   6   3   3    8.74    0.29
  -7  -3  -3   -0.02    0.05
  -7  -3  -3   -0.03    0.05
   7   3   3   -0.01    0.05
   7   3   3    0.04    0.06
   7   3   3    0.08    0.05
  -8  -3  -3    3.26    0.20
  -8  -3  -3    3.79    0.21
   8   3   3    3.47    0.22
  11  -4  -3    0.10    0.07
 -11   4   3    0.31    0.09
 -11   4   3    0.14    0.08
  10  -4  -3    0.07    0.07
 -10   4   3    0.14    0.07
 -10   4   3    0.18    0.07
 -10   4   3    0.10    0.07
   9  -4  -3    0.02    0.06
   9  -4  -3    0.07    0.04
  -9   4   3    0.01    0.04
  -9   4   3    0.04    0.06
  -9   4   3    0.12    0.06
  -9   4   3    0.04    0.06
   8  -4  -3    1.94    0.12
   8  -4  -3    1.90    0.10
  -8   4   3    2.00    0.10
  -8   4   3    1.92    0.12
  -8   4   3    1.70    0.12
  -8   4   3    1.71    0.12
   7  -4  -3    0.03    0.03
   7  -4  -3    0.02    0.04
  -7   4   3   -0.01    0.04
  -7   4   3    0.00    0.04
  -7   4   3    0.04    0.03
  -7   4   3    0.10    0.05
   6  -4  -3    0.47    0.05
  -6   4   3    0.48    0.06
  -6   4   3    0.54    0.06
  -6   4   3    0.58    0.05
  -6   4   3    0.88    0.07
   5  -4  -3   17.86    0.47
   5  -4  -3   17.49    0.45
  -5   4   3   16.87    0.47
  -5   4   3   16.98    0.45
  -5   4   3   16.80    0.46
   4  -4  -3    2.91    0.10
   4  -4  -3    3.19    0.13
  -4   4   3    2.84    0.11
  -4   4   3    2.90    0.10
  -4   4   3    3.04    0.13
   3  -4  -3    3.44    0.13
   3  -4  -3    3.51    0.10
   3  -4  -3    3.70    0.14
  -3   4   3    3.58    0.13
  -3   4   3    3.91    0.14
   2  -4  -3    1.41    0.07
   2  -4  -3    1.73    0.08
  -2   4   3    1.46    0.08
  -2   4   3    1.45    0.07
  -2   4   3    1.63    0.08
   1  -4  -3    6.56    0.20
   1  -4  -3    6.28    0.19
   1  -4  -3    6.34    0.16
  -1   4   3    6.33    0.16
  -1   4   3    5.98    0.19
  -1   4   3    5.95    0.20
   0  -4  -3    4.06    0.15
   0  -4  -3    4.38    0.13
   0  -4  -3    4.29    0.15
   0   4   3    4.34    0.16
   0   4   3    4.49    0.15
  -1  -4  -3   -0.01    0.02
  -1  -4  -3    0.07    0.03
  -1  -4  -3   -0.01    0.02
  -1  -4  -3   -0.01    0.02
   1   4   3    0.04    0.03
  -2  -4  -3    1.38    0.08
  -2  -4  -3    1.67    0.09
  -2  -4  -3    1.56    0.09
  -2  -4  -3    1.51    0.08
   2   4   3    1.30    0.08
   2   4   3    1.39    0.10
   2   4   3    1.44    0.08
  -3  -4  -3    0.38    0.05
  -3  -4  -3    0.26    0.05
  -3  -4  -3    0.33    0.06
  -3  -4  -3    0.31    0.05
   3   4   3    0.26    0.06
   3   4   3    0.29    0.05
   3   4   3    0.36    0.06
  -4  -4  -3   16.26    0.48
  -4  -4  -3   16.99    0.47
  -4  -4  -3   16.50    0.46
   4   4   3   15.97    0.48
   4   4   3   17.21    0.47
   4   4   3   16.51    0.49
  -5  -4  -3    1.04    0.10
  -5  -4  -3    1.17    0.11
  -5  -4  -3    1.01    0.09
   5   4   3    1.15    0.11
   5   4   3    1.04    0.09
   5   4   3    1.02    0.11
  -6  -4  -3    0.56    0.09
  -6  -4  -3    0.58    0.09
   6   4   3    0.58    0.09
   6   4   3    0.73    0.10
   6   4   3    0.69    0.08
  -7  -4  -3    1.22    0.12
  -7  -4  -3    1.27    0.13
   7   4   3    1.33    0.13
   7   4   3    1.30    0.14
  11  -5  -3    0.11    0.07
 -11   5   3    0.08    0.07
 -11   5   3    0.05    0.07
  10  -5  -3    2.55    0.16
  10  -5  -3    2.42    0.16
 -10   5   3    2.45    0.16
 -10   5   3    2.38    0.16
 -10   5   3    2.29    0.16
   9  -5  -3    4.26    0.20
   9  -5  -3    4.61    0.18
   9  -5  -3    4.44    0.20
  -9   5   3    4.57    0.21
  -9   5   3    4.58    0.20
  -9   5   3    4.66    0.19
  -9   5   3    4.55    0.20
   8  -5  -3    1.43    0.12
   8  -5  -3    1.30    0.08
   8  -5  -3    1.28    0.10
  -8   5   3    1.42    0.09
  -8   5   3    1.31    0.11
  -8   5   3    1.32    0.12
  -8   5   3    1.37    0.11
   7  -5  -3    0.02    0.03
   7  -5  -3    0.13    0.06
  -7   5   3    0.12    0.04
  -7   5   3    0.00    0.05
  -7   5   3    0.07    0.04
  -7   5   3    0.00    0.03
   6  -5  -3    1.14    0.09
   6  -5  -3    0.76    0.06
  -6   5   3    0.75    0.07
  -6   5   3    0.72    0.06
  -6   5   3    0.76    0.07
   5  -5  -3  149.59    3.55
   5  -5  -3  144.15    3.52
  -5   5   3  144.71    3.52
  -5   5   3  145.48    3.55
  -5   5   3  148.25    3.54
  -5   5   3  147.64    3.52
   4  -5  -3    0.19    0.02
   4  -5  -3    0.20    0.04
  -4   5   3    0.29    0.04
  -4   5   3    0.19    0.04
  -4   5   3    0.29    0.03
  -4   5   3    0.26    0.03
   3  -5  -3    0.33    0.04
   3  -5  -3    0.40    0.05
  -3   5   3    0.46    0.05
  -3   5   3    0.34    0.05
  -3   5   3    0.40    0.02
   2  -5  -3    3.27    0.13
   2  -5  -3    3.09    0.12
  -2   5   3    3.23    0.12
  -2   5   3    3.17    0.13
   1  -5  -3    0.51    0.05
   1  -5  -3    0.57    0.06
  -1   5   3    0.72    0.06
  -1   5   3    0.60    0.06
  -1   5   3    0.60    0.03
   0  -5  -3   30.07    0.74
   0  -5  -3   30.26    0.77
   0  -5  -3   29.91    0.78
   0  -5  -3   31.19    0.75
   0   5   3   28.15    0.78
   0   5   3   30.72    0.78
   0   5   3   31.25    0.75
  -1  -5  -3    6.09    0.21
  -1  -5  -3    6.26    0.19
  -1  -5  -3    6.44    0.20
  -1  -5  -3    6.47    0.20
   1   5   3    6.57    0.20
   1   5   3    6.40    0.22
   1   5   3    6.37    0.21
  -2  -5  -3    0.22    0.04
  -2  -5  -3    0.24    0.04
  -2  -5  -3    0.25    0.05
  -2  -5  -3    0.23    0.04
   2   5   3    0.23    0.05
   2   5   3    0.25    0.06
   2   5   3    0.21    0.04
  -3  -5  -3    4.88    0.17
  -3  -5  -3    4.82    0.18
  -3  -5  -3    4.47    0.18
  -3  -5  -3    4.34    0.18
   3   5   3    4.81    0.18
   3   5   3    4.40    0.19
   3   5   3    4.85    0.19
  -4  -5  -3    9.96    0.33
  -4  -5  -3   10.08    0.31
  -4  -5  -3    9.94    0.31
   4   5   3    9.62    0.33
   4   5   3    9.60    0.33
   4   5   3    9.87    0.31
  -5  -5  -3    0.05    0.06
  -5  -5  -3    0.25    0.06
  -5  -5  -3    0.14    0.06
   5   5   3    0.25    0.06
   5   5   3    0.23    0.07
   5   5   3    0.15    0.06
  -6  -5  -3    4.46    0.22
  -6  -5  -3    4.39    0.20
   6   5   3    4.78    0.23
   6   5   3    4.25    0.20
   6   5   3    4.54    0.22
  -7  -5  -3    0.00    0.06
  -7  -5  -3    0.07    0.07
   7   5   3    0.07    0.07
   7   5   3    0.09    0.07
  11  -6  -3    0.20    0.10
  11  -6  -3    0.25    0.08
 -11   6   3    0.20    0.08
 -11   6   3    0.12    0.08
  10  -6  -3    0.16    0.06
  10  -6  -3    0.19    0.05
  10  -6  -3    0.16    0.07
 -10   6   3    0.24    0.07
 -10   6   3    0.27    0.08
 -10   6   3    0.24    0.07
   9  -6  -3    0.22    0.07
   9  -6  -3    0.13    0.06
   9  -6  -3    0.20    0.05
  -9   6   3    0.28    0.07
  -9   6   3    0.21    0.06
  -9   6   3    0.25    0.06
  -9   6   3    0.33    0.08
   8  -6  -3    1.33    0.09
   8  -6  -3    1.52    0.12
   8  -6  -3    1.45    0.10
  -8   6   3    1.27    0.10
  -8   6   3    1.38    0.10
  -8   6   3    1.11    0.11
  -8   6   3    1.46    0.10
   7  -6  -3    5.32    0.19
   7  -6  -3    5.98    0.22
  -7   6   3    5.48    0.20
  -7   6   3    5.52    0.20
  -7   6   3    5.51    0.20
  -7   6   3    5.59    0.22
   6  -6  -3   13.57    0.37
   6  -6  -3   13.51    0.40
  -6   6   3   13.54    0.41
  -6   6   3   13.84    0.39
  -6   6   3   13.29    0.37
  -6   6   3   13.08    0.37
   5  -6  -3   13.10    0.35
   5  -6  -3   13.46    0.39
  -5   6   3   13.48    0.38
  -5   6   3   13.50    0.35
  -5   6   3   13.27    0.39
  -5   6   3   12.41    0.35
   4  -6  -3    3.22    0.14
   4  -6  -3    2.76    0.09
  -4   6   3    3.03    0.13
  -4   6   3    3.34    0.14
  -4   6   3    2.93    0.09
   3  -6  -3    0.72    0.07
   3  -6  -3    0.54    0.05
  -3   6   3    0.71    0.07
  -3   6   3    0.71    0.07
   2  -6  -3    0.58    0.06
   2  -6  -3    0.57    0.06
  -2   6   3    0.67    0.07
  -2   6   3    0.49    0.05
   1  -6  -3    0.09    0.04
   1  -6  -3    0.08    0.03
  -1   6   3    0.11    0.03
  -1   6   3    0.09    0.02
  -1   6   3    0.15    0.04
   0  -6  -3    7.60    0.21
   0  -6  -3    7.46    0.25
   0  -6  -3    7.52    0.21
   0  -6  -3    7.41    0.24
   0   6   3    7.51    0.24
   0   6   3    7.76    0.21
   0   6   3    7.63    0.26
  -1  -6  -3    0.67    0.06
  -1  -6  -3    0.74    0.07
  -1  -6  -3    0.68    0.07
  -1  -6  -3    0.78    0.06
   1   6   3    0.81    0.06
   1   6   3    0.87    0.07
   1   6   3    0.82    0.09
  -2  -6  -3    0.49    0.06
  -2  -6  -3    0.43    0.06
  -2  -6  -3    0.49    0.06
  -2  -6  -3    0.55    0.07
   2   6   3    0.49    0.08
   2   6   3    0.57    0.07
   2   6   3    0.58    0.06
  -3  -6  -3    7.40    0.25
  -3  -6  -3    7.45    0.26
  -3  -6  -3    7.41    0.25
  -3  -6  -3    7.34    0.24
   3   6   3    7.76    0.26
   3   6   3    7.66    0.28
   3   6   3    7.22    0.25
  -4  -6  -3    9.43    0.31
  -4  -6  -3    9.33    0.28
  -4  -6  -3    8.56    0.29
  -4  -6  -3    8.74    0.29
   4   6   3    8.59    0.30
   4   6   3    9.32    0.32
   4   6   3    8.59    0.32
  -5  -6  -3    1.19    0.11
  -5  -6  -3    1.21    0.11
  -5  -6  -3    1.16    0.12
   5   6   3    1.22    0.12
   5   6   3    1.18    0.11
   5   6   3    1.31    0.13
  -6  -6  -3    1.75    0.14
  -6  -6  -3    2.08    0.14
   6   6   3    2.06    0.16
   6   6   3    1.92    0.15
  11  -7  -3    0.07    0.07
  11  -7  -3   -0.06    0.07
 -11   7   3   -0.05    0.07
  10  -7  -3    6.77    0.28
  10  -7  -3    6.64    0.27
  10  -7  -3    6.26    0.24
 -10   7   3    6.89    0.27
 -10   7   3    6.73    0.26
 -10   7   3    7.14    0.29
 -10   7   3    6.71    0.26
   9  -7  -3    1.09    0.11
   9  -7  -3    1.03    0.10
   9  -7  -3    0.94    0.09
  -9   7   3    1.15    0.12
  -9   7   3    1.22    0.11
  -9   7   3    0.93    0.09
  -9   7   3    1.09    0.10
   8  -7  -3    0.25    0.05
   8  -7  -3    0.17    0.07
  -8   7   3    0.21    0.06
  -8   7   3    0.30    0.08
  -8   7   3    0.13    0.05
  -8   7   3    0.27    0.06
   7  -7  -3   16.85    0.46
   7  -7  -3   16.25    0.49
  -7   7   3   16.51    0.50
  -7   7   3   16.70    0.48
  -7   7   3   16.25    0.45
  -7   7   3   16.94    0.46
   6  -7  -3    2.09    0.10
   6  -7  -3    2.13    0.13
  -6   7   3    2.15    0.10
  -6   7   3    2.18    0.11
  -6   7   3    2.25    0.14
  -6   7   3    2.18    0.10
   5  -7  -3    0.00    0.04
   5  -7  -3    0.03    0.02
  -5   7   3    0.00    0.04
  -5   7   3    0.01    0.03
  -5   7   3    0.03    0.02
   4  -7  -3    0.60    0.03
   4  -7  -3    0.47    0.06
   4  -7  -3    0.57    0.07
  -4   7   3    0.66    0.07
  -4   7   3    0.59    0.03
   3  -7  -3    8.48    0.27
   3  -7  -3    8.02    0.26
  -3   7   3    8.67    0.27
  -3   7   3    8.38    0.27
   2  -7  -3    0.42    0.06
   2  -7  -3    0.33    0.05
  -2   7   3    0.40    0.06
  -2   7   3    0.40    0.05
   1  -7  -3   19.47    0.53
   1  -7  -3   19.91    0.54
  -1   7   3   19.25    0.53
  -1   7   3   19.43    0.54
  -1   7   3   19.23    0.48
   0  -7  -3    0.05    0.04
   0  -7  -3   -0.01    0.03
   0  -7  -3    0.01    0.02
   0   7   3   -0.03    0.03
   0   7   3    0.06    0.05
   0   7   3    0.02    0.02
  -1  -7  -3    1.52    0.08
  -1  -7  -3    1.47    0.10
  -1  -7  -3    1.58    0.08
  -1  -7  -3    1.60    0.10
   1   7   3    1.50    0.12
   1   7   3    1.46    0.09
   1   7   3    1.47    0.08
  -2  -7  -3    2.23    0.13
  -2  -7  -3    1.99    0.11
  -2  -7  -3    2.12    0.11
  -2  -7  -3    2.25    0.11
   2   7   3    2.17    0.12
   2   7   3    2.35    0.13
   2   7   3    2.02    0.15
  -3  -7  -3    0.54    0.07
  -3  -7  -3    0.65    0.08
  -3  -7  -3    0.43    0.07
  -3  -7  -3    0.66    0.08
   3   7   3    0.60    0.08
   3   7   3    0.57    0.09
   3   7   3    0.69    0.08
  -4  -7  -3    1.84    0.13
  -4  -7  -3    2.05    0.13
  -4  -7  -3    2.05    0.13
   4   7   3    1.81    0.13
   4   7   3    2.09    0.16
   4   7   3    1.95    0.13
  -5  -7  -3    0.16    0.06
  -5  -7  -3    0.03    0.06
  -5  -7  -3    0.16    0.06
   5   7   3    0.05    0.06
   5   7   3    0.10    0.05
   5   7   3    0.06    0.07
  -6  -7  -3    1.54    0.14
  -6  -7  -3    1.66    0.13
   6   7   3    1.63    0.16
   6   7   3    1.42    0.15
  10  -8  -3    0.05    0.05
  10  -8  -3    0.34    0.09
 -10   8   3    0.23    0.09
 -10   8   3    0.12    0.06
   9  -8  -3    0.43    0.07
   9  -8  -3    0.32    0.08
   9  -8  -3    0.40    0.09
  -9   8   3    0.50    0.09
  -9   8   3    0.58    0.08
   8  -8  -3    4.49    0.18
   8  -8  -3    4.76    0.22
  -8   8   3    4.40    0.22
  -8   8   3    4.68    0.20
   7  -8  -3   46.09    1.19
   7  -8  -3   49.21    1.24
  -7   8   3   47.25    1.24
  -7   8   3   47.53    1.22
   6  -8  -3    5.35    0.22
   6  -8  -3    4.93    0.17
  -6   8   3    5.36    0.20
  -6   8   3    5.01    0.22
   5  -8  -3    3.87    0.18
  -5   8   3    3.99    0.17
   4  -8  -3    2.50    0.14
   4  -8  -3    2.55    0.13
  -4   8   3    2.60    0.13
  -4   8   3    2.79    0.13
   3  -8  -3    0.96    0.10
   3  -8  -3    0.94    0.08
  -3   8   3    0.77    0.08
  -3   8   3    1.02    0.08
   2  -8  -3    0.18    0.05
   2  -8  -3    0.09    0.05
  -2   8   3    0.13    0.05
  -2   8   3    0.12    0.04
   1  -8  -3    0.67    0.07
   1  -8  -3    0.61    0.08
  -1   8   3    0.67    0.09
  -1   8   3    0.56    0.04
  -1   8   3    0.61    0.07
   0  -8  -3    3.56    0.17
   0  -8  -3    3.64    0.12
   0  -8  -3    3.66    0.16
   0   8   3    3.71    0.16
   0   8   3    3.58    0.13
   0   8   3    3.57    0.18
  -1  -8  -3    5.91    0.22
  -1  -8  -3    6.37    0.24
  -1  -8  -3    6.23    0.20
   1   8   3    6.18    0.26
   1   8   3    6.14    0.20
   1   8   3    5.86    0.22
  -2  -8  -3    3.17    0.17
  -2  -8  -3    3.22    0.14
  -2  -8  -3    3.25    0.15
   2   8   3    3.38    0.15
   2   8   3    3.49    0.19
   2   8   3    3.49    0.16
  -3  -8  -3   -0.03    0.04
  -3  -8  -3    0.09    0.05
  -3  -8  -3    0.00    0.05
   3   8   3    0.07    0.05
   3   8   3    0.06    0.07
   3   8   3   -0.01    0.04
  -4  -8  -3    0.87    0.09
  -4  -8  -3    0.77    0.09
  -4  -8  -3    0.82    0.10
   4   8   3    0.68    0.09
   4   8   3    0.75    0.10
   4   8   3    0.64    0.11
  -5  -8  -3    0.47    0.08
  -5  -8  -3    0.37    0.09
  -5  -8  -3    0.45    0.08
   5   8   3    0.36    0.10
   5   8   3    0.46    0.09
  10  -9  -3    0.41    0.10
  10  -9  -3    0.68    0.09
 -10   9   3    0.50    0.08
 -10   9   3    0.49    0.10
   9  -9  -3    0.39    0.09
  -9   9   3    0.28    0.07
  -9   9   3    0.39    0.09
   8  -9  -3    0.03    0.07
  -8   9   3    0.08    0.05
  -8   9   3    0.03    0.06
   7  -9  -3   13.71    0.43
  -7   9   3   12.81    0.41
   6  -9  -3    8.53    0.31
  -6   9   3    8.93    0.30
   5  -9  -3    0.06    0.06
  -5   9   3    0.03    0.04
   4  -9  -3    0.03    0.04
   4  -9  -3    0.01    0.05
  -4   9   3    0.06    0.04
  -4   9   3   -0.01    0.04
   3  -9  -3    1.01    0.10
   3  -9  -3    1.05    0.09
  -3   9   3    1.00    0.10
  -3   9   3    0.87    0.08
   2  -9  -3    8.28    0.29
   2  -9  -3    8.10    0.27
  -2   9   3    8.32    0.29
  -2   9   3    8.27    0.28
   1  -9  -3    0.19    0.05
   1  -9  -3    0.26    0.07
  -1   9   3    0.23    0.05
  -1   9   3    0.21    0.07
   0  -9  -3    0.56    0.09
   0  -9  -3    0.55    0.07
   0   9   3    0.61    0.09
   0   9   3    0.67    0.08
  -1  -9  -3    0.97    0.09
  -1  -9  -3    0.93    0.10
   1   9   3    1.12    0.12
   1   9   3    1.00    0.10
  -2  -9  -3    0.02    0.05
  -2  -9  -3    0.19    0.08
  -2  -9  -3    0.07    0.06
   2   9   3    0.07    0.04
   2   9   3    0.08    0.05
   2   9   3    0.04    0.08
  -3  -9  -3    2.31    0.15
   3   9   3    2.05    0.13
   3   9   3    2.28    0.18
   3   9   3    2.09    0.14
  -4  -9  -3    0.97    0.11
   4   9   3    1.06    0.12
   4   9   3    0.98    0.11
   4   9   3    1.12    0.14
   5   9   3    2.29    0.17
  10 -10  -3    1.84    0.17
  10 -10  -3    2.07    0.14
 -10  10   3    1.96    0.15
   9 -10  -3    0.06    0.08
  -9  10   3   -0.04    0.05
   8 -10  -3   21.44    0.64
  -8  10   3   21.17    0.62
   7 -10  -3    0.30    0.08
  -7  10   3    0.28    0.07
   6 -10  -3   13.20    0.43
  -6  10   3   13.48    0.42
   5 -10  -3    4.05    0.19
   5 -10  -3    3.70    0.17
  -5  10   3    4.08    0.18
   4 -10  -3    5.13    0.22
   4 -10  -3    5.12    0.21
  -4  10   3    5.35    0.21
  -4  10   3    5.17    0.22
   3 -10  -3    4.78    0.20
   3 -10  -3    4.99    0.21
  -3  10   3    4.79    0.22
  -3  10   3    4.50    0.19
   2 -10  -3    1.23    0.12
   2 -10  -3    0.95    0.09
  -2  10   3    0.91    0.10
  -2  10   3    0.72    0.08
   1 -10  -3    0.63    0.09
   1 -10  -3    0.58    0.07
  -1  10   3    0.48    0.09
  -1  10   3    0.57    0.07
   0 -10  -3   48.46    1.27
   0 -10  -3   52.04    1.31
   0  10   3   49.69    1.31
   0  10   3   48.03    1.28
  -1 -10  -3    0.48    0.08
  -1 -10  -3    0.46    0.08
   1  10   3    0.38    0.07
   1  10   3    0.24    0.08
  -2 -10  -3    9.64    0.32
  -2 -10  -3    9.69    0.35
   2  10   3    9.42    0.37
   2  10   3   10.10    0.34
  -3 -10  -3    0.10    0.07
   3  10   3    0.05    0.08
   3  10   3    0.05    0.06
  -4 -10  -3    0.22    0.07
   9 -11  -3   12.03    0.42
  -9  11   3   11.70    0.40
   8 -11  -3    2.15    0.17
  -8  11   3    2.29    0.16
   7 -11  -3    1.95    0.16
  -7  11   3    1.85    0.14
   6 -11  -3    0.17    0.08
   6 -11  -3    0.19    0.06
  -6  11   3    0.10    0.06
   5 -11  -3    0.46    0.07
   5 -11  -3    0.54    0.09
  -5  11   3    0.68    0.09
  -5  11   3    0.59    0.09
   4 -11  -3    0.01    0.04
   4 -11  -3    0.01    0.05
  -4  11   3   -0.04    0.05
  -4  11   3   -0.01    0.04
   3 -11  -3    3.57    0.17
   3 -11  -3    3.71    0.20
  -3  11   3    3.80    0.20
  -3  11   3    3.68    0.18
   2 -11  -3   -0.04    0.05
   2 -11  -3   -0.03    0.04
  -2  11   3    0.04    0.05
  -2  11   3   -0.13    0.06
   1 -11  -3    2.38    0.14
   1 -11  -3    2.09    0.16
  -1  11   3    2.37    0.16
  -1  11   3    2.11    0.14
   0 -11  -3   11.12    0.37
   0 -11  -3   11.49    0.40
   0  11   3   11.38    0.38
   0  11   3   12.07    0.42
  -1 -11  -3    0.88    0.11
  -1 -11  -3    0.90    0.10
   1  11   3    1.21    0.14
   1  11   3    0.96    0.11
  -2 -11  -3    0.56    0.10
   2  11   3    0.69    0.11
   2  11   3    0.52    0.09
  -3 -11  -3    0.22    0.08
   3  11   3    0.12    0.10
   9 -12  -3    1.38    0.15
  -9  12   3    1.65    0.14
   8 -12  -3    1.66    0.16
  -8  12   3    1.33    0.13
   7 -12  -3    0.14    0.08
  -7  12   3    0.00    0.05
   6 -12  -3    1.94    0.16
   6 -12  -3    1.86    0.13
  -6  12   3    1.76    0.14
   5 -12  -3    0.20    0.06
   5 -12  -3    0.23    0.08
  -5  12   3    0.26    0.08
  -5  12   3    0.23    0.07
   4 -12  -3    0.53    0.08
   4 -12  -3    0.42    0.09
  -4  12   3    0.65    0.10
  -4  12   3    0.59    0.09
   3 -12  -3    0.83    0.09
   3 -12  -3    0.95    0.12
  -3  12   3    0.66    0.10
  -3  12   3    1.07    0.11
   2 -12  -3    4.86    0.21
   2 -12  -3    4.60    0.23
  -2  12   3    4.56    0.22
  -2  12   3    4.54    0.23
   1 -12  -3   12.15    0.40
   1 -12  -3   12.10    0.43
  -1  12   3   12.72    0.44
  -1  12   3   12.82    0.42
   0 -12  -3    2.00    0.16
   0 -12  -3    2.26    0.15
   0  12   3    1.99    0.17
   0  12   3    1.86    0.14
  -1 -12  -3   -0.01    0.05
  -1 -12  -3    0.07    0.06
   1  12   3    0.16    0.10
   1  12   3    0.07    0.06
  -2 -12  -3    0.08    0.07
   2  12   3    0.11    0.07
   8 -13  -3    0.39    0.11
  -8  13   3    0.35    0.09
   7 -13  -3    1.84    0.15
   7 -13  -3    2.41    0.19
  -7  13   3    2.49    0.17
   6 -13  -3    0.91    0.12
   6 -13  -3    1.00    0.11
  -6  13   3    1.26    0.13
   5 -13  -3    3.48    0.22
   5 -13  -3    3.32    0.18
  -5  13   3    4.10    0.21
  -5  13   3    3.70    0.20
   4 -13  -3    1.57    0.13
   4 -13  -3    1.35    0.14
  -4  13   3    1.46    0.13
  -4  13   3    1.65    0.15
   3 -13  -3    2.00    0.16
   3 -13  -3    2.03    0.15
  -3  13   3    1.79    0.16
  -3  13   3    1.85    0.15
   2 -13  -3   19.10    0.62
   2 -13  -3   20.06    0.59
  -2  13   3   20.51    0.61
  -2  13   3   20.02    0.63
   1 -13  -3    6.87    0.30
   1 -13  -3    6.76    0.27
  -1  13   3    6.84    0.28
  -1  13   3    6.58    0.30
   0 -13  -3    0.01    0.06
   0 -13  -3    0.10    0.07
   0  13   3    0.07    0.06
  -1 -13  -3    0.49    0.10
   1  13   3    0.19    0.07
   7 -14  -3   -0.02    0.06
   7 -14  -3   -0.09    0.08
  -7  14   3   -0.03    0.06
   6 -14  -3    0.35    0.08
   6 -14  -3    0.28    0.10
  -6  14   3    0.34    0.08
   5 -14  -3   -0.11    0.07
   5 -14  -3    0.02    0.06
  -5  14   3    0.03    0.07
  -5  14   3   -0.12    0.06
   4 -14  -3    0.44    0.09
   4 -14  -3    0.27    0.10
  -4  14   3    0.58    0.10
  -4  14   3    0.57    0.11
   3 -14  -3    6.85    0.31
   3 -14  -3    7.02    0.29
  -3  14   3    7.09    0.29
  -3  14   3    7.53    0.36
   2 -14  -3    9.82    0.39
   2 -14  -3    9.34    0.35
  -2  14   3    9.59    0.36
   1 -14  -3    0.77    0.11
   1 -14  -3    0.87    0.13
  -1  14   3    0.64    0.10
   5 -15  -3    0.15    0.09
   5 -15  -3    0.17    0.08
  -5  15   3    0.19    0.08
   4 -15  -3    0.65    0.10
   4 -15  -3    0.77    0.13
  -4  15   3    0.58    0.10
   3 -15  -3    2.21    0.17
   3 -15  -3    2.10    0.18
   0  15  -4   -0.05    0.09
   0 -15   4   -0.01    0.07
  -1  15  -4    0.78    0.12
  -1  15  -4    0.65    0.10
   1 -15   4    1.15    0.14
  -2  15  -4    0.70    0.11
  -2  15  -4    0.64    0.09
   2 -15   4    0.78    0.12
  -3  15  -4    5.13    0.24
   3 -15   4    5.00    0.25
  -4  15  -4    0.03    0.06
   4 -15   4    0.04    0.07
   4 -15   4    0.03    0.06
  -5  15  -4    0.07    0.07
   5 -15   4    0.09    0.07
   5 -15   4    0.09    0.07
  -2 -14   4    1.63    0.15
   1  14  -4    0.02    0.09
  -1 -14   4    0.20    0.08
   0  14  -4    0.19    0.07
   0  14  -4    0.17    0.09
   0 -14   4    0.29    0.09
  -1  14  -4    2.01    0.14
  -1  14  -4    1.99    0.16
   1 -14   4    1.91    0.16
  -2  14  -4    0.04    0.05
  -2  14  -4   -0.06    0.06
   2 -14   4    0.11    0.07
  -3  14  -4    0.93    0.11
   3 -14   4    1.47    0.14
  -4  14  -4    1.78    0.14
   4 -14   4    1.85    0.15
   4 -14   4    1.68    0.14
  -5  14  -4    2.31    0.16
   5 -14   4    2.25    0.16
   5 -14   4    1.86    0.16
  -6  14  -4    1.15    0.13
   6 -14   4    1.22    0.13
   3  13  -4    0.58    0.09
  -3 -13   4    0.36    0.09
   2  13  -4    0.20    0.06
   2  13  -4    0.11    0.09
  -2 -13   4    0.17    0.08
   1  13  -4   -0.01    0.05
   1  13  -4   -0.09    0.07
  -1 -13   4   -0.04    0.05
   0  13  -4    3.97    0.22
   0  13  -4    3.85    0.18
   0  13  -4    4.05    0.18
   0 -13   4    3.59    0.21
  -1  13  -4    0.74    0.09
  -1  13  -4    0.60    0.08
  -1  13  -4    0.89    0.11
   1 -13   4    0.67    0.10
  -2  13  -4    0.77    0.09
  -2  13  -4    0.72    0.09
  -2  13  -4    0.92    0.11
   2 -13   4    0.89    0.11
  -3  13  -4   -0.05    0.05
  -3  13  -4   -0.04    0.05
  -3  13  -4   -0.06    0.04
   3 -13   4   -0.06    0.04
   3 -13   4   -0.03    0.05
  -4  13  -4    0.16    0.07
   4 -13   4    0.22    0.07
   4 -13   4    0.05    0.06
  -5  13  -4    0.26    0.07
   5 -13   4    0.29    0.08
   5 -13   4    0.35    0.08
  -6  13  -4    0.46    0.09
   6 -13   4    0.51    0.09
  -7  13  -4    0.01    0.06
   7 -13   4    0.08    0.07
   4  12  -4    0.17    0.07
  -4 -12   4    0.20    0.07
   3  12  -4    0.27    0.08
   3  12  -4    0.36    0.07
  -3 -12   4    0.40    0.09
   2  12  -4   -0.07    0.07
   2  12  -4    0.02    0.04
  -2 -12   4   -0.03    0.06
   1  12  -4    1.26    0.14
   1  12  -4    1.51    0.10
   1  12  -4    1.50    0.11
  -1 -12   4    1.55    0.14
   0  12  -4   12.98    0.39
   0  12  -4   12.56    0.39
   0  12  -4   13.37    0.43
   0 -12   4   12.55    0.43
  -1  12  -4   17.73    0.51
  -1  12  -4   18.04    0.54
  -1  12  -4   18.03    0.51
   1 -12   4   17.38    0.54
  -2  12  -4   -0.01    0.04
  -2  12  -4    0.09    0.05
  -2  12  -4   -0.02    0.05
   2 -12   4    0.05    0.06
  -3  12  -4    0.11    0.06
  -3  12  -4    0.12    0.06
  -3  12  -4    0.15    0.06
   3 -12   4    0.04    0.05
   3 -12   4    0.11    0.06
  -4  12  -4   15.55    0.46
  -4  12  -4   15.08    0.47
   4 -12   4   15.03    0.47
   4 -12   4   15.52    0.47
  -5  12  -4    0.37    0.08
  -5  12  -4    0.47    0.08
   5 -12   4    0.30    0.07
   5 -12   4    0.37    0.08
  -6  12  -4    0.01    0.05
  -6  12  -4    0.09    0.06
   6 -12   4    0.05    0.06
  -7  12  -4    0.60    0.10
  -7  12  -4    0.25    0.08
   7 -12   4    0.43    0.09
  -8  12  -4    0.72    0.11
   8 -12   4    0.72    0.10
   5  11  -4    0.51    0.09
  -5 -11   4    0.44    0.10
   4  11  -4    0.24    0.07
   4  11  -4    0.38    0.09
  -4 -11   4    0.27    0.07
   3  11  -4    0.15    0.06
   3  11  -4    0.15    0.08
  -3 -11   4    0.17    0.07
   2  11  -4    0.16    0.08
   2  11  -4    0.06    0.04
  -2 -11   4    0.08    0.06
   1  11  -4    4.19    0.17
   1  11  -4    4.37    0.19
   1  11  -4    4.70    0.22
  -1 -11   4    4.37    0.21
   0  11  -4   33.45    0.91
   0  11  -4   33.63    0.87
   0  11  -4   33.28    0.87
   0 -11   4   32.82    0.91
  -1  11  -4    3.24    0.18
  -1  11  -4    3.69    0.16
  -1  11  -4    3.65    0.16
   1 -11   4    3.29    0.17
  -2  11  -4    0.13    0.05
  -2  11  -4    0.02    0.05
  -2  11  -4    0.11    0.06
   2 -11   4    0.08    0.05
  -3  11  -4    9.25    0.30
  -3  11  -4    8.85    0.30
  -3  11  -4    8.92    0.29
   3 -11   4    8.90    0.31
   3 -11   4    9.15    0.30
  -4  11  -4    0.46    0.07
  -4  11  -4    0.67    0.09
   4 -11   4    0.60    0.08
   4 -11   4    0.73    0.09
  -5  11  -4    1.21    0.11
  -5  11  -4    1.30    0.11
   5 -11   4    1.17    0.11
   5 -11   4    1.15    0.11
  -6  11  -4    1.13    0.11
  -6  11  -4    1.17    0.11
   6 -11   4    1.02    0.11
  -7  11  -4    1.50    0.13
  -7  11  -4    1.20    0.12
   7 -11   4    1.18    0.12
  -8  11  -4   -0.01    0.06
  -8  11  -4    0.03    0.07
   8 -11   4    0.04    0.06
   6  10  -4    1.11    0.13
  -6 -10   4    1.00    0.12
   5  10  -4   -0.02    0.05
   5  10  -4    0.12    0.06
  -5 -10   4   -0.01    0.06
   4  10  -4    2.29    0.16
   4  10  -4    2.20    0.15
  -4 -10   4    2.07    0.16
   3  10  -4    0.90    0.11
   3  10  -4    0.75    0.09
  -3 -10   4    0.75    0.10
   2  10  -4    4.22    0.18
   2  10  -4    4.34    0.16
   2  10  -4    4.13    0.20
  -2 -10   4    4.45    0.20
   1  10  -4    5.18    0.20
   1  10  -4    4.84    0.22
   1  10  -4    5.09    0.18
  -1 -10   4    5.35    0.22
   0  10  -4   23.91    0.66
   0  10  -4   23.34    0.63
   0  10  -4   23.22    0.64
   0 -10   4   24.21    0.67
  -1  10  -4    0.26    0.07
  -1  10  -4    0.20    0.05
  -1  10  -4    0.21    0.05
   1 -10   4    0.30    0.07
  -2  10  -4    0.12    0.04
  -2  10  -4    0.22    0.06
  -2  10  -4    0.21    0.06
   2 -10   4    0.19    0.05
  -3  10  -4    1.11    0.10
  -3  10  -4    1.20    0.09
  -3  10  -4    1.05    0.09
   3 -10   4    1.09    0.09
   3 -10   4    1.07    0.10
  -4  10  -4    7.77    0.28
  -4  10  -4    8.10    0.28
  -4  10  -4    7.97    0.27
   4 -10   4    8.01    0.28
   4 -10   4    8.16    0.28
  -5  10  -4    3.52    0.17
  -5  10  -4    3.44    0.16
   5 -10   4    3.34    0.16
   5 -10   4    3.41    0.16
  -6  10  -4    1.59    0.12
  -6  10  -4    1.44    0.12
   6 -10   4    1.41    0.11
  -7  10  -4   -0.01    0.06
  -7  10  -4    0.00    0.06
   7 -10   4    0.08    0.05
  -8  10  -4    0.20    0.08
  -8  10  -4    0.06    0.07
   8 -10   4    0.15    0.07
   7   9  -4    0.86    0.12
  -7  -9   4    0.90    0.13
   6   9  -4   -0.07    0.05
  -6  -9   4    0.03    0.06
   5   9  -4    0.08    0.06
  -5  -9   4    0.16    0.06
   4   9  -4   -0.03    0.04
  -4  -9   4    0.03    0.05
   3   9  -4    0.06    0.05
  -3  -9   4    0.06    0.05
   2   9  -4    1.79    0.11
   2   9  -4    1.64    0.09
   2   9  -4    1.91    0.13
  -2  -9   4    1.69    0.12
   1   9  -4   17.16    0.47
   1   9  -4   17.34    0.51
   1   9  -4   17.44    0.49
  -1  -9   4   17.35    0.51
   0   9  -4    0.11    0.04
   0   9  -4    0.09    0.05
   0   9  -4    0.13    0.04
   0  -9   4    0.12    0.05
  -1   9  -4    6.64    0.22
  -1   9  -4    6.37    0.22
  -1   9  -4    6.34    0.23
   1  -9   4    6.64    0.24
  -2   9  -4    0.00    0.04
  -2   9  -4    0.02    0.03
  -2   9  -4   -0.02    0.04
   2  -9   4    0.06    0.04
   2  -9   4    0.05    0.04
  -3   9  -4    1.69    0.11
  -3   9  -4    1.79    0.11
  -3   9  -4    1.72    0.09
   3  -9   4    1.82    0.11
   3  -9   4    1.60    0.11
  -4   9  -4    0.90    0.09
  -4   9  -4    1.06    0.09
   4  -9   4    1.10    0.09
   4  -9   4    1.03    0.09
  -5   9  -4    0.16    0.05
  -5   9  -4    0.21    0.07
   5  -9   4    0.28    0.06
   5  -9   4    0.21    0.06
  -6   9  -4    0.12    0.05
  -6   9  -4    0.20    0.07
   6  -9   4    0.12    0.05
  -7   9  -4    0.54    0.09
  -7   9  -4    0.68    0.10
   7  -9   4    0.59    0.09
  -8   9  -4    0.14    0.07
   8  -9   4    0.17    0.07
  -9   9  -4    5.35    0.27
   9  -9   4    5.10    0.25
   7   8  -4    0.78    0.11
  -7  -8   4    1.03    0.12
   6   8  -4    0.36    0.08
  -6  -8   4    0.17    0.06
   5   8  -4   15.41    0.48
  -5  -8   4   14.84    0.47
   4   8  -4   21.62    0.63
  -4  -8   4   23.02    0.64
   3   8  -4   22.74    0.62
   3   8  -4   22.45    0.57
  -3  -8   4   21.85    0.63
   2   8  -4    8.04    0.27
   2   8  -4    8.09    0.24
  -2  -8   4    8.26    0.28
   1   8  -4    2.22    0.13
   1   8  -4    2.11    0.11
   1   8  -4    2.23    0.10
  -1  -8   4    2.21    0.12
   0   8  -4   13.71    0.40
   0   8  -4   13.37    0.38
   0   8  -4   13.68    0.39
   0  -8   4   14.12    0.41
  -1   8  -4    0.75    0.07
  -1   8  -4    0.89    0.07
  -1   8  -4    0.75    0.06
   1  -8   4    0.58    0.06
  -2   8  -4    7.53    0.24
  -2   8  -4    7.15    0.23
  -2   8  -4    7.07    0.23
   2  -8   4    7.78    0.24
   2  -8   4    7.12    0.24
  -3   8  -4    3.13    0.14
  -3   8  -4    3.21    0.14
  -3   8  -4    3.19    0.12
   3  -8   4    3.17    0.14
   3  -8   4    3.15    0.14
  -4   8  -4    4.11    0.17
  -4   8  -4    4.46    0.18
   4  -8   4    4.37    0.16
   4  -8   4    3.90    0.17
  -5   8  -4    5.00    0.21
  -5   8  -4    5.18    0.20
   5  -8   4    5.08    0.19
   5  -8   4    4.96    0.20
  -6   8  -4    0.01    0.05
  -6   8  -4    0.00    0.06
   6  -8   4    0.09    0.05
  -7   8  -4   -0.03    0.06
  -7   8  -4    0.02    0.06
   7  -8   4    0.06    0.06
  -8   8  -4   -0.03    0.06
   8  -8   4   -0.04    0.05
  -9   8  -4    0.40    0.10
   9  -8   4    0.39    0.09
   8   7  -4    0.80    0.12
  -8  -7   4    0.88    0.12
   7   7  -4    0.42    0.09
  -7  -7   4    0.60    0.10
   6   7  -4    2.87    0.17
  -6  -7   4    3.28    0.18
   5   7  -4   11.60    0.38
  -5  -7   4   11.11    0.37
   4   7  -4   12.85    0.40
  -4  -7   4   13.19    0.41
   3   7  -4    8.68    0.28
   3   7  -4    8.23    0.23
  -3  -7   4    8.04    0.22
  -3  -7   4    8.46    0.28
   2   7  -4    0.11    0.03
   2   7  -4    0.08    0.03
  -2  -7   4    0.05    0.04
   1   7  -4   15.93    0.42
   1   7  -4   15.53    0.44
  -1  -7   4   16.02    0.45
   0   7  -4    1.99    0.10
   0   7  -4    1.97    0.09
   0   7  -4    2.06    0.10
   0  -7   4    2.05    0.11
  -1   7  -4    0.05    0.03
  -1   7  -4    0.02    0.03
  -1   7  -4    0.06    0.03
   1  -7   4    0.04    0.03
   1  -7   4    0.05    0.03
  -2   7  -4   12.00    0.34
  -2   7  -4   12.47    0.35
  -2   7  -4   12.07    0.35
   2  -7   4   13.08    0.35
   2  -7   4   12.12    0.35
  -3   7  -4    1.26    0.09
  -3   7  -4    1.19    0.06
  -3   7  -4    1.24    0.08
   3  -7   4    1.38    0.08
   3  -7   4    1.26    0.08
  -4   7  -4    0.61    0.07
  -4   7  -4    0.63    0.08
   4  -7   4    0.60    0.06
   4  -7   4    0.47    0.06
  -5   7  -4    3.45    0.16
  -5   7  -4    3.29    0.16
   5  -7   4    3.53    0.14
   5  -7   4    3.54    0.16
  -6   7  -4    0.49    0.07
  -6   7  -4    0.73    0.10
   6  -7   4    0.53    0.07
  -7   7  -4    5.95    0.25
   7  -7   4    5.55    0.23
  -8   7  -4    0.29    0.09
   8  -7   4    0.39    0.08
  -9   7  -4    1.11    0.14
   9  -7   4    1.13    0.12
   8   6  -4    0.36    0.09
  -8  -6   4    0.22    0.08
   7   6  -4    0.27    0.07
  -7  -6   4    0.17    0.07
   6   6  -4    2.54    0.16
  -6  -6   4    2.92    0.16
   5   6  -4    0.24    0.06
  -5  -6   4    0.12    0.05
   4   6  -4   24.59    0.68
  -4  -6   4   25.38    0.68
   3   6  -4    6.38    0.18
   3   6  -4    6.72    0.23
  -3  -6   4    6.28    0.17
  -3  -6   4    6.90    0.23
   2   6  -4    5.09    0.15
   2   6  -4    5.08    0.18
  -2  -6   4    5.42    0.19
   1   6  -4    1.89    0.09
   1   6  -4    1.83    0.07
  -1  -6   4    1.73    0.09
   0   6  -4    1.13    0.07
   0   6  -4    1.20    0.06
   0   6  -4    1.27    0.08
   0  -6   4    1.30    0.08
   0  -6   4    1.26    0.06
  -1   6  -4    5.47    0.17
  -1   6  -4    5.19    0.17
  -1   6  -4    5.01    0.17
   1  -6   4    5.54    0.17
   1  -6   4    5.33    0.18
  -2   6  -4    3.50    0.13
  -2   6  -4    3.45    0.11
  -2   6  -4    3.44    0.14
   2  -6   4    3.54    0.13
   2  -6   4    3.42    0.13
  -3   6  -4    2.81    0.12
  -3   6  -4    2.80    0.13
   3  -6   4    2.87    0.12
   3  -6   4    2.99    0.11
  -4   6  -4   14.30    0.41
  -4   6  -4   14.47    0.42
   4  -6   4   14.52    0.38
   4  -6   4   13.65    0.36
   4  -6   4   14.05    0.40
  -5   6  -4    0.47    0.08
  -5   6  -4    0.38    0.06
   5  -6   4    0.37    0.06
   5  -6   4    0.40    0.05
  -6   6  -4    0.65    0.09
   6  -6   4    0.49    0.07
  -7   6  -4    1.09    0.12
   7  -6   4    0.86    0.09
  -8   6  -4    3.42    0.20
   8  -6   4    3.88    0.19
  -9   6  -4   -0.02    0.07
   9  -6   4    0.11    0.06
   9   5  -4    0.00    0.06
  -9  -5   4    0.17    0.08
   8   5  -4    0.18    0.07
  -8  -5   4    0.23    0.07
   7   5  -4    6.02    0.26
  -7  -5   4    5.91    0.24
   6   5  -4    7.58    0.29
  -6  -5   4    8.03    0.28
   5   5  -4    0.87    0.09
  -5  -5   4    0.84    0.09
   4   5  -4    1.10    0.08
  -4  -5   4    0.96    0.08
   3   5  -4   14.90    0.42
   3   5  -4   15.17    0.37
  -3  -5   4   15.20    0.43
   2   5  -4    8.92    0.23
   2   5  -4    8.75    0.26
  -2  -5   4    8.80    0.27
  -2  -5   4    8.73    0.23
   1   5  -4   14.47    0.40
   1   5  -4   15.15    0.39
  -1  -5   4   15.20    0.41
  -1  -5   4   15.29    0.39
   0   5  -4    6.02    0.19
   0   5  -4    6.00    0.18
   0  -5   4    6.07    0.18
   0  -5   4    5.87    0.19
  -1   5  -4    3.04    0.10
  -1   5  -4    3.14    0.12
  -1   5  -4    3.10    0.11
   1  -5   4    3.20    0.11
   1  -5   4    2.90    0.11
  -2   5  -4   -0.01    0.01
  -2   5  -4   -0.01    0.03
  -2   5  -4    0.00    0.02
   2  -5   4   -0.05    0.02
   2  -5   4   -0.01    0.02
  -3   5  -4    0.57    0.06
  -3   5  -4    0.49    0.06
   3  -5   4    0.46    0.05
   3  -5   4    0.49    0.04
  -4   5  -4    5.06    0.18
  -4   5  -4    5.08    0.19
   4  -5   4    5.01    0.14
   4  -5   4    5.11    0.15
   4  -5   4    4.78    0.18
  -5   5  -4    2.41    0.14
   5  -5   4    2.45    0.10
   5  -5   4    2.41    0.12
  -6   5  -4    1.73    0.13
   6  -5   4    1.97    0.12
  -7   5  -4    3.16    0.18
   7  -5   4    3.39    0.17
  -8   5  -4    0.53    0.10
   8  -5   4    0.45    0.08
  -9   5  -4    1.60    0.16
   9  -5   4    1.37    0.13
   9   4  -4   -0.05    0.05
  -9  -4   4   -0.01    0.06
   8   4  -4   -0.04    0.05
  -8  -4   4   -0.05    0.05
   7   4  -4    5.17    0.23
  -7  -4   4    4.91    0.21
   6   4  -4   -0.01    0.04
  -6  -4   4    0.03    0.05
   5   4  -4    0.56    0.07
  -5  -4   4    0.37    0.06
   4   4  -4    7.50    0.25
  -4  -4   4    7.47    0.24
   3   4  -4    6.22    0.20
  -3  -4   4    6.01    0.15
  -3  -4   4    6.27    0.20
  -3  -4   4    5.73    0.15
  -3  -4   4    6.16    0.15
   2   4  -4    0.42    0.03
   2   4  -4    0.32    0.04
  -2  -4   4    0.38    0.04
  -2  -4   4    0.40    0.03
   1   4  -4    6.42    0.20
   1   4  -4    6.52    0.18
  -1  -4   4    6.43    0.20
  -1  -4   4    6.48    0.18
   0   4  -4   28.74    0.73
   0   4  -4   29.94    0.72
   0  -4   4   29.42    0.72
   0  -4   4   28.21    0.73
  -1   4  -4    0.99    0.06
  -1   4  -4    1.03    0.04
  -1   4  -4    0.94    0.06
   1  -4   4    0.96    0.06
   1  -4   4    0.90    0.05
  -2   4  -4    5.10    0.17
  -2   4  -4    5.02    0.17
   2  -4   4    5.10    0.16
   2  -4   4    5.06    0.15
  -3   4  -4    3.84    0.15
   3  -4   4    4.06    0.12
   3  -4   4    3.91    0.15
  -4   4  -4   14.18    0.41
   4  -4   4   13.93    0.35
   4  -4   4   14.14    0.40
   4  -4   4   14.69    0.36
  -5   4  -4    1.57    0.12
   5  -4   4    1.56    0.10
  -6   4  -4    0.01    0.05
   6  -4   4    0.07    0.05
  -7   4  -4    1.74    0.14
   7  -4   4    1.52    0.12
  -8   4  -4    0.50    0.10
   8  -4   4    0.62    0.09
  -9   4  -4    0.46    0.11
   9  -4   4    0.34    0.08
   9   3  -4    0.21    0.08
  -9  -3   4    0.09    0.07
   8   3  -4    4.15    0.21
  -8  -3   4    4.64    0.21
   7   3  -4   22.44    0.64
  -7  -3   4   21.48    0.62
   6   3  -4    2.32    0.13
  -6  -3   4    2.23    0.13
   5   3  -4    0.48    0.06
  -5  -3   4    0.50    0.06
   4   3  -4    0.89    0.07
  -4  -3   4    0.91    0.08
   3   3  -4   75.93    1.87
  -3  -3   4   76.95    1.87
   2   3  -4   25.91    0.67
  -2  -3   4   26.82    0.67
  -2  -3   4   26.63    0.64
   1   3  -4   41.07    1.04
  -1  -3   4   43.19    1.04
  -1  -3   4   42.73    1.03
   0   3  -4   73.49    1.83
   0  -3   4   76.97    1.83
   0  -3   4   76.81    1.82
  -1   3  -4    1.85    0.08
  -1   3  -4    1.64    0.05
   1  -3   4    1.81    0.07
   1  -3   4    1.71    0.06
  -2   3  -4   13.94    0.38
   2  -3   4   13.50    0.34
   2  -3   4   13.65    0.37
  -3   3  -4   32.08    0.81
   3  -3   4   30.33    0.79
  -4   3  -4    5.14    0.20
   4  -3   4    5.34    0.19
   4  -3   4    5.33    0.14
  -5   3  -4   29.50    0.79
   5  -3   4   29.02    0.77
  -6   3  -4    1.29    0.12
   6  -3   4    1.35    0.10
  -7   3  -4   11.51    0.40
   7  -3   4   11.57    0.37
  -8   3  -4    0.04    0.07
   8  -3   4    0.00    0.05
  -9   3  -4   11.05    0.42
   9  -3   4   11.30    0.38
  10   2  -4   -0.01    0.06
 -10  -2   4    0.06    0.08
 -10  -2   4    0.10    0.07
   9   2  -4    1.67    0.15
  -9  -2   4    1.72    0.14
   8   2  -4    3.53    0.19
  -8  -2   4    3.47    0.17
   7   2  -4    0.06    0.05
  -7  -2   4    0.01    0.04
   6   2  -4    0.06    0.04
  -6  -2   4    0.04    0.05
   5   2  -4   12.65    0.37
  -5  -2   4   12.47    0.36
   4   2  -4   13.28    0.38
  -4  -2   4   13.36    0.37
   3   2  -4   17.77    0.48
  -3  -2   4   18.38    0.48
  -3  -2   4   17.84    0.44
   2   2  -4    5.47    0.17
  -2  -2   4    5.40    0.15
  -2  -2   4    5.46    0.14
  -2  -2   4    5.70    0.17
   1   2  -4    2.31    0.09
  -1  -2   4    2.31    0.08
  -1  -2   4    2.25    0.08
   0   2  -4   17.17    0.45
   0  -2   4   17.28    0.43
   0  -2   4   17.65    0.44
  -1   2  -4    2.82    0.11
   1  -2   4    2.89    0.08
   1  -2   4    2.90    0.10
  -2   2  -4    2.64    0.11
   2  -2   4    2.62    0.10
  -3   2  -4    0.02    0.03
   3  -2   4    0.01    0.01
   3  -2   4    0.02    0.03
  -4   2  -4    9.87    0.31
   4  -2   4   10.04    0.30
  -5   2  -4   12.07    0.38
   5  -2   4   11.52    0.35
  -6   2  -4    0.23    0.07
   6  -2   4    0.29    0.06
  -7   2  -4    5.38    0.24
   7  -2   4    5.49    0.22
  -8   2  -4    8.45    0.34
   8  -2   4    8.44    0.30
  -9   2  -4    0.00    0.07
   9  -2   4    0.15    0.07
  10   1  -4    1.42    0.14
 -10  -1   4    1.34    0.14
 -10  -1   4    1.58    0.14
   9   1  -4    7.62    0.30
  -9  -1   4    7.35    0.28
   8   1  -4    5.03    0.22
  -8  -1   4    5.07    0.21
   7   1  -4    0.05    0.05
  -7  -1   4    0.04    0.05
   6   1  -4    0.15    0.02
   6   1  -4    0.07    0.04
   6   1  -4    0.15    0.02
  -6  -1   4    0.18    0.05
   5   1  -4    0.41    0.02
   5   1  -4    0.34    0.05
   5   1  -4    0.46    0.02
   5   1  -4    0.43    0.03
  -5  -1   4    0.32    0.05
   4   1  -4    0.30    0.04
   4   1  -4    0.36    0.03
  -4  -1   4    0.38    0.05
   3   1  -4   66.04    1.60
   3   1  -4   67.80    1.64
   3   1  -4   64.97    1.61
  -3  -1   4   68.48    1.60
  -3  -1   4   69.05    1.64
   2   1  -4   23.95    0.59
   2   1  -4   23.29    0.58
  -2  -1   4   23.43    0.59
  -2  -1   4   23.09    0.57
   1   1  -4   61.01    1.45
   1   1  -4   57.51    1.44
  -1  -1   4   59.57    1.44
  -1  -1   4   60.82    1.44
   0   1  -4    1.72    0.07
   0  -1   4    1.59    0.07
   0  -1   4    1.75    0.06
  -1   1  -4    3.81    0.13
  -1   1  -4    4.02    0.10
  -1   1  -4    3.99    0.11
   1  -1   4    3.90    0.13
  -2   1  -4   10.83    0.31
   2  -1   4   10.60    0.30
   2  -1   4   11.30    0.28
  -3   1  -4    2.64    0.12
   3  -1   4    2.46    0.11
   3  -1   4    2.67    0.09
  -4   1  -4    8.72    0.23
  -4   1  -4    8.81    0.29
   4  -1   4    9.10    0.27
  -5   1  -4    0.94    0.10
   5  -1   4    0.98    0.09
  -6   1  -4    1.18    0.11
   6  -1   4    1.42    0.10
  -7   1  -4    7.49    0.30
   7  -1   4    7.08    0.26
  -8   1  -4    1.04    0.13
   8  -1   4    1.21    0.11
  10   0  -4   10.86    0.39
 -10   0   4    9.88    0.36
 -10   0   4   10.19    0.37
   9   0  -4    2.67    0.17
  -9   0   4    2.45    0.15
  -9   0   4    2.38    0.15
   8   0  -4    0.06    0.05
  -8   0   4   -0.04    0.04
  -8   0   4   -0.03    0.05
   7   0  -4   21.06    0.58
  -7   0   4   20.64    0.58
  -7   0   4   19.95    0.57
   6   0  -4    2.35    0.08
   6   0  -4    2.42    0.12
   6   0  -4    2.51    0.09
  -6   0   4    2.48    0.13
   5   0  -4   12.44    0.35
   5   0  -4   11.84    0.31
   5   0  -4   12.42    0.31
  -5   0   4   12.03    0.35
  -5   0   4   12.23    0.31
   4   0  -4    1.80    0.08
   4   0  -4    1.71    0.06
  -4   0   4    1.76    0.06
  -4   0   4    1.80    0.09
   3   0  -4    0.72    0.04
   3   0  -4    0.72    0.05
  -3   0   4    0.72    0.03
  -3   0   4    0.60    0.05
   2   0  -4   45.19    1.12
   2   0  -4   46.08    1.12
  -2   0   4   45.14    1.11
  -2   0   4   47.30    1.12
   1   0  -4    0.30    0.03
   1   0  -4    0.35    0.03
  -1   0   4    0.35    0.03
  -1   0   4    0.31    0.03
   0   0  -4   31.18    0.77
   0   0  -4   32.15    0.76
   0   0  -4   30.48    0.76
   0   0   4   30.34    0.77
   0   0   4   30.51    0.75
  -1   0  -4   10.17    0.29
  -1   0  -4   10.59    0.27
  -1   0  -4   10.67    0.26
   1   0   4   10.41    0.27
   1   0   4   10.88    0.29
  -2   0  -4    0.08    0.03
  -2   0  -4    0.08    0.01
   2   0   4    0.09    0.03
   2   0   4    0.07    0.03
  -3   0  -4   61.41    1.54
  -3   0  -4   60.37    1.48
   3   0   4   63.57    1.51
   3   0   4   62.65    1.53
  -4   0  -4    0.35    0.03
  -4   0  -4    0.31    0.06
   4   0   4    0.41    0.06
   4   0   4    0.39    0.05
  -5   0  -4    0.12    0.05
   5   0   4    0.15    0.04
  -6   0  -4    1.42    0.13
   6   0   4    1.45    0.10
  -7   0  -4    0.87    0.11
   7   0   4    0.82    0.09
  -8   0  -4    0.50    0.10
   8   0   4    0.48    0.08
  10  -1  -4    2.96    0.18
 -10   1   4    2.97    0.18
 -10   1   4    2.91    0.17
 -10   1   4    2.70    0.17
   9  -1  -4    0.42    0.08
  -9   1   4    0.12    0.06
  -9   1   4    0.13    0.06
   8  -1  -4    0.21    0.06
  -8   1   4    0.10    0.05
  -8   1   4    0.15    0.06
   7  -1  -4    1.87    0.12
   7  -1  -4    1.83    0.08
  -7   1   4    1.86    0.11
  -7   1   4    1.80    0.08
  -7   1   4    1.75    0.11
   6  -1  -4    0.53    0.06
   6  -1  -4    0.53    0.04
   6  -1  -4    0.55    0.04
  -6   1   4    0.58    0.04
  -6   1   4    0.45    0.06
  -6   1   4    0.60    0.07
   5  -1  -4    4.80    0.15
   5  -1  -4    4.83    0.17
  -5   1   4    4.73    0.17
  -5   1   4    4.83    0.14
   4  -1  -4    0.02    0.02
   4  -1  -4   -0.01    0.02
  -4   1   4    0.01    0.03
  -4   1   4    0.01    0.01
   3  -1  -4   54.00    1.29
   3  -1  -4   52.38    1.29
  -3   1   4   52.97    1.28
  -3   1   4   52.63    1.30
   2  -1  -4   98.49    2.43
   2  -1  -4  102.55    2.43
  -2   1   4  101.52    2.43
  -2   1   4  101.23    2.42
   1  -1  -4   56.35    1.38
   1  -1  -4   57.77    1.39
   1  -1  -4   58.97    1.38
  -1   1   4   56.92    1.38
  -1   1   4   55.18    1.39
   0  -1  -4    7.13    0.20
   0  -1  -4    6.93    0.20
   0  -1  -4    7.08    0.21
   0  -1  -4    7.04    0.19
   0   1   4    6.69    0.19
   0   1   4    6.86    0.19
   0   1   4    6.87    0.20
  -1  -1  -4    4.74    0.14
  -1  -1  -4    4.73    0.15
  -1  -1  -4    4.74    0.15
  -1  -1  -4    4.55    0.15
   1   1   4    4.97    0.15
   1   1   4    4.98    0.16
  -2  -1  -4   23.50    0.57
  -2  -1  -4   22.71    0.60
   2   1   4   22.73    0.60
   2   1   4   23.25    0.59
  -3  -1  -4   -0.01    0.02
  -3  -1  -4    0.01    0.04
   3   1   4   -0.02    0.03
   3   1   4    0.00    0.03
  -4  -1  -4    0.87    0.05
  -4  -1  -4    0.78    0.08
   4   1   4    0.92    0.07
   4   1   4    0.84    0.07
  -5  -1  -4    2.21    0.14
   5   1   4    2.26    0.12
   5   1   4    2.30    0.13
  -6  -1  -4   29.35    0.81
   6   1   4   28.83    0.77
   6   1   4   28.66    0.77
  -7  -1  -4    0.56    0.09
   7   1   4    0.45    0.07
  -8  -1  -4    0.30    0.09
   8   1   4    0.36    0.08
   8   1   4    0.14    0.08
  11  -2  -4    2.71    0.19
 -11   2   4    2.63    0.19
 -11   2   4    2.36    0.17
 -11   2   4    2.74    0.19
  10  -2  -4    0.29    0.08
 -10   2   4    0.28    0.08
 -10   2   4    0.26    0.08
 -10   2   4    0.31    0.08
   9  -2  -4    0.13    0.06
  -9   2   4    0.26    0.07
  -9   2   4    0.20    0.07
  -9   2   4    0.20    0.07
   8  -2  -4    0.23    0.04
   8  -2  -4    0.13    0.05
  -8   2   4    0.19    0.06
  -8   2   4    0.24    0.07
   7  -2  -4    1.75    0.08
   7  -2  -4    1.77    0.11
  -7   2   4    1.84    0.11
  -7   2   4    2.00    0.11
  -7   2   4    1.83    0.08
   6  -2  -4    4.29    0.16
  -6   2   4    4.07    0.14
  -6   2   4    4.18    0.17
  -6   2   4    4.31    0.16
   5  -2  -4    1.96    0.09
   5  -2  -4    2.02    0.08
  -5   2   4    1.90    0.08
  -5   2   4    1.85    0.10
   4  -2  -4    6.60    0.20
   4  -2  -4    6.62    0.19
  -4   2   4    6.79    0.19
  -4   2   4    6.68    0.21
   3  -2  -4   11.23    0.30
   3  -2  -4   11.63    0.31
  -3   2   4   11.69    0.31
  -3   2   4   11.65    0.32
   2  -2  -4  228.08    5.54
   2  -2  -4  234.97    5.57
   2  -2  -4  233.57    5.57
  -2   2   4  229.92    5.56
  -2   2   4  230.77    5.58
   1  -2  -4    3.95    0.12
   1  -2  -4    3.77    0.13
   1  -2  -4    3.87    0.13
   1  -2  -4    3.74    0.11
  -1   2   4    3.89    0.12
  -1   2   4    3.63    0.12
  -1   2   4    3.69    0.13
   0  -2  -4   40.77    0.99
   0  -2  -4   40.88    1.00
   0  -2  -4   39.23    1.00
   0  -2  -4   41.14    0.99
   0   2   4   39.44    0.99
   0   2   4   40.00    1.00
  -1  -2  -4   16.08    0.43
  -1  -2  -4   16.16    0.41
  -1  -2  -4   16.01    0.42
   1   2   4   15.98    0.43
   1   2   4   15.76    0.42
  -2  -2  -4    6.89    0.22
  -2  -2  -4    6.58    0.21
  -2  -2  -4    6.75    0.20
   2   2   4    6.94    0.22
   2   2   4    6.68    0.21
  -3  -2  -4    0.03    0.04
  -3  -2  -4    0.02    0.02
   3   2   4    0.02    0.04
   3   2   4    0.06    0.04
  -4  -2  -4    9.07    0.30
  -4  -2  -4    8.85    0.26
  -4  -2  -4    9.32    0.29
   4   2   4    9.01    0.28
   4   2   4    8.82    0.29
  -5  -2  -4    5.53    0.22
  -5  -2  -4    5.38    0.21
   5   2   4    4.97    0.20
   5   2   4    5.40    0.20
  -6  -2  -4    3.40    0.18
  -6  -2  -4    3.59    0.18
   6   2   4    3.55    0.17
   6   2   4    3.54    0.17
  -7  -2  -4    0.05    0.06
   7   2   4    0.02    0.06
   7   2   4    0.07    0.05
  -8  -2  -4    0.62    0.11
   8   2   4    0.86    0.13
  11  -3  -4    0.17    0.09
 -11   3   4    0.39    0.09
 -11   3   4    0.22    0.08
 -11   3   4    0.15    0.08
  10  -3  -4   -0.02    0.05
 -10   3   4   -0.03    0.06
 -10   3   4    0.03    0.06
 -10   3   4    0.05    0.06
   9  -3  -4    3.25    0.17
  -9   3   4    2.73    0.16
  -9   3   4    2.97    0.17
  -9   3   4    3.11    0.17
   8  -3  -4    0.09    0.03
   8  -3  -4    0.00    0.04
  -8   3   4    0.03    0.05
  -8   3   4    0.04    0.05
  -8   3   4    0.16    0.04
  -8   3   4    0.06    0.05
   7  -3  -4    2.21    0.10
   7  -3  -4    2.25    0.12
  -7   3   4    2.22    0.12
  -7   3   4    2.46    0.10
  -7   3   4    2.33    0.13
   6  -3  -4    0.16    0.04
  -6   3   4    0.19    0.03
  -6   3   4    0.21    0.04
  -6   3   4    0.25    0.06
   5  -3  -4   24.70    0.64
   5  -3  -4   25.29    0.64
  -5   3   4   25.23    0.66
  -5   3   4   25.31    0.64
   4  -3  -4    0.10    0.03
   4  -3  -4    0.09    0.02
  -4   3   4    0.14    0.03
  -4   3   4    0.10    0.04
   3  -3  -4   11.91    0.33
   3  -3  -4   12.47    0.34
   3  -3  -4   11.87    0.31
  -3   3   4   11.98    0.34
  -3   3   4   12.20    0.33
   2  -3  -4    3.25    0.12
   2  -3  -4    3.08    0.09
   2  -3  -4    3.04    0.11
  -2   3   4    3.11    0.12
  -2   3   4    2.90    0.11
   1  -3  -4    4.69    0.13
   1  -3  -4    4.59    0.15
   1  -3  -4    4.55    0.15
  -1   3   4    4.51    0.15
  -1   3   4    4.92    0.16
   0  -3  -4    0.83    0.06
   0  -3  -4    0.92    0.05
   0  -3  -4    0.66    0.06
   0   3   4    0.77    0.06
   0   3   4    0.72    0.06
  -1  -3  -4    6.59    0.20
  -1  -3  -4    6.66    0.20
  -1  -3  -4    6.40    0.20
   1   3   4    6.72    0.21
   1   3   4    6.38    0.21
  -2  -3  -4    0.25    0.04
  -2  -3  -4    0.25    0.04
  -2  -3  -4    0.25    0.05
   2   3   4    0.26    0.05
   2   3   4    0.28    0.05
  -3  -3  -4    9.12    0.28
  -3  -3  -4    9.02    0.29
  -3  -3  -4    9.06    0.26
   3   3   4    9.23    0.28
   3   3   4    8.67    0.28
  -4  -3  -4    0.48    0.05
  -4  -3  -4    0.34    0.07
  -4  -3  -4    0.47    0.07
   4   3   4    0.39    0.06
   4   3   4    0.37    0.07
  -5  -3  -4    3.91    0.18
  -5  -3  -4    3.90    0.19
   5   3   4    3.77    0.18
   5   3   4    3.77    0.17
  -6  -3  -4    3.17    0.17
  -6  -3  -4    3.05    0.17
   6   3   4    3.33    0.17
   6   3   4    2.79    0.18
   6   3   4    3.16    0.16
  -7  -3  -4    0.07    0.07
  -7  -3  -4   -0.04    0.06
   7   3   4    0.03    0.05
   7   3   4    0.08    0.07
  11  -4  -4    0.37    0.09
 -11   4   4    0.36    0.09
 -11   4   4    0.26    0.08
 -11   4   4    0.52    0.10
  10  -4  -4    0.40    0.08
 -10   4   4    0.51    0.09
 -10   4   4    0.49    0.09
 -10   4   4    0.32    0.08
   9  -4  -4    3.80    0.17
   9  -4  -4    3.88    0.18
  -9   4   4    3.65    0.19
  -9   4   4    3.43    0.18
  -9   4   4    3.77    0.18
   8  -4  -4    3.18    0.15
   8  -4  -4    3.37    0.13
  -8   4   4    3.38    0.16
  -8   4   4    3.47    0.16
  -8   4   4    3.45    0.17
  -8   4   4    3.27    0.14
   7  -4  -4    0.21    0.05
  -7   4   4    0.27    0.05
  -7   4   4    0.21    0.06
  -7   4   4    0.24    0.05
  -7   4   4    0.29    0.04
   6  -4  -4    1.11    0.07
  -6   4   4    1.05    0.07
  -6   4   4    1.03    0.07
  -6   4   4    1.05    0.09
   5  -4  -4    6.42    0.22
   5  -4  -4    6.45    0.20
   5  -4  -4    6.45    0.19
  -5   4   4    6.63    0.20
  -5   4   4    6.19    0.22
  -5   4   4    5.98    0.19
   4  -4  -4    6.87    0.22
   4  -4  -4    6.73    0.19
   4  -4  -4    6.96    0.21
  -4   4   4    6.90    0.21
  -4   4   4    6.58    0.22
   3  -4  -4    0.02    0.01
   3  -4  -4    0.05    0.03
   3  -4  -4    0.06    0.03
  -3   4   4    0.09    0.03
  -3   4   4    0.05    0.03
   2  -4  -4    0.06    0.03
   2  -4  -4    0.03    0.03
  -2   4   4   -0.01    0.02
  -2   4   4    0.02    0.03
  -2   4   4    0.04    0.03
   1  -4  -4   10.79    0.31
   1  -4  -4   10.52    0.31
   1  -4  -4   11.71    0.28
  -1   4   4   11.30    0.32
  -1   4   4   11.19    0.28
  -1   4   4   10.90    0.32
   0  -4  -4    9.98    0.29
   0  -4  -4   10.17    0.27
   0  -4  -4    9.77    0.29
   0   4   4    9.60    0.29
   0   4   4   10.07    0.29
  -1  -4  -4    0.18    0.04
  -1  -4  -4    0.19    0.04
  -1  -4  -4    0.15    0.04
   1   4   4    0.15    0.05
   1   4   4    0.25    0.04
  -2  -4  -4    1.39    0.09
  -2  -4  -4    1.33    0.08
  -2  -4  -4    1.48    0.08
  -2  -4  -4    1.35    0.09
   2   4   4    1.21    0.10
   2   4   4    1.50    0.09
  -3  -4  -4    2.94    0.13
  -3  -4  -4    2.96    0.14
  -3  -4  -4    3.17    0.13
  -3  -4  -4    2.73    0.13
   3   4   4    2.73    0.13
   3   4   4    2.89    0.15
  -4  -4  -4    1.77    0.10
  -4  -4  -4    1.89    0.12
  -4  -4  -4    1.72    0.12
   4   4   4    1.85    0.13
   4   4   4    1.81    0.12
   4   4   4    1.87    0.13
  -5  -4  -4    0.32    0.07
  -5  -4  -4    0.14    0.06
   5   4   4    0.26    0.07
   5   4   4    0.12    0.06
   5   4   4    0.13    0.05
  -6  -4  -4    1.70    0.14
  -6  -4  -4    1.67    0.13
   6   4   4    1.87    0.14
   6   4   4    1.78    0.15
   6   4   4    1.73    0.12
  -7  -4  -4    0.08    0.07
  -7  -4  -4    0.11    0.07
   7   4   4    0.02    0.07
  11  -5  -4    1.74    0.15
  11  -5  -4    1.77    0.16
 -11   5   4    1.56    0.15
 -11   5   4    1.68    0.15
 -11   5   4    2.02    0.16
  10  -5  -4    1.02    0.12
  10  -5  -4    1.04    0.11
 -10   5   4    1.09    0.11
 -10   5   4    0.80    0.11
 -10   5   4    1.06    0.11
   9  -5  -4    8.45    0.29
   9  -5  -4    8.28    0.27
  -9   5   4    8.46    0.31
  -9   5   4    8.65    0.30
  -9   5   4    8.43    0.29
  -9   5   4    8.24    0.28
   8  -5  -4    0.14    0.05
   8  -5  -4    0.29    0.07
  -8   5   4    0.18    0.05
  -8   5   4    0.19    0.06
  -8   5   4    0.16    0.07
  -8   5   4    0.22    0.06
   7  -5  -4    0.57    0.06
   7  -5  -4    0.49    0.07
  -7   5   4    0.60    0.07
  -7   5   4    0.61    0.06
  -7   5   4    0.62    0.08
  -7   5   4    0.68    0.07
   6  -5  -4   -0.02    0.02
   6  -5  -4   -0.02    0.04
  -6   5   4    0.01    0.03
  -6   5   4   -0.03    0.03
  -6   5   4   -0.01    0.03
  -6   5   4    0.04    0.04
   5  -5  -4   19.93    0.52
   5  -5  -4   20.12    0.55
   5  -5  -4   21.53    0.57
  -5   5   4   21.16    0.55
  -5   5   4   20.53    0.57
   4  -5  -4    0.16    0.04
   4  -5  -4    0.27    0.02
   4  -5  -4    0.30    0.05
  -4   5   4    0.28    0.05
  -4   5   4    0.25    0.04
   3  -5  -4    0.03    0.03
   3  -5  -4    0.04    0.03
  -3   5   4    0.03    0.03
  -3   5   4   -0.02    0.03
  -3   5   4    0.01    0.02
   2  -5  -4    7.87    0.24
   2  -5  -4    7.51    0.24
  -2   5   4    7.68    0.24
  -2   5   4    7.49    0.24
   1  -5  -4    4.46    0.17
   1  -5  -4    4.41    0.16
   1  -5  -4    4.59    0.13
  -1   5   4    4.67    0.13
  -1   5   4    4.61    0.17
  -1   5   4    4.25    0.16
   0  -5  -4    0.06    0.03
   0  -5  -4    0.06    0.04
   0  -5  -4    0.04    0.02
   0   5   4    0.03    0.03
   0   5   4    0.09    0.04
   0   5   4    0.06    0.02
  -1  -5  -4    5.46    0.19
  -1  -5  -4    5.74    0.18
  -1  -5  -4    5.34    0.19
   1   5   4    5.44    0.20
   1   5   4    5.62    0.18
   1   5   4    5.59    0.21
  -2  -5  -4    1.82    0.10
  -2  -5  -4    1.64    0.10
  -2  -5  -4    1.77    0.09
  -2  -5  -4    1.71    0.10
   2   5   4    1.84    0.11
   2   5   4    1.79    0.10
   2   5   4    1.75    0.12
  -3  -5  -4    1.44    0.11
  -3  -5  -4    1.43    0.10
  -3  -5  -4    1.51    0.10
  -3  -5  -4    1.35    0.10
   3   5   4    1.44    0.10
   3   5   4    1.45    0.11
   3   5   4    1.45    0.12
  -4  -5  -4   25.15    0.69
  -4  -5  -4   24.93    0.67
  -4  -5  -4   25.18    0.68
   4   5   4   24.25    0.70
   4   5   4   24.86    0.69
   4   5   4   25.39    0.70
  -5  -5  -4    0.95    0.11
  -5  -5  -4    0.91    0.10
   5   5   4    0.95    0.10
   5   5   4    1.06    0.12
   5   5   4    0.91    0.11
  -6  -5  -4    0.05    0.06
  -6  -5  -4   -0.02    0.06
   6   5   4    0.05    0.07
   6   5   4   -0.06    0.06
   6   5   4    0.05    0.05
  11  -6  -4    6.16    0.27
  11  -6  -4    6.18    0.27
 -11   6   4    6.07    0.28
 -11   6   4    6.04    0.26
 -11   6   4    6.63    0.27
  10  -6  -4    0.46    0.09
  10  -6  -4    0.34    0.08
 -10   6   4    0.44    0.09
 -10   6   4    0.42    0.08
 -10   6   4    0.30    0.08
   9  -6  -4    0.03    0.05
   9  -6  -4   -0.05    0.06
   9  -6  -4    0.02    0.04
  -9   6   4    0.07    0.05
  -9   6   4   -0.03    0.05
  -9   6   4    0.00    0.06
  -9   6   4    0.03    0.05
   8  -6  -4    4.48    0.20
   8  -6  -4    4.37    0.18
  -8   6   4    4.44    0.21
  -8   6   4    4.38    0.18
  -8   6   4    4.32    0.18
  -8   6   4    4.28    0.18
   7  -6  -4    3.83    0.18
   7  -6  -4    3.81    0.15
  -7   6   4    3.80    0.15
  -7   6   4    3.68    0.16
  -7   6   4    4.03    0.15
  -7   6   4    3.70    0.18
   6  -6  -4    2.53    0.10
   6  -6  -4    2.94    0.15
  -6   6   4    2.54    0.12
  -6   6   4    2.63    0.11
  -6   6   4    2.43    0.14
  -6   6   4    2.81    0.11
   5  -6  -4    3.21    0.14
   5  -6  -4    3.20    0.11
   5  -6  -4    3.73    0.15
  -5   6   4    3.33    0.14
  -5   6   4    3.35    0.15
  -5   6   4    3.20    0.11
   4  -6  -4    0.55    0.07
   4  -6  -4    0.52    0.06
  -4   6   4    0.49    0.05
  -4   6   4    0.41    0.06
  -4   6   4    0.54    0.03
   3  -6  -4    0.09    0.04
   3  -6  -4    0.01    0.03
  -3   6   4   -0.01    0.03
  -3   6   4    0.03    0.04
   2  -6  -4    0.49    0.06
   2  -6  -4    0.52    0.06
  -2   6   4    0.58    0.06
  -2   6   4    0.47    0.05
   1  -6  -4    4.59    0.17
   1  -6  -4    4.42    0.17
  -1   6   4    4.36    0.17
  -1   6   4    4.38    0.18
  -1   6   4    4.26    0.12
   0  -6  -4    1.82    0.08
   0  -6  -4    1.92    0.11
   0  -6  -4    1.72    0.11
   0   6   4    2.00    0.08
   0   6   4    1.65    0.12
   0   6   4    2.05    0.11
  -1  -6  -4    0.23    0.05
  -1  -6  -4    0.30    0.05
  -1  -6  -4    0.28    0.04
   1   6   4    0.24    0.05
   1   6   4    0.35    0.07
   1   6   4    0.22    0.04
  -2  -6  -4    1.09    0.09
  -2  -6  -4    1.06    0.09
  -2  -6  -4    1.09    0.08
  -2  -6  -4    1.07    0.09
   2   6   4    1.26    0.10
   2   6   4    0.98    0.10
   2   6   4    1.08    0.08
  -3  -6  -4   17.80    0.50
  -3  -6  -4   17.45    0.49
  -3  -6  -4   18.60    0.51
  -3  -6  -4   17.68    0.51
   3   6   4   17.72    0.51
   3   6   4   18.02    0.52
   3   6   4   17.11    0.53
  -4  -6  -4   13.16    0.41
  -4  -6  -4   12.97    0.40
  -4  -6  -4   13.56    0.40
   4   6   4   13.28    0.41
   4   6   4   13.00    0.43
   4   6   4   12.53    0.42
  -5  -6  -4    0.72    0.10
  -5  -6  -4    0.43    0.08
   5   6   4    0.41    0.08
   5   6   4    0.62    0.09
   5   6   4    0.60    0.10
  -6  -6  -4    0.28    0.08
  -6  -6  -4    0.27    0.08
   6   6   4    0.42    0.09
   6   6   4    0.26    0.09
  11  -7  -4    0.87    0.12
 -11   7   4    0.74    0.12
  10  -7  -4    0.22    0.07
  10  -7  -4    0.11    0.05
  10  -7  -4    0.21    0.08
 -10   7   4    0.10    0.07
 -10   7   4    0.13    0.06
   9  -7  -4    0.04    0.05
   9  -7  -4    0.02    0.04
   9  -7  -4    0.04    0.06
  -9   7   4    0.00    0.05
  -9   7   4    0.07    0.06
  -9   7   4    0.05    0.05
  -9   7   4    0.03    0.05
   8  -7  -4    0.80    0.10
   8  -7  -4    0.67    0.07
  -8   7   4    0.70    0.07
  -8   7   4    0.70    0.10
  -8   7   4    0.71    0.08
  -8   7   4    0.76    0.08
   7  -7  -4    6.38    0.21
   7  -7  -4    6.30    0.25
  -7   7   4    6.58    0.21
  -7   7   4    6.17    0.20
  -7   7   4    6.18    0.25
  -7   7   4    6.24    0.23
   6  -7  -4    1.56    0.12
   6  -7  -4    1.51    0.07
  -6   7   4    1.43    0.08
  -6   7   4    1.45    0.09
  -6   7   4    1.42    0.07
  -6   7   4    1.29    0.12
   5  -7  -4    1.65    0.06
   5  -7  -4    2.09    0.13
   5  -7  -4    1.71    0.10
  -5   7   4    1.64    0.10
  -5   7   4    1.86    0.12
   4  -7  -4    0.02    0.03
   4  -7  -4    0.04    0.04
  -4   7   4    0.02    0.03
   3  -7  -4    8.21    0.27
   3  -7  -4    7.16    0.24
  -3   7   4    7.71    0.26
  -3   7   4    7.21    0.25
   2  -7  -4    3.70    0.15
   2  -7  -4    3.65    0.16
  -2   7   4    3.49    0.15
  -2   7   4    3.52    0.16
   1  -7  -4    3.25    0.14
   1  -7  -4    3.30    0.15
  -1   7   4    3.14    0.14
  -1   7   4    3.24    0.10
  -1   7   4    3.27    0.16
   0  -7  -4    8.92    0.28
   0  -7  -4    9.14    0.29
   0  -7  -4    8.72    0.25
   0   7   4    8.39    0.25
   0   7   4    8.52    0.30
   0   7   4    9.07    0.29
  -1  -7  -4    0.96    0.09
  -1  -7  -4    0.87    0.07
  -1  -7  -4    1.13    0.08
  -1  -7  -4    1.12    0.09
   1   7   4    1.16    0.08
   1   7   4    0.94    0.10
   1   7   4    1.06    0.09
  -2  -7  -4    3.21    0.14
  -2  -7  -4    2.92    0.15
  -2  -7  -4    3.18    0.15
  -2  -7  -4    2.96    0.13
   2   7   4    2.84    0.14
   2   7   4    3.64    0.19
   2   7   4    3.08    0.16
  -3  -7  -4    3.76    0.17
  -3  -7  -4    3.80    0.18
  -3  -7  -4    3.68    0.16
  -3  -7  -4    3.81    0.17
   3   7   4    3.54    0.17
   3   7   4    3.97    0.21
   3   7   4    3.68    0.18
  -4  -7  -4    2.84    0.15
  -4  -7  -4    2.77    0.15
  -4  -7  -4    2.84    0.15
   4   7   4    2.94    0.19
   4   7   4    2.95    0.16
   4   7   4    2.81    0.16
  -5  -7  -4    0.56    0.09
  -5  -7  -4    0.45    0.08
   5   7   4    0.52    0.09
   5   7   4    0.54    0.09
   5   7   4    0.44    0.10
  10  -8  -4    0.38    0.07
  10  -8  -4    0.28    0.09
 -10   8   4    0.31    0.07
 -10   8   4    0.42    0.10
   9  -8  -4    0.21    0.08
  -9   8   4    0.12    0.07
  -9   8   4    0.10    0.05
   8  -8  -4    6.40    0.27
  -8   8   4    6.65    0.27
  -8   8   4    6.64    0.25
   7  -8  -4   24.42    0.69
  -7   8   4   24.66    0.67
  -7   8   4   23.73    0.69
   6  -8  -4    0.56    0.09
  -6   8   4    0.60    0.09
  -6   8   4    0.49    0.07
   5  -8  -4    0.53    0.08
   5  -8  -4    0.50    0.07
  -5   8   4    0.41    0.06
   4  -8  -4    1.03    0.08
   4  -8  -4    1.08    0.10
  -4   8   4    1.19    0.10
  -4   8   4    1.22    0.09
   3  -8  -4    3.37    0.16
   3  -8  -4    3.47    0.15
  -3   8   4    3.52    0.16
  -3   8   4    3.50    0.16
   2  -8  -4    2.42    0.14
   2  -8  -4    2.31    0.12
  -2   8   4    2.49    0.13
  -2   8   4    2.28    0.13
   1  -8  -4    1.06    0.10
   1  -8  -4    1.13    0.09
  -1   8   4    1.14    0.09
  -1   8   4    1.17    0.11
   0  -8  -4    6.47    0.24
   0  -8  -4    6.38    0.23
   0   8   4    5.94    0.25
   0   8   4    6.66    0.24
  -1  -8  -4    8.12    0.25
  -1  -8  -4    8.27    0.29
  -1  -8  -4    8.79    0.29
   1   8   4    8.72    0.30
   1   8   4    8.85    0.32
   1   8   4    8.41    0.26
  -2  -8  -4    7.31    0.24
  -2  -8  -4    7.38    0.26
  -2  -8  -4    7.66    0.28
  -2  -8  -4    7.55    0.25
   2   8   4    7.31    0.30
   2   8   4    7.65    0.27
   2   8   4    7.44    0.26
  -3  -8  -4    0.93    0.10
  -3  -8  -4    0.99    0.09
  -3  -8  -4    0.96    0.09
  -3  -8  -4    0.78    0.09
   3   8   4    0.65    0.11
   3   8   4    0.84    0.10
   3   8   4    0.72    0.09
  -4  -8  -4    2.69    0.16
  -4  -8  -4    2.86    0.16
  -4  -8  -4    2.95    0.16
   4   8   4    2.48    0.16
   4   8   4    2.58    0.16
   4   8   4    2.98    0.20
  -5  -8  -4    0.34    0.08
  -5  -8  -4    0.33    0.08
   5   8   4    0.15    0.08
   5   8   4    0.36    0.10
  10  -9  -4    0.77    0.12
  10  -9  -4    1.10    0.11
 -10   9   4    1.19    0.11
 -10   9   4    0.92    0.13
   9  -9  -4    0.70    0.11
  -9   9   4    0.79    0.10
  -9   9   4    0.69    0.11
   8  -9  -4    2.83    0.18
  -8   9   4    2.69    0.15
  -8   9   4    2.51    0.18
   7  -9  -4    4.29    0.21
  -7   9   4    3.71    0.18
  -7   9   4    3.58    0.20
   6  -9  -4    0.80    0.10
   6  -9  -4    0.55    0.07
  -6   9   4    0.76    0.09
   5  -9  -4    0.07    0.06
   5  -9  -4   -0.01    0.04
  -5   9   4    0.05    0.04
   4  -9  -4    3.19    0.17
   4  -9  -4    3.04    0.15
  -4   9   4    3.21    0.16
  -4   9   4    3.34    0.16
   3  -9  -4    0.06    0.05
   3  -9  -4    0.04    0.06
  -3   9   4    0.03    0.04
  -3   9   4    0.02    0.05
   2  -9  -4    0.24    0.06
   2  -9  -4    0.28    0.07
  -2   9   4    0.26    0.07
  -2   9   4    0.26    0.06
   1  -9  -4    6.41    0.25
   1  -9  -4    6.35    0.24
  -1   9   4    6.65    0.24
  -1   9   4    6.20    0.26
   0  -9  -4    2.42    0.15
   0  -9  -4    2.62    0.14
   0   9   4    2.20    0.16
   0   9   4    2.69    0.15
  -1  -9  -4    6.24    0.24
  -1  -9  -4    6.26    0.25
   1   9   4    5.97    0.26
   1   9   4    6.53    0.25
  -2  -9  -4    0.72    0.09
  -2  -9  -4    0.77    0.10
   2   9   4    0.66    0.09
   2   9   4    0.62    0.11
  -3  -9  -4    0.03    0.05
   3   9   4    0.10    0.06
   3   9   4    0.04    0.07
  -4  -9  -4    1.89    0.16
   4   9   4    1.52    0.16
   4   9   4    1.56    0.13
  10 -10  -4    0.31    0.10
  10 -10  -4    0.44    0.08
 -10  10   4    0.47    0.09
 -10  10   4    0.34    0.10
   9 -10  -4    4.79    0.24
  -9  10   4    4.39    0.21
   8 -10  -4    0.53    0.10
  -8  10   4    0.76    0.10
   7 -10  -4    4.94    0.23
   7 -10  -4    4.51    0.20
  -7  10   4    4.50    0.21
   6 -10  -4    0.05    0.07
   6 -10  -4    0.11    0.05
  -6  10   4    0.07    0.05
   5 -10  -4    1.17    0.11
   5 -10  -4    1.06    0.12
  -5  10   4    0.95    0.10
   4 -10  -4    2.46    0.14
   4 -10  -4    2.72    0.17
  -4  10   4    2.42    0.14
  -4  10   4    2.72    0.16
   3 -10  -4    0.34    0.07
   3 -10  -4    0.35    0.07
  -3  10   4    0.38    0.07
  -3  10   4    0.29    0.07
   2 -10  -4   -0.03    0.04
   2 -10  -4    0.01    0.06
  -2  10   4    0.01    0.06
  -2  10   4   -0.01    0.04
   1 -10  -4    8.14    0.31
   1 -10  -4    8.27    0.29
  -1  10   4    8.44    0.29
  -1  10   4    7.37    0.30
   0 -10  -4    0.12    0.06
   0 -10  -4    0.04    0.06
   0  10   4    0.21    0.07
   0  10   4    0.07    0.06
  -1 -10  -4    0.22    0.07
  -1 -10  -4    0.32    0.07
   1  10   4    0.28    0.07
   1  10   4    0.23    0.09
  -2 -10  -4    2.11    0.15
  -2 -10  -4    2.10    0.14
   2  10   4    1.84    0.16
   2  10   4    2.01    0.15
  -3 -10  -4    0.68    0.10
   3  10   4    0.76    0.13
   3  10   4    0.56    0.09
   9 -11  -4    1.79    0.17
  -9  11   4    1.56    0.14
   8 -11  -4    0.29    0.07
   8 -11  -4    0.06    0.08
  -8  11   4    0.00    0.05
   7 -11  -4    4.43    0.23
   7 -11  -4    4.83    0.22
  -7  11   4    4.62    0.22
   6 -11  -4    2.97    0.16
   6 -11  -4    3.22    0.19
  -6  11   4    2.97    0.16
   5 -11  -4    0.05    0.06
   5 -11  -4    0.16    0.07
  -5  11   4    0.05    0.06
  -5  11   4    0.07    0.05
   4 -11  -4    0.77    0.10
   4 -11  -4    1.00    0.10
  -4  11   4    1.05    0.11
  -4  11   4    0.80    0.10
   3 -11  -4    1.80    0.12
   3 -11  -4    1.73    0.15
  -3  11   4    1.75    0.13
  -3  11   4    1.98    0.15
   2 -11  -4    1.60    0.14
   2 -11  -4    1.74    0.13
  -2  11   4    1.43    0.14
  -2  11   4    1.66    0.12
   1 -11  -4    1.04    0.12
   1 -11  -4    1.04    0.11
  -1  11   4    0.97    0.12
  -1  11   4    1.20    0.12
   0 -11  -4    4.74    0.21
   0 -11  -4    4.93    0.23
   0  11   4    4.74    0.22
   0  11   4    4.72    0.24
  -1 -11  -4    2.78    0.18
  -1 -11  -4    3.11    0.17
   1  11   4    2.86    0.17
   1  11   4    3.38    0.21
  -2 -11  -4    0.68    0.11
   2  11   4    0.65    0.10
   9 -12  -4    0.04    0.09
   9 -12  -4    0.10    0.07
  -9  12   4   -0.11    0.06
   8 -12  -4    2.98    0.18
   8 -12  -4    2.63    0.20
  -8  12   4    3.05    0.19
   7 -12  -4    0.66    0.10
   7 -12  -4    0.44    0.10
  -7  12   4    0.59    0.10
   6 -12  -4    0.08    0.07
   6 -12  -4    0.19    0.07
  -6  12   4    0.10    0.06
   5 -12  -4    2.39    0.18
   5 -12  -4    2.10    0.14
  -5  12   4    2.28    0.15
  -5  12   4    2.28    0.15
   4 -12  -4    0.34    0.07
   4 -12  -4    0.31    0.09
  -4  12   4    0.47    0.08
  -4  12   4    0.35    0.09
   3 -12  -4   -0.03    0.05
   3 -12  -4    0.00    0.07
  -3  12   4    0.02    0.06
  -3  12   4    0.03    0.06
   2 -12  -4   -0.02    0.07
   2 -12  -4    0.01    0.06
  -2  12   4   -0.06    0.06
  -2  12   4   -0.05    0.05
   1 -12  -4    0.84    0.12
   1 -12  -4    0.83    0.11
  -1  12   4    0.87    0.13
  -1  12   4    1.15    0.13
   0 -12  -4    4.40    0.22
   0 -12  -4    3.82    0.20
   0  12   4    3.82    0.22
   0  12   4    3.65    0.20
  -1 -12  -4   -0.04    0.06
  -1 -12  -4    0.02    0.06
   1  12   4   -0.01    0.06
   8 -13  -4   -0.06    0.07
   8 -13  -4    0.19    0.08
  -8  13   4    0.04    0.06
   7 -13  -4    0.89    0.13
   7 -13  -4    0.83    0.11
  -7  13   4    0.92    0.12
   6 -13  -4    0.89    0.11
   6 -13  -4    0.71    0.12
  -6  13   4    1.17    0.13
   5 -13  -4    0.29    0.09
   5 -13  -4    0.35    0.09
  -5  13   4    0.25    0.08
  -5  13   4    0.26    0.08
   4 -13  -4    1.28    0.14
   4 -13  -4    1.50    0.14
  -4  13   4    1.48    0.13
  -4  13   4    1.17    0.13
   3 -13  -4    2.43    0.16
   3 -13  -4    2.16    0.18
  -3  13   4    2.43    0.17
  -3  13   4    2.33    0.19
   2 -13  -4    1.84    0.17
  -2  13   4    1.61    0.16
  -2  13   4    1.98    0.16
   1 -13  -4   18.18    0.55
   1 -13  -4   17.46    0.57
  -1  13   4   17.24    0.55
   0 -13  -4    2.95    0.18
   0 -13  -4    2.98    0.20
   0  13   4    2.86    0.19
   7 -14  -4    0.17    0.09
   7 -14  -4    0.34    0.09
  -7  14   4    0.25    0.08
   6 -14  -4    0.06    0.06
   6 -14  -4    0.00    0.09
  -6  14   4    0.07    0.07
   5 -14  -4   -0.03    0.08
   5 -14  -4    0.00    0.06
  -5  14   4    0.05    0.06
   4 -14  -4    5.62    0.26
   4 -14  -4    5.58    0.28
  -4  14   4    5.50    0.26
   3 -14  -4   -0.01    0.07
   3 -14  -4   -0.05    0.07
  -3  14   4   -0.01    0.07
   2 -14  -4    8.84    0.34
   2 -14  -4    8.86    0.37
  -2  14   4    9.45    0.36
   0  15  -5    0.02    0.08
   0 -15   5    0.04    0.07
  -1  15  -5    0.33    0.08
  -1  15  -5    0.35    0.10
   1 -15   5    0.29    0.09
   1 -15   5    0.48    0.08
  -2  15  -5    0.25    0.07
   2 -15   5    0.44    0.08
   2 -15   5    0.38    0.09
  -3  15  -5    0.15    0.07
   3 -15   5    0.24    0.08
   3 -15   5    0.30    0.07
  -4  15  -5    0.60    0.10
   4 -15   5    0.56    0.10
   4 -15   5    0.54    0.09
   2  14  -5    0.28    0.07
  -2 -14   5    0.13    0.07
   1  14  -5    0.08    0.06
   1  14  -5   -0.12    0.07
  -1 -14   5    0.02    0.06
   0  14  -5    0.36    0.10
   0  14  -5    0.21    0.09
   0 -14   5    0.31    0.09
  -1  14  -5    0.19    0.08
  -1  14  -5    0.28    0.06
   1 -14   5    0.28    0.08
   1 -14   5    0.29    0.07
  -2  14  -5    0.94    0.10
   2 -14   5    0.89    0.10
   2 -14   5    1.06    0.12
  -3  14  -5    3.03    0.17
   3 -14   5    3.44    0.18
   3 -14   5    3.14    0.19
  -4  14  -5    0.70    0.10
   4 -14   5    0.72    0.10
   4 -14   5    0.68    0.10
  -5  14  -5    0.41    0.08
   5 -14   5    0.41    0.09
   6 -14   5    0.11    0.07
   3  13  -5    0.11    0.06
  -3 -13   5    0.20    0.08
   2  13  -5    0.06    0.07
   2  13  -5    0.09    0.06
  -2 -13   5    0.13    0.06
   1  13  -5    5.39    0.26
   1  13  -5    6.10    0.24
  -1 -13   5    5.72    0.26
   0  13  -5    1.20    0.10
   0  13  -5    1.14    0.13
   0  13  -5    1.16    0.11
   0 -13   5    1.10    0.12
  -1  13  -5    0.25    0.06
  -1  13  -5    0.23    0.06
  -1  13  -5    0.09    0.07
   1 -13   5    0.16    0.05
   1 -13   5    0.15    0.07
  -2  13  -5    0.14    0.06
  -2  13  -5    0.13    0.06
  -2  13  -5    0.09    0.06
   2 -13   5    0.10    0.06
   2 -13   5    0.16    0.07
  -3  13  -5    4.01    0.19
  -3  13  -5    4.30    0.20
   3 -13   5    4.35    0.22
   3 -13   5    4.29    0.20
  -4  13  -5    1.41    0.13
  -4  13  -5    1.07    0.12
   4 -13   5    1.59    0.14
   4 -13   5    1.34    0.13
  -5  13  -5    0.02    0.06
  -5  13  -5    0.06    0.06
   5 -13   5    0.00    0.06
  -6  13  -5    0.14    0.07
  -6  13  -5    0.15    0.07
   6 -13   5    0.18    0.07
   4  12  -5    0.36    0.08
  -4 -12   5    0.37    0.09
   3  12  -5    0.47    0.08
   3  12  -5    0.62    0.11
  -3 -12   5    0.47    0.09
   2  12  -5    0.09    0.05
   2  12  -5    0.01    0.07
  -2 -12   5    0.03    0.06
   1  12  -5    1.95    0.16
   1  12  -5    1.95    0.13
   1  12  -5    1.96    0.13
  -1 -12   5    2.12    0.15
   0  12  -5    5.60    0.22
   0  12  -5    5.47    0.24
   0  12  -5    5.50    0.21
   0 -12   5    5.33    0.24
  -1  12  -5    0.42    0.07
  -1  12  -5    0.32    0.07
  -1  12  -5    0.30    0.08
   1 -12   5    0.34    0.07
   1 -12   5    0.46    0.08
  -2  12  -5    2.35    0.13
  -2  12  -5    2.07    0.14
  -2  12  -5    2.19    0.14
   2 -12   5    2.15    0.13
   2 -12   5    2.32    0.15
  -3  12  -5    8.80    0.31
  -3  12  -5    8.81    0.31
   3 -12   5    8.95    0.32
   3 -12   5    9.29    0.31
  -4  12  -5    0.88    0.10
  -4  12  -5    0.84    0.10
   4 -12   5    0.90    0.10
   4 -12   5    0.94    0.11
  -5  12  -5   -0.06    0.05
  -5  12  -5   -0.03    0.05
   5 -12   5   -0.11    0.04
  -6  12  -5    1.49    0.13
  -6  12  -5    1.61    0.13
   6 -12   5    1.54    0.13
  -7  12  -5    0.91    0.11
  -7  12  -5    1.19    0.13
   7 -12   5    0.95    0.11
   5  11  -5    0.45    0.09
  -5 -11   5    0.38    0.09
   4  11  -5    0.36    0.08
   4  11  -5    0.29    0.07
  -4 -11   5    0.33    0.08
   3  11  -5    0.41    0.09
   3  11  -5    0.38    0.07
  -3 -11   5    0.34    0.08
   2  11  -5    0.09    0.05
   2  11  -5   -0.02    0.06
  -2 -11   5   -0.01    0.06
   1  11  -5   -0.02    0.06
   1  11  -5    0.07    0.04
   1  11  -5    0.02    0.04
  -1 -11   5    0.01    0.06
   0  11  -5    1.59    0.11
   0  11  -5    1.73    0.11
   0  11  -5    1.58    0.14
   0 -11   5    1.81    0.14
  -1  11  -5    7.63    0.27
  -1  11  -5    7.71    0.28
  -1  11  -5    7.72    0.26
   1 -11   5    7.56    0.28
   1 -11   5    8.02    0.26
  -2  11  -5    0.17    0.06
  -2  11  -5    0.19    0.06
  -2  11  -5    0.19    0.06
   2 -11   5    0.19    0.06
   2 -11   5    0.09    0.05
  -3  11  -5    8.98    0.30
  -3  11  -5    8.86    0.30
   3 -11   5    9.05    0.30
   3 -11   5    8.55    0.30
  -4  11  -5    1.54    0.12
  -4  11  -5    1.32    0.12
   4 -11   5    1.20    0.11
   4 -11   5    1.29    0.11
  -5  11  -5    3.90    0.19
  -5  11  -5    3.86    0.19
   5 -11   5    3.58    0.18
  -6  11  -5    0.11    0.07
  -6  11  -5    0.10    0.06
   6 -11   5    0.18    0.07
  -7  11  -5    0.05    0.06
  -7  11  -5    0.10    0.07
   7 -11   5    0.11    0.07
   8 -11   5   -0.04    0.06
   6  10  -5    0.82    0.11
  -6 -10   5    0.84    0.12
   5  10  -5    0.17    0.06
  -5 -10   5    0.12    0.06
   4  10  -5    2.14    0.14
  -4 -10   5    1.95    0.14
   3  10  -5   12.11    0.42
   3  10  -5   12.77    0.40
  -3 -10   5   12.58    0.41
   2  10  -5    5.36    0.23
   2  10  -5    5.33    0.20
   2  10  -5    5.13    0.21
  -2 -10   5    5.13    0.22
   1  10  -5    4.65    0.21
   1  10  -5    4.60    0.17
   1  10  -5    4.82    0.19
  -1 -10   5    4.87    0.21
   0  10  -5    9.91    0.33
   0  10  -5    9.60    0.30
   0  10  -5    9.83    0.31
   0 -10   5    9.83    0.33
   0 -10   5    9.54    0.30
  -1  10  -5    0.89    0.09
  -1  10  -5    0.81    0.08
  -1  10  -5    1.19    0.10
   1 -10   5    0.90    0.09
   1 -10   5    0.97    0.08
  -2  10  -5    1.96    0.12
  -2  10  -5    1.88    0.13
  -2  10  -5    1.91    0.12
   2 -10   5    2.01    0.12
   2 -10   5    2.06    0.12
  -3  10  -5    0.81    0.07
  -3  10  -5    0.66    0.08
  -3  10  -5    0.68    0.08
   3 -10   5    0.83    0.09
   3 -10   5    0.75    0.08
  -4  10  -5    3.78    0.18
  -4  10  -5    3.68    0.18
   4 -10   5    4.04    0.18
   4 -10   5    3.27    0.16
  -5  10  -5    2.38    0.14
  -5  10  -5    2.42    0.16
   5 -10   5    2.26    0.14
  -6  10  -5    0.46    0.08
  -6  10  -5    0.60    0.09
   6 -10   5    0.51    0.08
  -7  10  -5    1.21    0.13
  -7  10  -5    1.03    0.12
   7 -10   5    1.05    0.11
  -8  10  -5    0.11    0.08
   8 -10   5    0.02    0.06
   7   9  -5    1.65    0.16
  -7  -9   5    1.66    0.16
   6   9  -5    0.03    0.06
  -6  -9   5   -0.04    0.06
   5   9  -5    0.01    0.05
  -5  -9   5    0.00    0.05
   4   9  -5    0.01    0.05
  -4  -9   5    0.09    0.06
   3   9  -5    2.26    0.13
  -3  -9   5    2.27    0.15
   2   9  -5    0.07    0.04
   2   9  -5    0.17    0.04
  -2  -9   5    0.14    0.06
   1   9  -5    1.57    0.09
   1   9  -5    1.53    0.10
   1   9  -5    1.62    0.12
  -1  -9   5    1.48    0.08
  -1  -9   5    1.52    0.11
   0   9  -5    5.44    0.21
   0   9  -5    5.97    0.21
   0   9  -5    5.49    0.19
   0  -9   5    5.71    0.19
   0  -9   5    5.80    0.22
  -1   9  -5    1.01    0.09
  -1   9  -5    0.98    0.08
  -1   9  -5    1.07    0.09
   1  -9   5    0.90    0.08
   1  -9   5    1.00    0.09
  -2   9  -5    6.14    0.23
  -2   9  -5    6.26    0.22
  -2   9  -5    6.43    0.21
   2  -9   5    6.26    0.22
   2  -9   5    6.51    0.22
  -3   9  -5    5.45    0.21
  -3   9  -5    5.71    0.21
  -3   9  -5    5.47    0.18
   3  -9   5    5.42    0.20
   3  -9   5    5.40    0.21
  -4   9  -5    1.67    0.12
  -4   9  -5    1.71    0.12
   4  -9   5    1.62    0.11
   4  -9   5    1.60    0.10
  -5   9  -5    0.12    0.06
  -5   9  -5    0.04    0.05
   5  -9   5    0.14    0.06
  -6   9  -5    1.44    0.12
  -6   9  -5    1.51    0.14
   6  -9   5    1.58    0.12
  -7   9  -5    0.25    0.08
   7  -9   5    0.31    0.08
  -8   9  -5    0.93    0.13
   8  -9   5    1.05    0.12
   7   8  -5    0.44    0.09
  -7  -8   5    0.57    0.10
   6   8  -5    3.09    0.17
  -6  -8   5    2.74    0.18
   5   8  -5    0.51    0.09
  -5  -8   5    0.24    0.08
   4   8  -5    8.60    0.31
  -4  -8   5    9.41    0.32
   3   8  -5   -0.02    0.03
  -3  -8   5    0.01    0.04
   2   8  -5    1.05    0.06
   2   8  -5    1.16    0.09
  -2  -8   5    1.14    0.07
  -2  -8   5    1.19    0.10
   1   8  -5    0.06    0.03
  -1  -8   5    0.01    0.02
  -1  -8   5   -0.02    0.04
   0   8  -5    3.63    0.15
   0   8  -5    3.28    0.15
   0   8  -5    3.77    0.14
   0  -8   5    3.75    0.14
   0  -8   5    3.69    0.16
  -1   8  -5    7.02    0.23
  -1   8  -5    7.21    0.23
  -1   8  -5    7.15    0.24
   1  -8   5    7.31    0.23
   1  -8   5    7.12    0.24
  -2   8  -5    0.31    0.05
  -2   8  -5    0.21    0.04
  -2   8  -5    0.29    0.06
   2  -8   5    0.27    0.05
   2  -8   5    0.30    0.05
  -3   8  -5    0.43    0.06
  -3   8  -5    0.53    0.05
  -3   8  -5    0.40    0.07
   3  -8   5    0.43    0.05
   3  -8   5    0.44    0.06
  -4   8  -5    5.63    0.22
  -4   8  -5    5.64    0.21
   4  -8   5    5.73    0.19
   4  -8   5    5.34    0.21
  -5   8  -5    1.24    0.11
  -5   8  -5    1.55    0.12
   5  -8   5    1.54    0.11
  -6   8  -5    0.19    0.07
   6  -8   5    0.10    0.06
  -7   8  -5    4.25    0.22
   7  -8   5    4.37    0.21
  -8   8  -5    1.28    0.14
   8  -8   5    1.03    0.11
   8   7  -5    0.07    0.07
  -8  -7   5    0.25    0.08
   7   7  -5    0.16    0.07
  -7  -7   5    0.22    0.08
   6   7  -5    0.11    0.06
  -6  -7   5    0.02    0.06
   5   7  -5    3.35    0.17
  -5  -7   5    3.54    0.18
   4   7  -5    2.07    0.13
  -4  -7   5    2.09    0.13
   3   7  -5    3.72    0.16
   3   7  -5    3.93    0.12
  -3  -7   5    4.07    0.17
  -3  -7   5    3.92    0.12
   2   7  -5    0.21    0.04
   2   7  -5    0.28    0.03
  -2  -7   5    0.34    0.06
  -2  -7   5    0.29    0.03
   1   7  -5    0.01    0.02
   1   7  -5    0.00    0.03
  -1  -7   5    0.00    0.03
  -1  -7   5    0.05    0.02
   0   7  -5    4.67    0.16
   0   7  -5    4.58    0.17
   0   7  -5    4.90    0.17
   0  -7   5    4.69    0.16
   0  -7   5    5.03    0.18
  -1   7  -5    0.79    0.06
  -1   7  -5    0.91    0.08
  -1   7  -5    0.81    0.06
   1  -7   5    0.72    0.06
   1  -7   5    0.75    0.06
  -2   7  -5    2.23    0.09
  -2   7  -5    2.25    0.12
  -2   7  -5    2.28    0.11
   2  -7   5    2.23    0.10
   2  -7   5    2.27    0.11
  -3   7  -5   17.28    0.49
  -3   7  -5   17.26    0.49
   3  -7   5   17.84    0.49
   3  -7   5   17.52    0.47
  -4   7  -5    0.60    0.08
  -4   7  -5    0.58    0.07
   4  -7   5    0.55    0.05
   4  -7   5    0.42    0.06
  -5   7  -5   22.15    0.62
   5  -7   5   21.43    0.61
  -6   7  -5    5.07    0.22
   6  -7   5    4.65    0.21
  -7   7  -5    0.04    0.07
   7  -7   5    0.13    0.06
  -8   7  -5    0.58    0.11
   8  -7   5    0.54    0.09
   8   6  -5   -0.02    0.04
  -8  -6   5    0.06    0.07
   7   6  -5    1.01    0.11
  -7  -6   5    0.91    0.11
   6   6  -5    0.82    0.10
  -6  -6   5    0.76    0.10
   5   6  -5    0.79    0.09
  -5  -6   5    0.76    0.09
   4   6  -5    0.01    0.04
  -4  -6   5    0.02    0.04
   3   6  -5    6.44    0.18
   3   6  -5    6.56    0.23
  -3  -6   5    6.44    0.23
  -3  -6   5    6.54    0.18
   2   6  -5    0.61    0.04
   2   6  -5    0.64    0.06
  -2  -6   5    0.56    0.06
  -2  -6   5    0.68    0.04
   1   6  -5    0.10    0.02
   1   6  -5   -0.01    0.02
  -1  -6   5    0.07    0.02
  -1  -6   5    0.01    0.03
   0   6  -5    2.54    0.10
   0   6  -5    2.56    0.11
   0  -6   5    2.30    0.11
   0  -6   5    2.41    0.10
  -1   6  -5    0.17    0.03
  -1   6  -5    0.15    0.04
  -1   6  -5    0.09    0.03
   1  -6   5    0.14    0.03
   1  -6   5    0.10    0.03
  -2   6  -5    2.99    0.13
  -2   6  -5    3.13    0.10
  -2   6  -5    2.93    0.12
   2  -6   5    3.35    0.13
   2  -6   5    3.11    0.12
  -3   6  -5    3.47    0.14
  -3   6  -5    3.46    0.15
   3  -6   5    3.40    0.12
   3  -6   5    3.50    0.14
  -4   6  -5    1.62    0.11
   4  -6   5    1.42    0.07
   4  -6   5    1.44    0.10
  -5   6  -5   23.83    0.66
   5  -6   5   23.38    0.65
  -6   6  -5    0.67    0.09
   6  -6   5    0.93    0.10
  -7   6  -5    1.32    0.13
   7  -6   5    1.92    0.13
  -8   6  -5    2.02    0.17
   8  -6   5    2.42    0.15
   9   5  -5    1.72    0.15
  -9  -5   5    1.77    0.16
   8   5  -5    0.03    0.06
  -8  -5   5    0.02    0.05
   7   5  -5    0.96    0.11
  -7  -5   5    0.84    0.10
   6   5  -5    4.03    0.19
  -6  -5   5    3.81    0.19
   5   5  -5   13.87    0.42
  -5  -5   5   14.22    0.43
   4   5  -5    0.28    0.05
  -4  -5   5    0.28    0.06
   3   5  -5    0.60    0.06
  -3  -5   5    0.54    0.03
  -3  -5   5    0.41    0.05
   2   5  -5    0.31    0.04
   2   5  -5    0.43    0.03
  -2  -5   5    0.40    0.05
  -2  -5   5    0.37    0.03
   1   5  -5    4.26    0.15
   1   5  -5    4.33    0.13
  -1  -5   5    4.24    0.13
  -1  -5   5    4.32    0.15
   0   5  -5   24.51    0.65
   0   5  -5   25.33    0.64
   0  -5   5   25.24    0.64
   0  -5   5   25.37    0.64
  -1   5  -5   31.27    0.78
  -1   5  -5   32.10    0.82
  -1   5  -5   32.38    0.81
   1  -5   5   32.23    0.80
   1  -5   5   31.20    0.79
  -2   5  -5    8.41    0.25
  -2   5  -5    7.99    0.20
  -2   5  -5    8.39    0.26
   2  -5   5    7.80    0.23
   2  -5   5    8.32    0.25
  -3   5  -5    0.18    0.05
   3  -5   5    0.15    0.02
   3  -5   5    0.16    0.04
  -4   5  -5    0.16    0.06
   4  -5   5    0.18    0.02
   4  -5   5    0.20    0.05
  -5   5  -5    0.71    0.09
   5  -5   5    0.67    0.08
  -6   5  -5    1.79    0.14
   6  -5   5    1.79    0.12
  -7   5  -5    0.08    0.07
   7  -5   5    0.12    0.05
  -8   5  -5   -0.15    0.06
   8  -5   5    0.04    0.06
   9   4  -5    0.15    0.07
  -9  -4   5    0.23    0.08
   8   4  -5    1.51    0.13
  -8  -4   5    1.50    0.13
   7   4  -5    1.00    0.11
  -7  -4   5    0.77    0.09
   6   4  -5    8.24    0.29
  -6  -4   5    8.26    0.29
   5   4  -5    2.19    0.12
  -5  -4   5    2.41    0.13
   4   4  -5    4.13    0.16
  -4  -4   5    4.00    0.16
   3   4  -5    1.01    0.07
  -3  -4   5    0.87    0.03
  -3  -4   5    0.90    0.03
  -3  -4   5    0.94    0.07
   2   4  -5   38.12    0.97
  -2  -4   5   38.77    0.93
  -2  -4   5   37.95    0.96
   1   4  -5    0.40    0.04
  -1  -4   5    0.48    0.05
  -1  -4   5    0.51    0.04
   0   4  -5   72.86    1.81
   0  -4   5   74.95    1.79
   0  -4   5   74.10    1.79
  -1   4  -5    6.24    0.20
  -1   4  -5    6.09    0.16
   1  -4   5    5.92    0.17
   1  -4   5    6.03    0.19
  -2   4  -5   68.42    1.65
   2  -4   5   63.63    1.60
   2  -4   5   68.44    1.64
  -3   4  -5    0.07    0.04
   3  -4   5    0.02    0.01
   3  -4   5    0.02    0.03
  -4   4  -5   23.70    0.65
   4  -4   5   23.43    0.63
  -5   4  -5    3.98    0.18
   5  -4   5    3.84    0.17
  -6   4  -5    1.73    0.14
   6  -4   5    1.79    0.12
  -7   4  -5    3.61    0.20
   7  -4   5    3.74    0.18
  -8   4  -5    1.22    0.14
   8  -4   5    1.15    0.12
  10   3  -5    0.09    0.07
 -10  -3   5    0.20    0.08
   9   3  -5   -0.01    0.06
  -9  -3   5    0.08    0.07
   8   3  -5    0.47    0.08
  -8  -3   5    0.42    0.09
   7   3  -5    0.02    0.05
  -7  -3   5    0.07    0.06
   6   3  -5   10.99    0.35
  -6  -3   5   10.83    0.34
   5   3  -5   13.33    0.39
  -5  -3   5   13.19    0.39
   4   3  -5    5.38    0.19
  -4  -3   5    5.56    0.19
   3   3  -5   17.95    0.48
  -3  -3   5   17.27    0.44
  -3  -3   5   18.58    0.48
  -3  -3   5   18.06    0.44
   2   3  -5    6.04    0.19
  -2  -3   5    6.10    0.17
  -2  -3   5    6.11    0.19
   1   3  -5    0.15    0.03
  -1  -3   5    0.18    0.03
  -1  -3   5    0.18    0.03
   0   3  -5    6.01    0.19
   0  -3   5    5.84    0.17
   0  -3   5    5.84    0.18
  -1   3  -5    0.55    0.05
   1  -3   5    0.55    0.05
   1  -3   5    0.57    0.03
  -2   3  -5    0.07    0.04
   2  -3   5    0.03    0.03
  -3   3  -5    0.62    0.07
   3  -3   5    0.49    0.06
  -4   3  -5    2.47    0.13
   4  -3   5    2.69    0.13
   4  -3   5    2.59    0.08
  -5   3  -5    0.29    0.07
   5  -3   5    0.30    0.06
  -6   3  -5    7.31    0.28
   6  -3   5    7.19    0.26
  -7   3  -5    0.31    0.09
   7  -3   5    0.36    0.07
  -8   3  -5    0.25    0.09
   8  -3   5    0.36    0.08
  10   2  -5    0.31    0.08
 -10  -2   5    0.18    0.08
   9   2  -5    0.06    0.06
  -9  -2   5    0.09    0.06
   8   2  -5   -0.03    0.05
  -8  -2   5    0.06    0.06
   7   2  -5    0.71    0.09
  -7  -2   5    0.50    0.08
   6   2  -5    1.87    0.11
  -6  -2   5    1.94    0.12
   5   2  -5    0.24    0.05
  -5  -2   5    0.25    0.05
   4   2  -5   13.80    0.38
  -4  -2   5   13.17    0.38
   3   2  -5   -0.03    0.02
   3   2  -5   -0.01    0.01
  -3  -2   5   -0.03    0.03
  -3  -2   5   -0.01    0.01
  -3  -2   5   -0.01    0.01
   2   2  -5    6.05    0.19
  -2  -2   5    6.29    0.19
  -2  -2   5    6.12    0.17
   1   2  -5   15.83    0.42
  -1  -2   5   15.83    0.41
  -1  -2   5   15.93    0.41
   0   2  -5   27.48    0.70
   0  -2   5   27.53    0.67
   0  -2   5   27.41    0.69
  -1   2  -5    1.23    0.04
  -1   2  -5    1.24    0.08
   1  -2   5    1.24    0.04
   1  -2   5    1.26    0.07
  -2   2  -5    2.83    0.12
   2  -2   5    3.00    0.12
  -3   2  -5    5.95    0.21
   3  -2   5    5.91    0.20
   3  -2   5    6.14    0.16
  -4   2  -5    1.01    0.09
   4  -2   5    0.98    0.08
   4  -2   5    1.00    0.06
  -5   2  -5    1.99    0.13
   5  -2   5    2.03    0.12
  -6   2  -5   19.68    0.59
   6  -2   5   20.55    0.57
  -7   2  -5    0.28    0.09
   7  -2   5    0.37    0.07
  -8   2  -5    0.59    0.11
   8  -2   5    0.48    0.09
  10   1  -5    0.39    0.09
 -10  -1   5    0.28    0.08
   9   1  -5    1.59    0.14
  -9  -1   5    1.43    0.13
   8   1  -5    0.32    0.07
  -8  -1   5    0.38    0.08
   7   1  -5   11.52    0.37
  -7  -1   5   11.96    0.37
   6   1  -5    0.39    0.03
   6   1  -5    0.30    0.05
  -6  -1   5    0.33    0.06
   5   1  -5   66.08    1.62
   5   1  -5   68.71    1.67
  -5  -1   5   67.37    1.66
   4   1  -5    0.99    0.04
   4   1  -5    1.19    0.07
   4   1  -5    0.99    0.05
  -4  -1   5    1.06    0.07
  -4  -1   5    1.12    0.04
   3   1  -5   33.99    0.86
   3   1  -5   35.77    0.88
  -3  -1   5   35.30    0.88
  -3  -1   5   35.30    0.85
   2   1  -5    2.08    0.08
   2   1  -5    2.05    0.08
  -2  -1   5    2.19    0.08
  -2  -1   5    2.11    0.08
   1   1  -5    1.39    0.07
   1   1  -5    1.51    0.07
  -1  -1   5    1.48    0.06
  -1  -1   5    1.52    0.07
   0   1  -5   23.21    0.59
   0   1  -5   23.90    0.61
   0  -1   5   23.94    0.61
   0  -1   5   24.63    0.59
  -1   1  -5    0.16    0.02
  -1   1  -5    0.15    0.04
  -1   1  -5    0.16    0.02
   1  -1   5    0.19    0.02
   1  -1   5    0.07    0.03
  -2   1  -5    2.87    0.12
   2  -1   5    2.82    0.09
   2  -1   5    2.79    0.12
  -3   1  -5    0.54    0.07
   3  -1   5    0.56    0.06
   3  -1   5    0.64    0.05
  -4   1  -5    2.41    0.14
   4  -1   5    2.57    0.12
   4  -1   5    2.62    0.10
  -5   1  -5    0.03    0.05
   5  -1   5   -0.04    0.04
   5  -1   5   -0.02    0.03
  -6   1  -5    0.39    0.08
   6  -1   5    0.44    0.08
  -7   1  -5    4.73    0.23
   7  -1   5    4.48    0.20
  -8   1  -5    0.35    0.10
   8  -1   5    0.40    0.08
  10   0  -5    0.23    0.08
 -10   0   5    0.38    0.09
 -10   0   5    0.28    0.09
   9   0  -5    1.25    0.12
  -9   0   5    1.42    0.13
   8   0  -5    2.28    0.14
  -8   0   5    2.23    0.14
   7   0  -5    3.77    0.17
  -7   0   5    3.76    0.17
   6   0  -5    4.13    0.12
   6   0  -5    4.33    0.13
   6   0  -5    4.24    0.17
  -6   0   5    4.61    0.18
  -6   0   5    4.31    0.12
   5   0  -5    1.15    0.06
   5   0  -5    1.19    0.08
  -5   0   5    1.14    0.05
  -5   0   5    1.18    0.09
   4   0  -5   27.74    0.70
   4   0  -5   27.07    0.68
  -4   0   5   27.52    0.71
  -4   0   5   28.01    0.68
   3   0  -5    3.55    0.12
   3   0  -5    3.21    0.11
  -3   0   5    3.51    0.12
  -3   0   5    3.43    0.11
   2   0  -5    7.89    0.23
   2   0  -5    8.10    0.23
  -2   0   5    8.31    0.23
  -2   0   5    8.16    0.22
   1   0  -5    1.07    0.05
   1   0  -5    0.98    0.06
   1   0  -5    0.94    0.05
  -1   0   5    1.09    0.06
  -1   0   5    1.16    0.05
   0   0  -5   11.95    0.30
   0   0  -5   11.11    0.30
   0   0  -5   12.02    0.32
   0   0  -5   11.38    0.31
   0   0   5   11.37    0.30
   0   0   5   11.36    0.32
  -1   0  -5   19.90    0.53
  -1   0  -5   20.57    0.51
  -1   0  -5   20.62    0.50
   1   0   5   19.91    0.53
   1   0   5   19.98    0.51
  -2   0  -5   79.67    1.90
  -2   0  -5   78.39    1.95
   2   0   5   78.90    1.94
   2   0   5   80.88    1.92
  -3   0  -5    0.71    0.03
  -3   0  -5    0.78    0.08
   3   0   5    0.69    0.07
   3   0   5    0.73    0.06
  -4   0  -5    5.55    0.22
   4   0   5    5.84    0.21
   4   0   5    6.19    0.19
  -5   0  -5   22.25    0.64
   5   0   5   23.34    0.62
   5   0   5   22.20    0.60
  -6   0  -5   18.86    0.57
   6   0   5   18.85    0.54
  -7   0  -5    1.75    0.15
   7   0   5    1.92    0.13
  -8   0  -5    0.98    0.13
   8   0   5    1.23    0.12
 -11   1   5    2.49    0.18
 -11   1   5    2.63    0.21
  10  -1  -5    4.72    0.23
 -10   1   5    4.71    0.23
 -10   1   5    4.65    0.22
   9  -1  -5    1.60    0.13
  -9   1   5    1.62    0.14
   8  -1  -5    0.17    0.05
  -8   1   5    0.12    0.06
   7  -1  -5   28.78    0.74
   7  -1  -5   30.87    0.80
   7  -1  -5   30.08    0.75
  -7   1   5   29.95    0.75
  -7   1   5   29.77    0.79
   6  -1  -5    0.58    0.06
   6  -1  -5    0.49    0.04
  -6   1   5    0.53    0.04
  -6   1   5    0.42    0.06
   5  -1  -5   28.87    0.71
   5  -1  -5   28.00    0.72
  -5   1   5   28.33    0.70
  -5   1   5   27.45    0.73
   4  -1  -5    0.88    0.05
   4  -1  -5    0.72    0.05
  -4   1   5    0.78    0.05
  -4   1   5    0.77    0.07
   3  -1  -5    8.21    0.24
   3  -1  -5    8.39    0.23
  -3   1   5    8.58    0.25
  -3   1   5    8.61    0.23
   2  -1  -5   22.66    0.58
   2  -1  -5   22.87    0.57
  -2   1   5   22.64    0.58
  -2   1   5   23.38    0.58
   1  -1  -5    6.42    0.18
   1  -1  -5    6.30    0.18
   1  -1  -5    6.16    0.18
   1  -1  -5    6.06    0.19
  -1   1   5    6.09    0.19
  -1   1   5    6.42    0.18
   0  -1  -5    7.98    0.23
   0  -1  -5    7.87    0.22
   0  -1  -5    7.80    0.21
   0  -1  -5    7.95    0.22
   0   1   5    7.50    0.22
   0   1   5    8.11    0.23
   0   1   5    7.64    0.21
  -1  -1  -5   46.16    1.17
  -1  -1  -5   47.14    1.18
  -1  -1  -5   48.05    1.15
  -1  -1  -5   46.69    1.16
   1   1   5   47.60    1.16
   1   1   5   48.08    1.18
  -2  -1  -5    0.18    0.04
  -2  -1  -5    0.13    0.02
   2   1   5    0.13    0.03
   2   1   5    0.18    0.04
  -3  -1  -5   11.64    0.36
  -3  -1  -5   11.82    0.31
   3   1   5   12.19    0.34
   3   1   5   12.54    0.36
  -4  -1  -5    9.86    0.32
   4   1   5    9.90    0.31
   4   1   5    9.64    0.30
  -5  -1  -5    0.18    0.06
   5   1   5    0.21    0.06
   5   1   5    0.14    0.05
  -6  -1  -5    0.10    0.07
   6   1   5    0.07    0.05
  -7  -1  -5    4.71    0.23
   7   1   5    4.51    0.21
   8   1   5    0.18    0.07
  11  -2  -5    0.86    0.12
 -11   2   5    1.13    0.14
 -11   2   5    0.80    0.12
  10  -2  -5    0.00    0.06
 -10   2   5   -0.06    0.06
 -10   2   5    0.00    0.06
   9  -2  -5    0.33    0.07
  -9   2   5    0.32    0.08
   8  -2  -5    0.33    0.07
   8  -2  -5    0.38    0.07
  -8   2   5    0.45    0.07
   7  -2  -5    1.38    0.09
   7  -2  -5    1.36    0.08
  -7   2   5    1.28    0.11
  -7   2   5    1.47    0.07
   6  -2  -5    3.00    0.12
   6  -2  -5    3.10    0.13
  -6   2   5    3.12    0.11
  -6   2   5    2.79    0.13
   5  -2  -5    0.68    0.05
   5  -2  -5    0.69    0.05
  -5   2   5    0.62    0.07
  -5   2   5    0.76    0.05
   4  -2  -5   35.05    0.87
   4  -2  -5   34.06    0.86
  -4   2   5   34.48    0.88
  -4   2   5   35.30    0.86
   3  -2  -5    0.77    0.04
   3  -2  -5    0.77    0.06
  -3   2   5    0.83    0.06
  -3   2   5    0.84    0.06
   2  -2  -5    1.99    0.09
   2  -2  -5    1.91    0.07
   2  -2  -5    1.80    0.08
  -2   2   5    1.84    0.08
  -2   2   5    1.88    0.08
   1  -2  -5   47.48    1.19
   1  -2  -5   48.90    1.18
   1  -2  -5   48.42    1.21
  -1   2   5   48.39    1.19
  -1   2   5   50.16    1.20
  -1   2   5   48.92    1.21
   0  -2  -5    0.05    0.03
   0  -2  -5    0.08    0.03
   0  -2  -5    0.13    0.03
   0   2   5    0.08    0.03
   0   2   5    0.04    0.03
  -1  -2  -5    5.62    0.19
  -1  -2  -5    5.78    0.17
  -1  -2  -5    5.44    0.18
   1   2   5    5.56    0.18
   1   2   5    5.60    0.19
  -2  -2  -5    0.17    0.04
  -2  -2  -5    0.23    0.05
  -2  -2  -5    0.25    0.03
   2   2   5    0.22    0.04
   2   2   5    0.20    0.05
  -3  -2  -5    0.08    0.05
  -3  -2  -5    0.07    0.02
   3   2   5    0.17    0.05
   3   2   5    0.11    0.04
  -4  -2  -5    1.31    0.11
   4   2   5    1.10    0.10
   4   2   5    1.34    0.10
  -5  -2  -5    0.21    0.07
   5   2   5    0.09    0.06
  -6  -2  -5    0.42    0.09
   6   2   5    0.40    0.07
  -7  -2  -5   -0.01    0.06
   7   2   5    0.04    0.05
   7   2   5   -0.02    0.05
  11  -3  -5   -0.05    0.06
 -11   3   5    0.00    0.07
 -11   3   5    0.16    0.08
  10  -3  -5    2.52    0.16
 -10   3   5    2.85    0.17
 -10   3   5    2.57    0.17
   9  -3  -5    3.33    0.17
  -9   3   5    3.00    0.17
  -9   3   5    3.15    0.17
   8  -3  -5    0.07    0.03
   8  -3  -5    0.02    0.04
   8  -3  -5    0.03    0.03
  -8   3   5    0.05    0.03
  -8   3   5    0.05    0.06
   7  -3  -5   13.10    0.36
   7  -3  -5   12.61    0.37
  -7   3   5   12.53    0.38
  -7   3   5   12.53    0.35
   6  -3  -5    0.01    0.03
   6  -3  -5    0.04    0.03
  -6   3   5    0.00    0.02
  -6   3   5    0.04    0.05
   5  -3  -5    4.23    0.14
   5  -3  -5    4.18    0.15
  -5   3   5    3.93    0.14
  -5   3   5    4.19    0.16
   4  -3  -5   40.21    0.99
   4  -3  -5   39.38    0.97
  -4   3   5   40.08    0.98
  -4   3   5   38.19    0.99
   3  -3  -5   27.47    0.69
   3  -3  -5   26.98    0.70
   3  -3  -5   27.33    0.66
  -3   3   5   26.95    0.69
  -3   3   5   26.11    0.69
   2  -3  -5   18.43    0.49
   2  -3  -5   18.77    0.46
   2  -3  -5   18.31    0.49
  -2   3   5   18.64    0.49
  -2   3   5   18.01    0.49
   1  -3  -5   35.42    0.89
   1  -3  -5   35.44    0.86
   1  -3  -5   34.57    0.88
  -1   3   5   35.84    0.90
  -1   3   5   35.45    0.89
   0  -3  -5  123.32    2.95
   0  -3  -5  121.18    2.93
   0  -3  -5  123.75    2.94
   0   3   5  120.81    2.95
   0   3   5  120.90    2.95
  -1  -3  -5    2.07    0.10
  -1  -3  -5    1.97    0.09
  -1  -3  -5    1.99    0.10
   1   3   5    1.94    0.11
   1   3   5    2.01    0.11
  -2  -3  -5    0.29    0.05
  -2  -3  -5    0.34    0.04
  -2  -3  -5    0.37    0.05
   2   3   5    0.28    0.05
   2   3   5    0.28    0.05
  -3  -3  -5    1.90    0.12
  -3  -3  -5    1.90    0.09
   3   3   5    1.88    0.12
   3   3   5    2.09    0.12
  -4  -3  -5    1.86    0.13
   4   3   5    1.94    0.13
   4   3   5    2.08    0.12
  -5  -3  -5    0.08    0.06
   5   3   5    0.00    0.06
   5   3   5    0.06    0.05
  -6  -3  -5    0.12    0.07
   6   3   5    0.19    0.06
   6   3   5    0.07    0.07
  -7  -3  -5    0.19    0.08
   7   3   5    0.38    0.09
   7   3   5    0.27    0.07
  11  -4  -5    0.65    0.10
 -11   4   5    0.55    0.10
 -11   4   5    0.57    0.10
  10  -4  -5    2.98    0.17
 -10   4   5    2.68    0.17
 -10   4   5    3.13    0.17
 -10   4   5    2.84    0.17
   9  -4  -5    0.31    0.07
   9  -4  -5    0.41    0.07
  -9   4   5    0.38    0.07
  -9   4   5    0.29    0.07
  -9   4   5    0.22    0.07
   8  -4  -5    5.28    0.19
   8  -4  -5    5.42    0.20
  -8   4   5    5.28    0.22
  -8   4   5    5.67    0.21
  -8   4   5    5.47    0.19
   7  -4  -5    1.31    0.09
   7  -4  -5    1.36    0.09
  -7   4   5    1.21    0.08
  -7   4   5    1.28    0.10
   6  -4  -5    2.40    0.10
   6  -4  -5    2.55    0.11
  -6   4   5    2.41    0.13
  -6   4   5    2.49    0.11
   5  -4  -5    5.48    0.20
   5  -4  -5    5.33    0.18
   5  -4  -5    5.16    0.16
  -5   4   5    5.34    0.20
  -5   4   5    5.27    0.18
   4  -4  -5   40.49    1.01
   4  -4  -5   39.25    0.97
   4  -4  -5   39.31    1.00
  -4   4   5   40.15    1.00
  -4   4   5   39.96    1.01
   3  -4  -5  100.72    2.47
   3  -4  -5  102.43    2.43
   3  -4  -5  102.26    2.47
  -3   4   5  101.87    2.48
  -3   4   5  101.21    2.47
   2  -4  -5   41.56    1.03
   2  -4  -5   42.10    1.04
   2  -4  -5   41.98    0.99
  -2   4   5   38.33    1.03
  -2   4   5   41.62    1.04
  -2   4   5   40.90    1.03
   1  -4  -5   98.71    2.30
   1  -4  -5   93.39    2.33
   1  -4  -5   94.16    2.33
  -1   4   5   91.35    2.33
  -1   4   5  103.50    2.31
  -1   4   5   94.18    2.34
   0  -4  -5    0.09    0.04
   0  -4  -5    0.06    0.03
   0  -4  -5    0.07    0.04
   0   4   5    0.03    0.04
   0   4   5    0.13    0.04
  -1  -4  -5    0.33    0.05
  -1  -4  -5    0.31    0.05
  -1  -4  -5    0.39    0.05
   1   4   5    0.36    0.06
   1   4   5    0.34    0.05
  -2  -4  -5    2.09    0.12
  -2  -4  -5    2.39    0.12
  -2  -4  -5    2.44    0.11
   2   4   5    2.24    0.13
   2   4   5    2.48    0.13
  -3  -4  -5   11.46    0.35
  -3  -4  -5   11.06    0.32
  -3  -4  -5   10.61    0.33
   3   4   5   11.15    0.35
   3   4   5   10.75    0.34
  -4  -4  -5    7.77    0.28
   4   4   5    7.85    0.28
   4   4   5    8.24    0.29
  -5  -4  -5    0.03    0.06
   5   4   5    0.10    0.06
   5   4   5   -0.11    0.05
   5   4   5    0.07    0.05
  -6  -4  -5   -0.05    0.05
   6   4   5   -0.01    0.05
   6   4   5   -0.05    0.06
  11  -5  -5    1.80    0.15
  11  -5  -5    1.47    0.15
 -11   5   5    1.68    0.16
 -11   5   5    1.40    0.14
  10  -5  -5    0.00    0.05
 -10   5   5    0.07    0.06
 -10   5   5   -0.03    0.06
 -10   5   5   -0.02    0.06
   9  -5  -5    0.15    0.04
   9  -5  -5    0.23    0.05
   9  -5  -5    0.20    0.06
  -9   5   5    0.28    0.08
  -9   5   5    0.26    0.06
  -9   5   5    0.12    0.05
  -9   5   5    0.25    0.07
   8  -5  -5    0.28    0.05
   8  -5  -5    0.13    0.04
  -8   5   5    0.02    0.05
  -8   5   5    0.06    0.06
  -8   5   5    0.15    0.04
  -8   5   5    0.19    0.05
   7  -5  -5   -0.04    0.05
   7  -5  -5   -0.01    0.03
   7  -5  -5    0.02    0.04
  -7   5   5    0.01    0.05
  -7   5   5    0.01    0.03
   6  -5  -5    1.83    0.12
   6  -5  -5    1.78    0.10
   6  -5  -5    1.78    0.08
  -6   5   5    1.84    0.12
  -6   5   5    1.71    0.09
   5  -5  -5    6.56    0.19
   5  -5  -5    6.67    0.22
   5  -5  -5    6.94    0.24
  -5   5   5    6.75    0.24
  -5   5   5    6.75    0.22
   4  -5  -5   10.29    0.31
   4  -5  -5   10.07    0.26
   4  -5  -5   10.43    0.31
  -4   5   5   10.17    0.30
  -4   5   5    9.99    0.31
   3  -5  -5   13.50    0.39
   3  -5  -5   13.76    0.38
  -3   5   5   13.62    0.39
  -3   5   5   13.18    0.38
   2  -5  -5    7.89    0.25
   2  -5  -5    7.76    0.19
   2  -5  -5    7.98    0.25
  -2   5   5    7.52    0.20
  -2   5   5    7.94    0.25
  -2   5   5    7.11    0.24
   1  -5  -5    2.35    0.11
   1  -5  -5    2.35    0.12
   1  -5  -5    2.57    0.09
  -1   5   5    2.49    0.09
  -1   5   5    2.40    0.12
  -1   5   5    2.37    0.12
   0  -5  -5    7.38    0.21
   0  -5  -5    6.75    0.23
   0  -5  -5    6.89    0.23
   0   5   5    6.52    0.24
   0   5   5    7.05    0.23
  -1  -5  -5    9.95    0.31
  -1  -5  -5   10.10    0.31
  -1  -5  -5   10.15    0.30
   1   5   5   10.08    0.32
   1   5   5   10.52    0.32
  -2  -5  -5    5.93    0.22
  -2  -5  -5    5.58    0.21
  -2  -5  -5    6.19    0.21
   2   5   5    6.02    0.23
   2   5   5    6.36    0.23
  -3  -5  -5    8.82    0.28
  -3  -5  -5    9.02    0.30
  -3  -5  -5    9.08    0.29
   3   5   5    8.48    0.31
   3   5   5    8.81    0.30
   3   5   5    8.91    0.30
  -4  -5  -5    0.13    0.06
   4   5   5    0.22    0.07
   4   5   5    0.09    0.05
   4   5   5    0.21    0.07
  -5  -5  -5    0.36    0.08
   5   5   5    0.40    0.09
   5   5   5    0.37    0.08
   5   5   5    0.60    0.09
  -6  -5  -5    2.88    0.18
   6   5   5    2.63    0.18
   6   5   5    2.92    0.17
  11  -6  -5    0.54    0.11
  11  -6  -5    0.59    0.10
 -11   6   5    0.69    0.11
 -11   6   5    0.70    0.12
  10  -6  -5    0.75    0.10
  10  -6  -5    0.87    0.12
 -10   6   5    0.96    0.10
 -10   6   5    0.85    0.10
 -10   6   5    0.96    0.12
   9  -6  -5    0.21    0.08
   9  -6  -5    0.21    0.05
   9  -6  -5    0.19    0.05
  -9   6   5    0.21    0.07
  -9   6   5    0.26    0.06
  -9   6   5    0.25    0.06
  -9   6   5    0.30    0.06
   8  -6  -5    2.94    0.14
   8  -6  -5    2.88    0.17
   8  -6  -5    3.07    0.14
  -8   6   5    3.09    0.14
  -8   6   5    3.59    0.15
  -8   6   5    2.92    0.14
  -8   6   5    2.57    0.17
   7  -6  -5    0.14    0.05
   7  -6  -5    0.03    0.03
   7  -6  -5    0.07    0.05
  -7   6   5    0.05    0.05
  -7   6   5    0.03    0.04
   6  -6  -5    2.50    0.13
   6  -6  -5    2.74    0.14
   6  -6  -5    2.38    0.10
  -6   6   5    2.40    0.14
  -6   6   5    2.62    0.11
  -6   6   5    2.56    0.12
   5  -6  -5    0.89    0.04
   5  -6  -5    1.04    0.08
   5  -6  -5    1.12    0.09
  -5   6   5    0.96    0.07
  -5   6   5    0.78    0.08
   4  -6  -5    8.18    0.27
   4  -6  -5    8.26    0.26
  -4   6   5    7.89    0.27
  -4   6   5    8.41    0.26
   3  -6  -5   14.03    0.41
   3  -6  -5   13.83    0.40
  -3   6   5   14.03    0.41
  -3   6   5   14.78    0.42
   2  -6  -5   18.84    0.51
   2  -6  -5   19.37    0.52
  -2   6   5   17.61    0.51
  -2   6   5   18.35    0.52
   1  -6  -5    2.25    0.12
   1  -6  -5    2.10    0.08
   1  -6  -5    2.27    0.11
  -1   6   5    2.13    0.08
  -1   6   5    2.01    0.12
  -1   6   5    1.97    0.11
   0  -6  -5    0.05    0.04
   0  -6  -5    0.07    0.04
   0  -6  -5    0.13    0.03
   0   6   5    0.02    0.04
   0   6   5    0.16    0.06
   0   6   5    0.08    0.03
  -1  -6  -5    2.55    0.13
  -1  -6  -5    2.55    0.11
  -1  -6  -5    2.52    0.13
   1   6   5    2.40    0.13
   1   6   5    2.39    0.15
   1   6   5    2.64    0.12
  -2  -6  -5   13.28    0.40
  -2  -6  -5   13.46    0.39
  -2  -6  -5   13.03    0.40
   2   6   5   13.49    0.41
   2   6   5   13.13    0.42
   2   6   5   13.41    0.40
  -3  -6  -5    0.52    0.07
  -3  -6  -5    0.66    0.08
  -3  -6  -5    0.51    0.08
   3   6   5    0.47    0.09
   3   6   5    0.48    0.08
   3   6   5    0.61    0.08
  -4  -6  -5   -0.05    0.05
   4   6   5    0.02    0.05
   4   6   5    0.06    0.07
   4   6   5   -0.01    0.05
  -5  -6  -5    3.60    0.19
   5   6   5    3.40    0.18
   5   6   5    3.58    0.20
   5   6   5    3.49    0.21
  11  -7  -5    0.04    0.08
 -11   7   5    0.10    0.08
  10  -7  -5    1.14    0.13
  10  -7  -5    1.26    0.10
  10  -7  -5    1.18    0.11
 -10   7   5    1.22    0.13
 -10   7   5    1.19    0.13
   9  -7  -5    1.44    0.11
   9  -7  -5    1.42    0.14
  -9   7   5    1.44    0.14
  -9   7   5    1.36    0.11
   8  -7  -5    1.69    0.14
   8  -7  -5    1.99    0.12
  -8   7   5    1.60    0.14
  -8   7   5    1.75    0.11
   7  -7  -5   16.38    0.48
   7  -7  -5   17.09    0.50
  -7   7   5   16.13    0.50
  -7   7   5   16.84    0.48
   6  -7  -5    0.33    0.07
   6  -7  -5    0.46    0.07
  -6   7   5    0.49    0.06
  -6   7   5    0.35    0.07
   5  -7  -5    0.36    0.07
   5  -7  -5    0.45    0.06
  -5   7   5    0.39    0.06
  -5   7   5    0.47    0.08
   4  -7  -5    1.92    0.11
   4  -7  -5    1.55    0.12
  -4   7   5    1.86    0.11
   3  -7  -5    4.17    0.17
   3  -7  -5    4.26    0.18
  -3   7   5    4.21    0.17
  -3   7   5    4.39    0.18
   2  -7  -5    7.97    0.27
   2  -7  -5    8.51    0.28
  -2   7   5    8.22    0.27
  -2   7   5    7.80    0.27
   1  -7  -5    1.85    0.11
   1  -7  -5    1.94    0.12
  -1   7   5    2.10    0.12
  -1   7   5    1.92    0.12
   0  -7  -5    4.96    0.20
   0  -7  -5    4.56    0.19
   0  -7  -5    4.89    0.16
   0   7   5    5.00    0.16
   0   7   5    4.40    0.20
   0   7   5    5.24    0.20
  -1  -7  -5    5.90    0.23
  -1  -7  -5    5.82    0.20
  -1  -7  -5    6.07    0.22
   1   7   5    6.03    0.23
   1   7   5    5.48    0.24
   1   7   5    5.83    0.20
  -2  -7  -5    2.12    0.12
  -2  -7  -5    2.30    0.14
  -2  -7  -5    2.57    0.14
   2   7   5    2.15    0.12
   2   7   5    2.42    0.15
   2   7   5    2.20    0.16
  -3  -7  -5    2.35    0.14
  -3  -7  -5    2.60    0.15
  -3  -7  -5    2.70    0.15
   3   7   5    2.70    0.15
   3   7   5    2.47    0.15
   3   7   5    2.69    0.18
  -4  -7  -5    0.60    0.09
   4   7   5    0.71    0.11
   4   7   5    0.50    0.09
   4   7   5    0.51    0.09
  -5  -7  -5    4.33    0.21
   5   7   5    4.01    0.23
   5   7   5    4.24    0.21
   5   7   5    4.12    0.22
  10  -8  -5    0.12    0.05
  10  -8  -5    0.03    0.05
  10  -8  -5   -0.08    0.07
 -10   8   5   -0.11    0.06
 -10   8   5    0.02    0.05
   9  -8  -5    1.26    0.11
   9  -8  -5    1.42    0.14
  -9   8   5    1.38    0.11
  -9   8   5    1.37    0.14
   8  -8  -5    5.51    0.24
   8  -8  -5    5.29    0.22
  -8   8   5    4.72    0.24
  -8   8   5    5.10    0.21
   7  -8  -5    1.27    0.11
   7  -8  -5    1.26    0.12
  -7   8   5    0.92    0.09
  -7   8   5    1.29    0.13
   6  -8  -5    0.27    0.06
   6  -8  -5    0.36    0.08
  -6   8   5    0.24    0.05
  -6   8   5    0.32    0.08
   5  -8  -5    0.02    0.04
   5  -8  -5    0.00    0.05
  -5   8   5    0.00    0.04
   4  -8  -5    5.23    0.20
   4  -8  -5    5.32    0.22
  -4   8   5    5.20    0.21
  -4   8   5    5.16    0.21
   3  -8  -5    0.03    0.04
   3  -8  -5   -0.04    0.05
  -3   8   5   -0.02    0.04
  -3   8   5    0.02    0.04
   2  -8  -5    2.77    0.15
   2  -8  -5    2.73    0.14
  -2   8   5    2.78    0.15
  -2   8   5    2.51    0.14
   1  -8  -5    3.65    0.17
   1  -8  -5    3.42    0.17
  -1   8   5    3.53    0.16
  -1   8   5    3.43    0.18
   0  -8  -5    8.27    0.28
   0  -8  -5    7.57    0.28
   0   8   5    8.20    0.29
   0   8   5    7.93    0.29
  -1  -8  -5    0.94    0.10
  -1  -8  -5    1.01    0.10
   1   8   5    0.98    0.11
   1   8   5    0.87    0.10
  -2  -8  -5    9.28    0.35
  -2  -8  -5    9.95    0.32
  -2  -8  -5    9.62    0.33
   2   8   5    9.52    0.33
   2   8   5    9.06    0.35
  -3  -8  -5   -0.05    0.05
  -3  -8  -5   -0.01    0.05
  -3  -8  -5    0.01    0.05
   3   8   5   -0.10    0.04
   3   8   5   -0.01    0.08
  -4  -8  -5    0.30    0.08
   4   8   5    0.38    0.08
   4   8   5    0.28    0.09
  10  -9  -5    0.91    0.11
  10  -9  -5    0.60    0.11
 -10   9   5    0.64    0.11
 -10   9   5    0.63    0.09
   9  -9  -5    4.02    0.22
   9  -9  -5    4.02    0.20
  -9   9   5    3.60    0.22
  -9   9   5    3.67    0.19
   8  -9  -5    2.58    0.15
   8  -9  -5    2.43    0.17
  -8   9   5    2.14    0.17
  -8   9   5    2.56    0.15
   7  -9  -5    0.07    0.05
   7  -9  -5    0.16    0.07
  -7   9   5    0.13    0.06
  -7   9   5    0.20    0.06
   6  -9  -5    0.43    0.08
   6  -9  -5    0.40    0.07
  -6   9   5    0.38    0.07
   5  -9  -5    0.98    0.11
   5  -9  -5    0.96    0.10
  -5   9   5    0.70    0.08
   4  -9  -5    4.02    0.18
   4  -9  -5    3.77    0.18
  -4   9   5    3.92    0.19
  -4   9   5    3.78    0.18
   3  -9  -5    3.84    0.17
   3  -9  -5    3.71    0.19
  -3   9   5    3.96    0.19
  -3   9   5    3.75    0.18
   2  -9  -5    0.19    0.07
   2  -9  -5    0.16    0.06
  -2   9   5    0.18    0.06
  -2   9   5    0.12    0.06
   1  -9  -5    5.98    0.24
   1  -9  -5    6.73    0.24
  -1   9   5    6.31    0.24
  -1   9   5    5.82    0.25
   0  -9  -5    0.54    0.08
   0  -9  -5    0.44    0.08
   0   9   5    0.60    0.09
   0   9   5    0.52    0.10
  -1  -9  -5    0.57    0.09
  -1  -9  -5    0.47    0.08
   1   9   5    0.47    0.08
   1   9   5    0.49    0.09
  -2  -9  -5    0.44    0.08
  -2  -9  -5    0.36    0.08
   2   9   5    0.45    0.09
   2   9   5    0.45    0.08
  -3  -9  -5    0.01    0.05
   3   9   5    0.02    0.06
   3   9   5    0.10    0.09
   4   9   5    8.21    0.32
  10 -10  -5    6.31    0.30
  10 -10  -5    6.53    0.27
 -10  10   5    6.17    0.30
 -10  10   5    6.35    0.26
   9 -10  -5    7.04    0.28
   9 -10  -5    6.76    0.30
  -9  10   5    6.65    0.30
  -9  10   5    6.83    0.27
   8 -10  -5    0.58    0.09
   8 -10  -5    0.63    0.11
  -8  10   5    0.51    0.08
   7 -10  -5    2.08    0.14
   7 -10  -5    2.00    0.16
  -7  10   5    2.06    0.14
   6 -10  -5    0.27    0.08
   6 -10  -5    0.30    0.07
  -6  10   5    0.17    0.06
   5 -10  -5    0.19    0.06
   5 -10  -5    0.12    0.06
  -5  10   5    0.09    0.05
   4 -10  -5   11.09    0.37
   4 -10  -5   10.18    0.35
  -4  10   5   10.46    0.36
  -4  10   5   10.31    0.35
   3 -10  -5   -0.02    0.06
   3 -10  -5   -0.04    0.05
  -3  10   5   -0.06    0.06
  -3  10   5    0.00    0.04
   2 -10  -5    0.30    0.07
   2 -10  -5    0.10    0.06
  -2  10   5    0.17    0.06
  -2  10   5    0.20    0.07
   1 -10  -5    0.12    0.07
   1 -10  -5    0.15    0.06
  -1  10   5    0.16    0.06
  -1  10   5   -0.02    0.06
   0 -10  -5    0.24    0.07
   0 -10  -5    0.27    0.07
   0  10   5    0.24    0.08
   0  10   5    0.21    0.07
  -1 -10  -5    0.01    0.05
  -1 -10  -5   -0.02    0.06
   1  10   5    0.02    0.07
   1  10   5    0.02    0.05
  -2 -10  -5    0.16    0.07
  -2 -10  -5    0.07    0.06
   2  10   5    0.07    0.09
   2  10   5    0.12    0.06
  -3 -10  -5    0.46    0.09
   3  10   5    0.62    0.10
   9 -11  -5    0.40    0.11
   9 -11  -5    0.34    0.09
  -9  11   5    0.46    0.09
   8 -11  -5    4.07    0.21
   8 -11  -5    4.25    0.23
  -8  11   5    3.75    0.20
   7 -11  -5    2.50    0.18
   7 -11  -5    1.80    0.14
  -7  11   5    2.00    0.15
   6 -11  -5    4.15    0.20
   6 -11  -5    4.60    0.23
  -6  11   5    3.97    0.20
   5 -11  -5    4.28    0.20
   5 -11  -5    4.16    0.21
  -5  11   5    4.11    0.20
   4 -11  -5    0.11    0.07
   4 -11  -5    0.09    0.05
  -4  11   5    0.19    0.07
  -4  11   5    0.00    0.06
   3 -11  -5   -0.05    0.05
   3 -11  -5   -0.01    0.06
  -3  11   5    0.04    0.06
  -3  11   5   -0.03    0.06
   2 -11  -5    2.92    0.19
   2 -11  -5    2.90    0.17
  -2  11   5    3.24    0.18
  -2  11   5    3.03    0.18
   1 -11  -5    0.60    0.10
   1 -11  -5    0.47    0.08
  -1  11   5    0.60    0.10
   0 -11  -5    2.58    0.17
   0 -11  -5    2.53    0.16
   0  11   5    2.50    0.19
   0  11   5    2.95    0.17
  -1 -11  -5    0.35    0.08
  -1 -11  -5    0.28    0.08
   1  11   5    0.23    0.08
   1  11   5    0.18    0.09
  -2 -11  -5    1.18    0.13
   2  11   5    1.12    0.13
   9 -12  -5    2.28    0.19
   9 -12  -5    2.26    0.17
  -9  12   5    2.19    0.17
   8 -12  -5    2.01    0.15
   8 -12  -5    1.52    0.15
  -8  12   5    1.83    0.15
   7 -12  -5    0.07    0.06
   7 -12  -5    0.08    0.08
  -7  12   5   -0.08    0.05
   6 -12  -5    0.75    0.12
   6 -12  -5    0.90    0.11
  -6  12   5    0.89    0.11
   5 -12  -5    0.63    0.10
   5 -12  -5    0.73    0.10
  -5  12   5    0.79    0.10
  -5  12   5    0.71    0.10
   4 -12  -5    0.33    0.09
   4 -12  -5    0.22    0.07
  -4  12   5    0.12    0.08
  -4  12   5    0.20    0.07
   3 -12  -5    1.82    0.14
   3 -12  -5    1.95    0.17
  -3  12   5    1.62    0.15
  -3  12   5    1.86    0.14
   2 -12  -5    7.98    0.30
   2 -12  -5    7.32    0.32
  -2  12   5    7.59    0.32
  -2  12   5    7.64    0.31
   1 -12  -5    0.68    0.11
  -1  12   5    0.56    0.10
  -1  12   5    0.59    0.11
   0 -12  -5    0.56    0.10
   0 -12  -5    0.48    0.10
   0  12   5    0.71    0.11
  -1 -12  -5    0.10    0.07
  -1 -12  -5    0.06    0.07
   1  12   5    0.17    0.07
   8 -13  -5    0.01    0.06
   8 -13  -5   -0.04    0.07
  -8  13   5    0.08    0.08
   7 -13  -5    1.35    0.13
   7 -13  -5    1.50    0.17
  -7  13   5    1.66    0.14
   6 -13  -5    0.54    0.10
   6 -13  -5    0.54    0.10
  -6  13   5    0.51    0.10
   5 -13  -5    0.26    0.08
   5 -13  -5    0.12    0.09
  -5  13   5    0.21    0.09
  -5  13   5    0.24    0.08
   4 -13  -5    0.37    0.09
   4 -13  -5    0.29    0.10
  -4  13   5    0.44    0.10
  -4  13   5    0.34    0.09
   3 -13  -5    0.59    0.11
   3 -13  -5    0.70    0.11
  -3  13   5    0.73    0.13
  -3  13   5    0.61    0.11
   2 -13  -5    0.93    0.12
   2 -13  -5    0.88    0.13
  -2  13   5    1.00    0.12
   1 -13  -5    3.67    0.21
   1 -13  -5    3.90    0.23
  -1  13   5    4.44    0.23
   6 -14  -5   -0.01    0.07
   6 -14  -5   -0.01    0.08
  -6  14   5    0.04    0.07
   5 -14  -5    0.28    0.08
   5 -14  -5    0.13    0.08
  -5  14   5    0.28    0.08
   4 -14  -5    0.35    0.11
   4 -14  -5    0.35    0.09
  -4  14   5    0.52    0.11
   3 -14  -5    0.09    0.09
   3 -14  -5    0.12    0.08
  -3  14   5    0.07    0.07
  -1  15  -6   -0.01    0.07
   1 -15   6   -0.02    0.09
   1 -15   6    0.01    0.07
  -2  15  -6    0.21    0.08
   2 -15   6    0.31    0.08
   2 -15   6    0.23    0.08
  -3  15  -6    0.59    0.10
   3 -15   6    0.75    0.11
   3 -15   6    0.53    0.10
   2  14  -6    0.69    0.10
  -2 -14   6    0.56    0.11
   1  14  -6    0.44    0.08
   1  14  -6    0.30    0.10
  -1 -14   6    0.34    0.09
   0  14  -6    1.60    0.13
   0  14  -6    1.49    0.15
   0 -14   6    1.67    0.16
  -1  14  -6    0.02    0.05
  -1  14  -6    0.01    0.06
   1 -14   6    0.05    0.06
   1 -14   6    0.14    0.06
  -2  14  -6    1.15    0.12
  -2  14  -6    1.18    0.12
   2 -14   6    1.03    0.12
   2 -14   6    1.06    0.11
  -3  14  -6    0.04    0.06
  -3  14  -6    0.09    0.07
   3 -14   6    0.09    0.06
   3 -14   6    0.12    0.07
  -4  14  -6    0.87    0.11
  -4  14  -6    0.85    0.11
   4 -14   6    0.98    0.12
   4 -14   6    1.09    0.12
  -5  14  -6    1.84    0.15
   5 -14   6    2.56    0.17
   3  13  -6    0.00    0.05
  -3 -13   6   -0.10    0.06
   2  13  -6    0.48    0.08
   2  13  -6    0.66    0.11
  -2 -13   6    0.50    0.09
   1  13  -6    0.24    0.09
   1  13  -6    0.27    0.07
  -1 -13   6    0.22    0.08
   0  13  -6    0.61    0.11
   0  13  -6    0.73    0.09
   0  13  -6    0.62    0.08
   0 -13   6    0.65    0.08
   0 -13   6    0.73    0.11
  -1  13  -6    1.48    0.13
  -1  13  -6    1.44    0.12
  -1  13  -6    1.67    0.13
   1 -13   6    1.60    0.12
   1 -13   6    1.61    0.14
  -2  13  -6    3.41    0.18
  -2  13  -6    3.57    0.18
   2 -13   6    3.61    0.18
   2 -13   6    3.65    0.20
  -3  13  -6    0.82    0.10
  -3  13  -6    0.77    0.10
   3 -13   6    0.49    0.08
   3 -13   6    0.65    0.09
  -4  13  -6    3.25    0.18
  -4  13  -6    3.53    0.19
   4 -13   6    3.46    0.19
   4 -13   6    3.45    0.19
  -5  13  -6    0.29    0.08
  -5  13  -6    0.23    0.08
   5 -13   6    0.25    0.07
  -6  13  -6    0.62    0.11
  -6  13  -6    0.49    0.09
   6 -13   6    0.61    0.10
   4  12  -6    1.82    0.14
  -4 -12   6    1.68    0.16
   3  12  -6    0.13    0.07
   3  12  -6    0.03    0.05
  -3 -12   6    0.17    0.07
   2  12  -6    2.82    0.19
   2  12  -6    2.67    0.16
  -2 -12   6    2.37    0.17
   1  12  -6    0.19    0.08
   1  12  -6    0.31    0.07
  -1 -12   6    0.27    0.07
   0  12  -6    5.96    0.22
   0  12  -6    6.08    0.26
   0  12  -6    6.21    0.24
   0 -12   6    6.30    0.23
   0 -12   6    6.30    0.26
  -1  12  -6    3.85    0.19
  -1  12  -6    3.67    0.19
  -1  12  -6    3.67    0.17
   1 -12   6    3.85    0.17
   1 -12   6    4.04    0.20
  -2  12  -6    0.26    0.07
  -2  12  -6    0.21    0.06
   2 -12   6    0.19    0.07
   2 -12   6    0.28    0.07
  -3  12  -6    2.37    0.14
  -3  12  -6    2.25    0.15
   3 -12   6    2.07    0.14
   3 -12   6    2.57    0.15
  -4  12  -6    0.93    0.10
  -4  12  -6    1.31    0.13
   4 -12   6    1.23    0.12
   4 -12   6    1.23    0.12
  -5  12  -6   -0.01    0.05
  -5  12  -6   -0.04    0.06
   5 -12   6    0.02    0.06
  -6  12  -6    1.54    0.13
  -6  12  -6    1.85    0.16
   6 -12   6    1.61    0.13
  -7  12  -6    1.72    0.16
   7 -12   6    1.87    0.16
   5  11  -6    0.87    0.12
  -5 -11   6    0.85    0.12
   4  11  -6    0.25    0.07
   4  11  -6    0.13    0.06
  -4 -11   6   -0.03    0.06
   3  11  -6    0.69    0.10
   3  11  -6    0.48    0.08
  -3 -11   6    0.45    0.09
   2  11  -6    2.90    0.16
   2  11  -6    2.53    0.17
  -2 -11   6    2.94    0.17
   1  11  -6    0.40    0.07
   1  11  -6    0.46    0.06
   1  11  -6    0.37    0.08
  -1 -11   6    0.39    0.06
  -1 -11   6    0.53    0.09
   0  11  -6   -0.05    0.04
   0  11  -6   -0.04    0.04
   0  11  -6   -0.02    0.06
   0 -11   6    0.03    0.04
   0 -11   6    0.00    0.05
  -1  11  -6    4.83    0.20
  -1  11  -6    5.07    0.21
  -1  11  -6    4.79    0.21
   1 -11   6    5.04    0.22
   1 -11   6    5.11    0.20
  -2  11  -6    4.82    0.20
  -2  11  -6    4.92    0.21
   2 -11   6    4.69    0.21
   2 -11   6    4.79    0.20
  -3  11  -6    0.09    0.06
  -3  11  -6    0.18    0.06
   3 -11   6    0.11    0.06
   3 -11   6    0.19    0.06
  -4  11  -6    2.99    0.16
  -4  11  -6    2.89    0.17
   4 -11   6    2.98    0.16
   4 -11   6    3.27    0.16
  -5  11  -6    0.49    0.09
  -5  11  -6    0.53    0.09
   5 -11   6    0.54    0.08
  -6  11  -6    0.00    0.07
  -6  11  -6   -0.01    0.05
   6 -11   6    0.01    0.06
  -7  11  -6    0.51    0.10
   7 -11   6    0.57    0.10
   6  10  -6    0.11    0.07
  -6 -10   6    0.20    0.08
   5  10  -6    0.02    0.05
  -5 -10   6    0.07    0.06
   4  10  -6    1.41    0.12
  -4 -10   6    1.61    0.14
   3  10  -6    8.26    0.30
  -3 -10   6    8.60    0.32
   2  10  -6   13.81    0.44
   2  10  -6   13.41    0.42
  -2 -10   6   14.25    0.44
   1  10  -6    8.30    0.29
   1  10  -6    7.73    0.25
   1  10  -6    7.91    0.28
  -1 -10   6    8.07    0.29
  -1 -10   6    8.02    0.25
   0  10  -6    9.94    0.34
   0  10  -6   10.43    0.32
   0  10  -6   10.80    0.34
   0 -10   6   10.39    0.35
   0 -10   6   11.00    0.32
  -1  10  -6    0.02    0.04
  -1  10  -6   -0.10    0.04
  -1  10  -6    0.04    0.05
   1 -10   6   -0.10    0.04
   1 -10   6    0.03    0.04
  -2  10  -6   16.72    0.49
  -2  10  -6   15.95    0.47
  -2  10  -6   16.64    0.47
   2 -10   6   16.68    0.48
   2 -10   6   16.49    0.48
  -3  10  -6    3.65    0.17
  -3  10  -6    3.77    0.18
   3 -10   6    3.44    0.16
   3 -10   6    3.98    0.18
  -4  10  -6    3.98    0.19
  -4  10  -6    3.86    0.18
   4 -10   6    3.69    0.19
   4 -10   6    4.15    0.19
  -5  10  -6    0.38    0.09
  -5  10  -6    0.34    0.07
   5 -10   6    0.53    0.08
  -6  10  -6    0.02    0.06
  -6  10  -6   -0.08    0.04
   6 -10   6    0.00    0.05
  -7  10  -6    0.94    0.13
   7 -10   6    1.10    0.12
   7   9  -6    1.05    0.14
  -7  -9   6    1.31    0.15
   6   9  -6    0.26    0.07
  -6  -9   6    0.22    0.08
   5   9  -6    0.41    0.08
  -5  -9   6    0.48    0.09
   4   9  -6    0.68    0.09
  -4  -9   6    0.61    0.10
   3   9  -6    1.13    0.10
  -3  -9   6    1.20    0.12
   2   9  -6    5.96    0.19
   2   9  -6    6.02    0.23
  -2  -9   6    5.79    0.19
  -2  -9   6    6.37    0.24
   1   9  -6   15.39    0.45
   1   9  -6   15.27    0.46
   1   9  -6   15.68    0.43
  -1  -9   6   15.46    0.46
  -1  -9   6   15.58    0.42
   0   9  -6    4.30    0.16
   0   9  -6    4.42    0.18
   0   9  -6    4.56    0.18
   0  -9   6    4.58    0.19
   0  -9   6    4.77    0.17
  -1   9  -6    0.03    0.05
  -1   9  -6    0.03    0.04
  -1   9  -6    0.06    0.04
   1  -9   6    0.00    0.04
   1  -9   6    0.06    0.04
  -2   9  -6    8.42    0.28
  -2   9  -6    9.08    0.30
  -2   9  -6    8.89    0.27
   2  -9   6    8.59    0.28
   2  -9   6    8.83    0.28
  -3   9  -6    3.71    0.18
  -3   9  -6    3.56    0.17
   3  -9   6    3.66    0.15
   3  -9   6    3.65    0.16
  -4   9  -6    0.13    0.06
  -4   9  -6    0.17    0.07
   4  -9   6    0.14    0.06
  -5   9  -6   -0.02    0.06
  -5   9  -6    0.00    0.05
   5  -9   6   -0.02    0.05
  -6   9  -6    0.03    0.06
   6  -9   6    0.01    0.05
  -7   9  -6    0.00    0.07
   7  -9   6    0.04    0.06
  -8   9  -6    1.43    0.16
   8  -9   6    1.21    0.13
   7   8  -6    0.35    0.08
  -7  -8   6    0.45    0.10
   6   8  -6    0.55    0.09
  -6  -8   6    0.54    0.09
   5   8  -6    1.74    0.13
  -5  -8   6    1.48    0.13
   4   8  -6    0.19    0.06
  -4  -8   6    0.16    0.06
   3   8  -6    0.15    0.05
  -3  -8   6    0.15    0.06
   2   8  -6    1.35    0.10
   2   8  -6    1.28    0.07
  -2  -8   6    1.28    0.07
  -2  -8   6    1.27    0.11
   1   8  -6    1.36    0.10
   1   8  -6    1.37    0.08
  -1  -8   6    1.30    0.10
  -1  -8   6    1.39    0.08
   0   8  -6    0.03    0.04
   0   8  -6    0.07    0.04
   0   8  -6    0.08    0.03
   0  -8   6    0.12    0.04
   0  -8   6    0.04    0.03
  -1   8  -6    2.21    0.13
  -1   8  -6    2.32    0.11
  -1   8  -6    2.28    0.11
   1  -8   6    2.09    0.11
   1  -8   6    2.25    0.11
  -2   8  -6    3.35    0.13
  -2   8  -6    3.36    0.15
  -2   8  -6    4.18    0.17
   2  -8   6    3.28    0.14
   2  -8   6    3.28    0.15
  -3   8  -6    4.66    0.19
  -3   8  -6    5.12    0.21
   3  -8   6    5.18    0.20
   3  -8   6    4.99    0.18
  -4   8  -6    4.29    0.19
  -4   8  -6    4.21    0.18
   4  -8   6    3.77    0.18
  -5   8  -6   -0.04    0.06
   5  -8   6    0.02    0.05
  -6   8  -6    0.06    0.06
   6  -8   6   -0.07    0.04
  -7   8  -6   -0.06    0.07
   7  -8   6    0.00    0.05
  -8   8  -6    5.97    0.29
   8  -8   6    5.85    0.26
   8   7  -6   -0.04    0.05
  -8  -7   6    0.15    0.08
   7   7  -6    1.53    0.13
  -7  -7   6    1.35    0.13
   6   7  -6    0.09    0.06
  -6  -7   6    0.22    0.07
   5   7  -6    0.46    0.08
  -5  -7   6    0.42    0.08
   4   7  -6    0.06    0.04
  -4  -7   6    0.07    0.05
   3   7  -6   18.67    0.47
   3   7  -6   18.20    0.52
  -3  -7   6   18.12    0.53
   2   7  -6   19.41    0.54
   2   7  -6   19.88    0.50
  -2  -7   6   19.45    0.50
  -2  -7   6   19.54    0.55
   1   7  -6    0.19    0.03
   1   7  -6    0.14    0.04
  -1  -7   6    0.19    0.05
  -1  -7   6    0.14    0.03
   0   7  -6    1.91    0.09
   0   7  -6    1.84    0.11
   0   7  -6    1.90    0.09
   0  -7   6    1.95    0.09
   0  -7   6    1.82    0.10
  -1   7  -6    5.34    0.20
  -1   7  -6    5.41    0.19
  -1   7  -6    5.19    0.17
   1  -7   6    5.48    0.18
   1  -7   6    5.26    0.18
  -2   7  -6    7.46    0.21
  -2   7  -6    7.43    0.24
  -2   7  -6    7.28    0.25
   2  -7   6    7.17    0.23
   2  -7   6    7.78    0.24
  -3   7  -6    0.14    0.04
  -3   7  -6    0.09    0.05
   3  -7   6    0.10    0.04
   3  -7   6    0.12    0.03
  -4   7  -6   -0.07    0.05
   4  -7   6    0.03    0.05
  -5   7  -6    0.83    0.10
   5  -7   6    0.73    0.09
  -6   7  -6    0.09    0.06
   6  -7   6   -0.03    0.05
  -7   7  -6    1.00    0.12
   7  -7   6    0.97    0.11
  -8   7  -6    5.04    0.26
   8  -7   6    4.98    0.24
   8   6  -6    0.04    0.05
  -8  -6   6   -0.01    0.06
   7   6  -6    2.45    0.16
  -7  -6   6    2.03    0.15
   6   6  -6    5.03    0.23
  -6  -6   6    5.37    0.23
   5   6  -6   23.45    0.65
  -5  -6   6   22.46    0.65
   4   6  -6   -0.04    0.04
  -4  -6   6   -0.04    0.04
   3   6  -6    2.42    0.12
  -3  -6   6    2.61    0.08
  -3  -6   6    2.48    0.13
   2   6  -6    0.01    0.03
  -2  -6   6    0.08    0.02
  -2  -6   6    0.03    0.04
   1   6  -6    3.49    0.12
   1   6  -6    3.44    0.14
  -1  -6   6    3.22    0.14
  -1  -6   6    3.48    0.12
   0   6  -6    2.55    0.12
   0   6  -6    2.79    0.11
   0  -6   6    2.67    0.11
   0  -6   6    2.57    0.11
  -1   6  -6    1.26    0.08
  -1   6  -6    1.45    0.10
  -1   6  -6    1.35    0.07
   1  -6   6    1.36    0.08
   1  -6   6    1.29    0.07
  -2   6  -6    2.36    0.07
  -2   6  -6    2.43    0.12
   2  -6   6    2.34    0.11
   2  -6   6    2.22    0.09
  -3   6  -6    2.22    0.13
   3  -6   6    2.02    0.08
   3  -6   6    2.34    0.12
  -4   6  -6    0.23    0.07
   4  -6   6    0.06    0.05
  -5   6  -6    5.02    0.22
   5  -6   6    4.58    0.20
  -6   6  -6   25.00    0.71
   6  -6   6   24.09    0.69
  -7   6  -6   -0.04    0.07
   7  -6   6    0.02    0.06
  -8   6  -6   -0.10    0.07
   8  -6   6    0.03    0.06
   9   5  -6    1.06    0.13
  -9  -5   6    0.80    0.11
   8   5  -6    0.04    0.05
  -8  -5   6    0.10    0.07
   7   5  -6   12.59    0.42
  -7  -5   6   12.69    0.42
   6   5  -6   10.51    0.35
  -6  -5   6   10.65    0.35
   5   5  -6    1.55    0.11
  -5  -5   6    1.43    0.11
   4   5  -6    0.49    0.06
  -4  -5   6    0.43    0.06
   3   5  -6    7.90    0.26
  -3  -5   6    8.29    0.27
  -3  -5   6    8.33    0.22
   2   5  -6   23.70    0.63
  -2  -5   6   23.66    0.63
  -2  -5   6   23.96    0.59
   1   5  -6    6.73    0.22
  -1  -5   6    6.90    0.22
  -1  -5   6    7.00    0.20
   0   5  -6   14.27    0.41
   0  -5   6   14.44    0.39
   0  -5   6   15.00    0.39
  -1   5  -6    0.16    0.05
  -1   5  -6    0.17    0.02
   1  -5   6    0.10    0.03
   1  -5   6    0.03    0.03
  -2   5  -6    7.95    0.26
   2  -5   6    8.06    0.25
   2  -5   6    7.68    0.22
  -3   5  -6    0.76    0.08
   3  -5   6    0.87    0.08
   3  -5   6    0.68    0.04
  -4   5  -6   11.70    0.37
   4  -5   6   11.90    0.36
  -5   5  -6   20.86    0.61
   5  -5   6   21.91    0.60
  -6   5  -6    0.05    0.06
   6  -5   6   -0.02    0.05
  -7   5  -6    5.95    0.27
   7  -5   6    6.03    0.25
  -8   5  -6   -0.03    0.06
   8  -5   6   -0.01    0.06
   9   4  -6    0.58    0.10
  -9  -4   6    0.59    0.10
   8   4  -6    1.21    0.13
  -8  -4   6    1.11    0.12
   7   4  -6    1.02    0.11
  -7  -4   6    0.91    0.11
   6   4  -6    1.17    0.10
  -6  -4   6    1.48    0.11
   5   4  -6   15.84    0.46
  -5  -4   6   15.74    0.46
   4   4  -6    3.51    0.15
  -4  -4   6    3.22    0.15
  -4  -4   6    3.84    0.11
   3   4  -6   16.32    0.45
  -3  -4   6   16.20    0.45
  -3  -4   6   15.91    0.40
   2   4  -6    7.93    0.25
  -2  -4   6    8.08    0.22
  -2  -4   6    8.12    0.25
   1   4  -6    0.41    0.05
  -1  -4   6    0.28    0.04
  -1  -4   6    0.35    0.04
   0   4  -6    1.48    0.09
   0  -4   6    1.38    0.07
   0  -4   6    1.43    0.07
  -1   4  -6   46.02    1.17
   1  -4   6   45.79    1.13
   1  -4   6   47.75    1.16
  -2   4  -6    0.34    0.06
   2  -4   6    0.31    0.03
   2  -4   6    0.21    0.04
  -3   4  -6    1.07    0.09
   3  -4   6    1.11    0.08
  -4   4  -6    0.04    0.05
   4  -4   6    0.06    0.04
  -5   4  -6    4.44    0.21
   5  -4   6    4.31    0.18
  -6   4  -6    1.61    0.14
   6  -4   6    1.51    0.12
  -7   4  -6    1.34    0.13
   7  -4   6    1.67    0.13
  -8   4  -6   -0.10    0.07
   8  -4   6    0.00    0.06
  10   3  -6    0.04    0.06
 -10  -3   6    0.04    0.07
   9   3  -6    0.37    0.08
  -9  -3   6    0.30    0.08
   8   3  -6    3.71    0.19
  -8  -3   6    3.67    0.19
   7   3  -6    1.55    0.12
  -7  -3   6    1.45    0.13
   6   3  -6    1.53    0.11
  -6  -3   6    1.62    0.11
   5   3  -6    7.86    0.26
  -5  -3   6    8.12    0.27
   4   3  -6    0.01    0.03
  -4  -3   6   -0.01    0.04
   3   3  -6    1.19    0.07
  -3  -3   6    1.05    0.05
  -3  -3   6    1.12    0.08
   2   3  -6   23.02    0.60
  -2  -3   6   23.13    0.58
  -2  -3   6   23.19    0.60
   1   3  -6    1.23    0.07
  -1  -3   6    1.31    0.07
  -1  -3   6    1.28    0.06
   0   3  -6    2.26    0.10
   0  -3   6    2.23    0.09
   0  -3   6    2.12    0.08
  -1   3  -6   31.68    0.80
   1  -3   6   31.25    0.75
   1  -3   6   29.93    0.79
  -2   3  -6    2.47    0.12
   2  -3   6    2.28    0.11
  -3   3  -6    1.33    0.10
   3  -3   6    1.31    0.09
  -4   3  -6    0.70    0.09
   4  -3   6    0.62    0.08
  -5   3  -6    0.52    0.08
   5  -3   6    0.50    0.07
  -6   3  -6    0.17    0.07
   6  -3   6    0.11    0.06
  -7   3  -6   -0.01    0.07
   7  -3   6    0.04    0.06
  -8   3  -6    0.03    0.08
   8  -3   6    0.11    0.06
  10   2  -6    0.53    0.10
 -10  -2   6    0.55    0.10
   9   2  -6    0.25    0.07
  -9  -2   6    0.42    0.08
   8   2  -6   12.81    0.42
  -8  -2   6   12.74    0.41
   7   2  -6    1.59    0.11
  -7  -2   6    1.68    0.13
   6   2  -6    9.64    0.31
  -6  -2   6    9.74    0.31
   5   2  -6    1.00    0.08
  -5  -2   6    0.93    0.08
   4   2  -6    1.29    0.04
   4   2  -6    1.28    0.08
  -4  -2   6    1.38    0.08
  -4  -2   6    1.33    0.04
  -4  -2   6    1.44    0.04
   3   2  -6    5.14    0.17
  -3  -2   6    4.76    0.16
  -3  -2   6    4.61    0.14
   2   2  -6    2.15    0.09
  -2  -2   6    1.96    0.09
  -2  -2   6    2.20    0.08
   1   2  -6    1.67    0.08
  -1  -2   6    1.83    0.08
  -1  -2   6    1.87    0.08
   0   2  -6   26.00    0.68
   0  -2   6   26.36    0.65
   0  -2   6   26.35    0.67
  -1   2  -6    0.35    0.05
  -1   2  -6    0.30    0.03
   1  -2   6    0.27    0.05
   1  -2   6    0.32    0.02
  -2   2  -6    4.42    0.17
   2  -2   6    4.78    0.17
  -3   2  -6    3.24    0.15
   3  -2   6    3.30    0.14
   3  -2   6    3.06    0.09
  -4   2  -6    3.09    0.16
   4  -2   6    3.02    0.14
  -5   2  -6    7.32    0.28
   5  -2   6    7.59    0.27
  -6   2  -6   -0.03    0.05
   6  -2   6    0.10    0.06
  -7   2  -6    0.58    0.11
   7  -2   6    0.57    0.09
  -8   2  -6    0.07    0.08
   8  -2   6   -0.05    0.06
  10   1  -6    0.53    0.10
 -10  -1   6    0.42    0.09
   9   1  -6    8.43    0.32
  -9  -1   6    8.96    0.32
   8   1  -6    7.75    0.29
  -8  -1   6    7.84    0.29
   7   1  -6    0.89    0.09
  -7  -1   6    0.78    0.09
   6   1  -6    0.01    0.02
   6   1  -6   -0.05    0.03
  -6  -1   6   -0.08    0.05
   5   1  -6    0.34    0.03
   5   1  -6    0.28    0.04
  -5  -1   6    0.32    0.06
  -5  -1   6    0.39    0.02
   4   1  -6    0.92    0.05
   4   1  -6    0.83    0.06
  -4  -1   6    0.82    0.07
  -4  -1   6    0.82    0.04
   3   1  -6    0.19    0.03
   3   1  -6    0.22    0.03
  -3  -1   6    0.26    0.03
  -3  -1   6    0.26    0.04
   2   1  -6   25.17    0.64
   2   1  -6   25.68    0.65
  -2  -1   6   24.55    0.63
  -2  -1   6   25.78    0.64
   1   1  -6    5.53    0.18
  -1  -1   6    5.46    0.17
  -1  -1   6    5.63    0.16
   0   1  -6    0.53    0.04
   0   1  -6    0.41    0.05
   0  -1   6    0.49    0.03
   0  -1   6    0.39    0.05
  -1   1  -6   36.14    0.88
  -1   1  -6   36.81    0.89
  -1   1  -6   36.58    0.92
   1  -1   6   36.86    0.92
   1  -1   6   35.84    0.88
  -2   1  -6    0.40    0.06
   2  -1   6    0.25    0.05
   2  -1   6    0.34    0.03
  -3   1  -6    0.01    0.04
   3  -1   6    0.01    0.02
   3  -1   6    0.00    0.04
  -4   1  -6    0.06    0.05
   4  -1   6    0.00    0.03
   4  -1   6    0.04    0.05
  -5   1  -6    4.61    0.21
   5  -1   6    4.83    0.20
  -6   1  -6   -0.01    0.06
   6  -1   6    0.02    0.05
  -7   1  -6    0.29    0.09
   7  -1   6    0.46    0.09
   8  -1   6    0.16    0.07
  10   0  -6    0.54    0.09
 -10   0   6    0.62    0.10
   9   0  -6    0.79    0.10
  -9   0   6    0.79    0.10
   8   0  -6    2.08    0.13
  -8   0   6    1.92    0.13
   7   0  -6   18.00    0.52
  -7   0   6   17.91    0.51
   6   0  -6   36.40    0.91
   6   0  -6   38.24    0.96
  -6   0   6   36.76    0.96
  -6   0   6   37.01    0.90
   5   0  -6   15.93    0.42
   5   0  -6   16.15    0.45
  -5   0   6   16.46    0.41
  -5   0   6   16.05    0.45
   4   0  -6    9.30    0.27
   4   0  -6    9.32    0.26
  -4   0   6    8.81    0.27
  -4   0   6    9.13    0.25
   3   0  -6    1.82    0.08
   3   0  -6    1.76    0.08
  -3   0   6    2.03    0.09
  -3   0   6    1.89    0.08
   2   0  -6    3.64    0.13
   2   0  -6    3.96    0.13
  -2   0   6    4.07    0.13
  -2   0   6    3.88    0.13
   1   0  -6   12.75    0.34
   1   0  -6   12.90    0.35
   1   0  -6   12.75    0.35
  -1   0   6   12.98    0.35
  -1   0   6   12.70    0.34
   0   0  -6   15.99    0.41
   0   0  -6   16.69    0.42
   0   0  -6   15.84    0.44
   0   0  -6   16.09    0.43
   0   0   6   15.95    0.43
   0   0   6   16.30    0.41
  -1   0  -6    4.00    0.13
  -1   0  -6    3.87    0.15
  -1   0  -6    3.87    0.11
   1   0   6    3.67    0.14
   1   0   6    3.93    0.12
  -2   0  -6    0.58    0.07
   2   0   6    0.66    0.07
   2   0   6    0.59    0.05
  -3   0  -6   -0.02    0.04
   3   0   6    0.04    0.03
   3   0   6   -0.06    0.04
  -4   0  -6    1.19    0.11
   4   0   6    1.39    0.10
   4   0   6    1.33    0.09
  -5   0  -6    0.28    0.08
   5   0   6    0.31    0.07
  -6   0  -6    1.85    0.15
   6   0   6    1.85    0.13
  -7   0  -6   -0.11    0.06
   7   0   6   -0.10    0.05
  11  -1  -6   -0.01    0.07
 -11   1   6    0.10    0.08
 -11   1   6   -0.07    0.07
  10  -1  -6    1.39    0.14
 -10   1   6    1.08    0.12
   9  -1  -6   17.30    0.52
  -9   1   6   16.75    0.52
   8  -1  -6    0.56    0.07
  -8   1   6    0.48    0.08
   7  -1  -6    0.83    0.06
   7  -1  -6    0.91    0.07
   7  -1  -6    0.96    0.08
  -7   1   6    0.97    0.10
   6  -1  -6    1.82    0.10
   6  -1  -6    1.90    0.09
  -6   1   6    1.82    0.07
  -6   1   6    1.61    0.11
   5  -1  -6    0.20    0.04
   5  -1  -6    0.02    0.03
  -5   1   6    0.09    0.04
  -5   1   6    0.05    0.02
   4  -1  -6   11.77    0.33
   4  -1  -6   11.94    0.33
  -4   1   6   12.22    0.32
  -4   1   6   12.05    0.34
   3  -1  -6   35.54    0.91
   3  -1  -6   36.47    0.90
  -3   1   6   36.91    0.90
  -3   1   6   36.32    0.91
   2  -1  -6    6.38    0.20
   2  -1  -6    6.48    0.19
  -2   1   6    6.41    0.19
  -2   1   6    6.38    0.20
   1  -1  -6    4.80    0.16
   1  -1  -6    4.59    0.15
   1  -1  -6    4.59    0.15
  -1   1   6    4.68    0.16
  -1   1   6    4.66    0.15
   0  -1  -6    0.32    0.04
   0  -1  -6    0.15    0.04
   0  -1  -6    0.28    0.03
   0   1   6    0.18    0.04
   0   1   6    0.19    0.03
   0   1   6    0.25    0.03
  -1  -1  -6    6.15    0.20
  -1  -1  -6    6.25    0.18
  -1  -1  -6    5.96    0.21
   1   1   6    6.15    0.21
   1   1   6    6.19    0.19
  -2  -1  -6    1.34    0.06
  -2  -1  -6    1.44    0.09
   2   1   6    1.50    0.10
   2   1   6    1.39    0.08
  -3  -1  -6    2.32    0.13
   3   1   6    2.26    0.12
   3   1   6    2.30    0.11
  -4  -1  -6    0.28    0.07
   4   1   6    0.15    0.05
   4   1   6    0.16    0.05
  -5  -1  -6    0.20    0.06
   5   1   6    0.21    0.06
  -6  -1  -6    0.18    0.07
   6   1   6    0.17    0.06
  -7  -1  -6    0.20    0.08
   7   1   6    0.34    0.08
  11  -2  -6    0.81    0.11
 -11   2   6    0.78    0.12
 -11   2   6    0.83    0.11
  10  -2  -6    1.10    0.12
 -10   2   6    0.77    0.10
   9  -2  -6    3.17    0.17
  -9   2   6    3.32    0.18
   8  -2  -6   10.33    0.34
  -8   2   6   10.46    0.35
   7  -2  -6    4.18    0.17
   7  -2  -6    4.47    0.16
  -7   2   6    4.33    0.19
  -7   2   6    4.41    0.15
   6  -2  -6   33.26    0.85
   6  -2  -6   33.00    0.84
  -6   2   6   33.30    0.83
  -6   2   6   33.28    0.87
   5  -2  -6    0.08    0.03
   5  -2  -6    0.07    0.03
  -5   2   6    0.02    0.02
  -5   2   6    0.11    0.05
   4  -2  -6   66.18    1.63
   4  -2  -6   65.57    1.61
  -4   2   6   67.41    1.62
  -4   2   6   66.39    1.64
   3  -2  -6   10.39    0.28
   3  -2  -6    9.92    0.30
  -3   2   6   10.33    0.30
  -3   2   6   10.51    0.29
   2  -2  -6    8.32    0.25
   2  -2  -6    8.56    0.23
   2  -2  -6    8.08    0.25
  -2   2   6    8.64    0.25
  -2   2   6    8.02    0.25
   1  -2  -6   36.63    0.91
   1  -2  -6   38.06    0.93
   1  -2  -6   36.23    0.91
  -1   2   6   35.97    0.93
  -1   2   6   36.51    0.91
   0  -2  -6   15.13    0.42
   0  -2  -6   14.54    0.40
   0  -2  -6   15.13    0.40
   0   2   6   14.80    0.40
   0   2   6   15.27    0.42
  -1  -2  -6    8.80    0.24
  -1  -2  -6    8.78    0.26
  -1  -2  -6    7.91    0.26
   1   2   6    8.30    0.25
   1   2   6    9.00    0.27
  -2  -2  -6    2.70    0.13
  -2  -2  -6    2.59    0.10
   2   2   6    2.60    0.12
   2   2   6    2.63    0.13
  -3  -2  -6    2.52    0.14
   3   2   6    2.62    0.13
   3   2   6    2.84    0.14
  -4  -2  -6    0.09    0.05
   4   2   6    0.06    0.05
   4   2   6   -0.01    0.05
  -5  -2  -6    2.03    0.15
   5   2   6    1.91    0.13
  -6  -2  -6    0.06    0.06
   6   2   6    0.17    0.07
  -7  -2  -6    1.09    0.13
   7   2   6    1.38    0.13
  11  -3  -6    0.06    0.07
 -11   3   6    0.04    0.08
 -11   3   6    0.05    0.07
  10  -3  -6    0.05    0.06
 -10   3   6   -0.04    0.05
 -10   3   6    0.05    0.06
   9  -3  -6    2.99    0.16
  -9   3   6    2.95    0.17
   8  -3  -6    5.50    0.21
   8  -3  -6    5.13    0.19
  -8   3   6    5.51    0.23
  -8   3   6    5.47    0.23
   7  -3  -6    0.51    0.06
   7  -3  -6    0.53    0.06
  -7   3   6    0.62    0.06
  -7   3   6    0.40    0.07
   6  -3  -6    2.15    0.10
   6  -3  -6    2.20    0.10
  -6   3   6    2.27    0.10
  -6   3   6    2.13    0.13
   5  -3  -6    4.98    0.16
   5  -3  -6    4.83    0.17
  -5   3   6    4.79    0.18
  -5   3   6    5.21    0.17
   4  -3  -6   20.47    0.54
   4  -3  -6   20.16    0.52
  -4   3   6   20.67    0.54
  -4   3   6   20.87    0.55
   3  -3  -6    1.66    0.09
   3  -3  -6    1.44    0.06
   3  -3  -6    1.43    0.09
  -3   3   6    1.47    0.08
  -3   3   6    1.49    0.09
   2  -3  -6    1.02    0.07
   2  -3  -6    1.19    0.06
   2  -3  -6    1.07    0.07
  -2   3   6    1.08    0.07
  -2   3   6    1.06    0.07
   1  -3  -6    0.08    0.03
   1  -3  -6    0.09    0.03
   1  -3  -6    0.08    0.04
  -1   3   6    0.06    0.04
  -1   3   6    0.16    0.04
   0  -3  -6    0.00    0.03
   0  -3  -6    0.08    0.03
   0  -3  -6   -0.04    0.03
   0   3   6    0.02    0.04
   0   3   6   -0.01    0.03
  -1  -3  -6    6.24    0.20
  -1  -3  -6    6.03    0.21
  -1  -3  -6    6.33    0.20
   1   3   6    6.43    0.22
   1   3   6    5.81    0.21
  -2  -3  -6    1.50    0.08
  -2  -3  -6    1.43    0.10
  -2  -3  -6    1.40    0.10
   2   3   6    1.37    0.10
   2   3   6    1.52    0.11
  -3  -3  -6    9.35    0.31
   3   3   6    9.13    0.30
   3   3   6    8.89    0.30
  -4  -3  -6    8.53    0.30
   4   3   6    8.17    0.29
   4   3   6    8.84    0.30
  -5  -3  -6    0.10    0.06
   5   3   6   -0.02    0.05
  -6  -3  -6    0.33    0.09
   6   3   6    0.37    0.08
  11  -4  -6    0.10    0.06
 -11   4   6    0.02    0.07
 -11   4   6    0.05    0.07
  10  -4  -6    1.20    0.12
 -10   4   6    1.07    0.12
 -10   4   6    1.44    0.13
   9  -4  -6    0.29    0.06
  -9   4   6    0.28    0.07
   8  -4  -6    2.15    0.12
   8  -4  -6    1.98    0.11
  -8   4   6    2.01    0.10
  -8   4   6    2.19    0.14
   7  -4  -6    3.54    0.14
   7  -4  -6    3.31    0.14
  -7   4   6    3.47    0.17
  -7   4   6    3.56    0.14
   6  -4  -6   27.83    0.71
   6  -4  -6   27.62    0.70
  -6   4   6   26.47    0.73
  -6   4   6   26.98    0.70
   5  -4  -6    3.22    0.11
   5  -4  -6    3.29    0.15
   5  -4  -6    3.46    0.14
  -5   4   6    3.23    0.15
  -5   4   6    3.21    0.13
   4  -4  -6  104.80    2.56
   4  -4  -6  105.29    2.57
   4  -4  -6  104.60    2.52
  -4   4   6  106.18    2.56
  -4   4   6  104.97    2.57
   3  -4  -6   38.33    0.97
   3  -4  -6   37.95    0.92
   3  -4  -6   37.65    0.96
  -3   4   6   37.58    0.97
  -3   4   6   38.01    0.96
   2  -4  -6    5.73    0.19
   2  -4  -6    5.60    0.20
   2  -4  -6    5.57    0.16
  -2   4   6    5.73    0.20
  -2   4   6    5.71    0.20
  -2   4   6    5.60    0.19
   1  -4  -6    1.76    0.07
   1  -4  -6    1.69    0.10
   1  -4  -6    1.44    0.09
  -1   4   6    1.60    0.09
  -1   4   6    1.56    0.09
   0  -4  -6    2.53    0.13
   0  -4  -6    2.51    0.12
   0  -4  -6    2.81    0.11
   0   4   6    2.52    0.13
   0   4   6    2.87    0.13
  -1  -4  -6    7.69    0.24
  -1  -4  -6    7.82    0.26
  -1  -4  -6    7.39    0.24
   1   4   6    7.46    0.25
   1   4   6    7.52    0.26
  -2  -4  -6    6.40    0.21
  -2  -4  -6    6.67    0.23
  -2  -4  -6    6.30    0.23
   2   4   6    6.23    0.24
   2   4   6    6.73    0.24
  -3  -4  -6    2.15    0.13
   3   4   6    2.40    0.14
   3   4   6    2.13    0.14
  -4  -4  -6    0.11    0.06
   4   4   6    0.02    0.06
   4   4   6    0.02    0.04
  -5  -4  -6    3.77    0.19
   5   4   6    3.75    0.19
   5   4   6    3.28    0.19
  -6  -4  -6   -0.04    0.07
   6   4   6    0.13    0.07
   6   4   6    0.14    0.07
  11  -5  -6    0.35    0.08
 -11   5   6    0.39    0.10
 -11   5   6    0.37    0.09
  10  -5  -6   -0.08    0.04
 -10   5   6   -0.08    0.06
 -10   5   6   -0.02    0.05
   9  -5  -6    4.05    0.18
   9  -5  -6    4.56    0.19
  -9   5   6    4.24    0.19
  -9   5   6    4.04    0.21
   8  -5  -6    0.01    0.03
   8  -5  -6    0.06    0.04
   8  -5  -6    0.02    0.05
  -8   5   6    0.06    0.04
  -8   5   6    0.04    0.06
   7  -5  -6    8.74    0.27
   7  -5  -6    9.04    0.28
   7  -5  -6    8.82    0.30
  -7   5   6    8.98    0.28
  -7   5   6    8.35    0.30
   6  -5  -6    0.59    0.07
   6  -5  -6    0.63    0.08
   6  -5  -6    0.57    0.05
  -6   5   6    0.67    0.08
  -6   5   6    0.74    0.07
   5  -5  -6    0.48    0.04
   5  -5  -6    0.36    0.06
   5  -5  -6    0.46    0.06
  -5   5   6    0.37    0.06
  -5   5   6    0.57    0.06
   4  -5  -6   24.69    0.67
   4  -5  -6   25.36    0.67
   4  -5  -6   25.00    0.61
  -4   5   6   24.69    0.67
  -4   5   6   25.80    0.67
   3  -5  -6   35.13    0.92
   3  -5  -6   36.17    0.92
   3  -5  -6   35.85    0.86
  -3   5   6   35.34    0.92
  -3   5   6   36.17    0.92
   2  -5  -6   28.23    0.75
   2  -5  -6   29.24    0.76
   2  -5  -6   29.32    0.70
  -2   5   6   29.56    0.76
  -2   5   6   27.99    0.75
  -2   5   6   27.32    0.70
   1  -5  -6    0.10    0.05
   1  -5  -6    0.07    0.04
   1  -5  -6    0.11    0.03
  -1   5   6    0.08    0.05
  -1   5   6    0.08    0.04
   0  -5  -6    0.35    0.06
   0  -5  -6    0.35    0.06
   0  -5  -6    0.39    0.05
   0   5   6    0.28    0.06
   0   5   6    0.32    0.05
  -1  -5  -6    0.09    0.04
  -1  -5  -6    0.37    0.06
  -1  -5  -6    0.17    0.06
   1   5   6    0.20    0.06
   1   5   6    0.26    0.06
  -2  -5  -6   -0.02    0.04
  -2  -5  -6    0.01    0.04
  -2  -5  -6    0.06    0.05
   2   5   6   -0.05    0.05
   2   5   6    0.01    0.04
  -3  -5  -6    0.74    0.08
  -3  -5  -6    0.81    0.09
   3   5   6    0.79    0.09
   3   5   6    0.78    0.10
  -4  -5  -6    2.33    0.15
   4   5   6    2.30    0.15
   4   5   6    2.47    0.15
   4   5   6    2.22    0.16
  -5  -5  -6    1.68    0.14
   5   5   6    1.58    0.14
   5   5   6    1.44    0.13
  11  -6  -6    3.02    0.20
 -11   6   6    3.46    0.22
  10  -6  -6   -0.01    0.06
 -10   6   6   -0.01    0.07
   9  -6  -6    0.30    0.06
   9  -6  -6    0.23    0.06
   9  -6  -6    0.24    0.08
  -9   6   6    0.17    0.08
  -9   6   6    0.14    0.05
  -9   6   6    0.23    0.07
   8  -6  -6    0.15    0.04
   8  -6  -6    0.18    0.07
   8  -6  -6    0.06    0.05
  -8   6   6    0.28    0.05
  -8   6   6    0.13    0.05
  -8   6   6    0.09    0.06
   7  -6  -6    0.23    0.04
   7  -6  -6    0.26    0.07
   7  -6  -6    0.21    0.05
  -7   6   6    0.21    0.05
  -7   6   6    0.17    0.06
   6  -6  -6    1.11    0.10
   6  -6  -6    1.28    0.06
   6  -6  -6    1.26    0.10
  -6   6   6    1.17    0.09
  -6   6   6    1.26    0.11
   5  -6  -6    0.03    0.04
   5  -6  -6    0.01    0.04
  -5   6   6    0.02    0.03
  -5   6   6   -0.07    0.04
   4  -6  -6    3.08    0.15
   4  -6  -6    3.42    0.15
  -4   6   6    3.07    0.14
  -4   6   6    3.30    0.15
   3  -6  -6    0.07    0.05
   3  -6  -6    0.13    0.06
  -3   6   6    0.08    0.04
  -3   6   6    0.04    0.04
  -3   6   6    0.10    0.03
   2  -6  -6    5.11    0.14
   2  -6  -6    4.97    0.20
   2  -6  -6    5.29    0.20
  -2   6   6    4.92    0.20
  -2   6   6    5.03    0.19
   1  -6  -6    3.45    0.16
   1  -6  -6    3.55    0.16
   1  -6  -6    3.72    0.12
  -1   6   6    3.27    0.16
  -1   6   6    3.43    0.16
   0  -6  -6    0.53    0.05
   0  -6  -6    0.40    0.06
   0  -6  -6    0.37    0.06
   0   6   6    0.44    0.08
   0   6   6    0.40    0.07
  -1  -6  -6    1.02    0.10
  -1  -6  -6    0.87    0.09
  -1  -6  -6    1.07    0.08
   1   6   6    0.88    0.09
   1   6   6    1.14    0.09
   1   6   6    1.07    0.10
  -2  -6  -6   -0.09    0.04
  -2  -6  -6   -0.04    0.05
  -2  -6  -6    0.05    0.04
   2   6   6   -0.04    0.06
   2   6   6   -0.03    0.04
   2   6   6    0.10    0.05
  -3  -6  -6    2.50    0.15
  -3  -6  -6    2.41    0.14
   3   6   6    2.34    0.14
   3   6   6    2.48    0.16
   3   6   6    2.45    0.15
  -4  -6  -6    1.88    0.14
   4   6   6    2.23    0.15
   4   6   6    2.00    0.14
   4   6   6    2.24    0.17
  -5  -6  -6    1.79    0.15
   5   6   6    1.90    0.15
   5   6   6    1.80    0.16
  11  -7  -6    5.66    0.28
 -11   7   6    6.01    0.28
  10  -7  -6    0.08    0.05
  10  -7  -6   -0.08    0.07
 -10   7   6    0.05    0.07
   9  -7  -6    0.23    0.08
   9  -7  -6    0.20    0.06
  -9   7   6    0.05    0.07
  -9   7   6    0.23    0.06
   8  -7  -6    1.29    0.13
   8  -7  -6    1.19    0.11
  -8   7   6    0.93    0.09
  -8   7   6    1.17    0.13
   7  -7  -6    0.04    0.05
   7  -7  -6    0.09    0.06
  -7   7   6    0.00    0.06
  -7   7   6   -0.03    0.03
   6  -7  -6    0.70    0.09
   6  -7  -6    0.93    0.09
  -6   7   6    0.90    0.09
  -6   7   6    0.99    0.11
   5  -7  -6    0.39    0.07
   5  -7  -6    0.39    0.07
  -5   7   6    0.32    0.07
  -5   7   6    0.28    0.06
   4  -7  -6    7.20    0.25
   4  -7  -6    7.07    0.26
  -4   7   6    7.51    0.26
   3  -7  -6    0.12    0.06
   3  -7  -6    0.13    0.05
  -3   7   6    0.16    0.05
  -3   7   6    0.19    0.05
   2  -7  -6    0.15    0.05
   2  -7  -6    0.21    0.06
  -2   7   6    0.41    0.06
  -2   7   6    0.16    0.05
   1  -7  -6    0.42    0.07
   1  -7  -6    0.44    0.07
  -1   7   6    0.34    0.06
  -1   7   6    0.32    0.07
   0  -7  -6    2.65    0.15
   0  -7  -6    3.08    0.16
   0   7   6    2.98    0.15
   0   7   6    2.72    0.16
  -1  -7  -6   35.41    0.92
  -1  -7  -6   35.25    0.89
  -1  -7  -6   34.50    0.92
   1   7   6   35.24    0.93
   1   7   6   32.74    0.93
  -2  -7  -6   13.10    0.41
  -2  -7  -6   13.03    0.39
  -2  -7  -6   12.99    0.41
   2   7   6   12.76    0.42
   2   7   6   13.12    0.43
   2   7   6   13.03    0.40
  -3  -7  -6    0.34    0.07
  -3  -7  -6    0.30    0.07
   3   7   6    0.40    0.08
   3   7   6    0.47    0.08
   3   7   6    0.50    0.10
  -4  -7  -6    0.20    0.07
   4   7   6    0.04    0.08
   4   7   6    0.13    0.07
   4   7   6    0.21    0.07
  10  -8  -6    0.06    0.06
  10  -8  -6    0.04    0.08
 -10   8   6    0.07    0.08
 -10   8   6    0.07    0.05
   9  -8  -6    4.19    0.22
   9  -8  -6    4.36    0.20
  -9   8   6    4.36    0.23
  -9   8   6    4.23    0.19
   8  -8  -6    0.24    0.07
   8  -8  -6    0.31    0.07
  -8   8   6    0.21    0.07
  -8   8   6    0.37    0.07
   7  -8  -6    0.36    0.08
   7  -8  -6    0.34    0.07
  -7   8   6    0.37    0.07
  -7   8   6    0.36    0.08
   6  -8  -6    5.12    0.22
   6  -8  -6    4.56    0.20
  -6   8   6    4.83    0.20
  -6   8   6    4.53    0.22
   5  -8  -6    1.42    0.13
   5  -8  -6    1.57    0.11
  -5   8   6    1.51    0.11
   4  -8  -6    0.58    0.08
   4  -8  -6    0.71    0.09
  -4   8   6    0.65    0.08
   3  -8  -6    0.34    0.07
   3  -8  -6    0.31    0.07
  -3   8   6    0.21    0.06
  -3   8   6    0.33    0.07
   2  -8  -6    3.59    0.17
   2  -8  -6    3.65    0.18
  -2   8   6    3.55    0.17
  -2   8   6    3.44    0.17
   1  -8  -6    4.15    0.19
   1  -8  -6    4.04    0.19
  -1   8   6    4.16    0.19
  -1   8   6    4.17    0.20
   0  -8  -6    0.05    0.05
   0  -8  -6    0.02    0.05
   0   8   6    0.03    0.05
   0   8   6    0.06    0.06
  -1  -8  -6    0.15    0.06
  -1  -8  -6    0.06    0.05
   1   8   6    0.04    0.07
   1   8   6    0.13    0.06
  -2  -8  -6    0.79    0.10
  -2  -8  -6    0.86    0.10
   2   8   6    0.63    0.11
   2   8   6    0.77    0.10
  -3  -8  -6    3.84    0.19
   3   8   6    3.33    0.21
   3   8   6    3.57    0.20
   4   8   6    0.41    0.09
   4   8   6    0.43    0.11
  10  -9  -6    0.16    0.07
  10  -9  -6    0.01    0.08
 -10   9   6    0.14    0.06
 -10   9   6    0.16    0.09
   9  -9  -6    1.74    0.14
   9  -9  -6    1.78    0.15
  -9   9   6    1.83    0.13
  -9   9   6    1.69    0.15
   8  -9  -6    2.09    0.17
   8  -9  -6    2.34    0.15
  -8   9   6    2.40    0.15
  -8   9   6    2.12    0.17
   7  -9  -6    0.20    0.06
   7  -9  -6    0.14    0.07
  -7   9   6    0.06    0.06
  -7   9   6    0.17    0.06
   6  -9  -6    0.58    0.09
   6  -9  -6    0.68    0.08
  -6   9   6    0.62    0.08
   5  -9  -6    0.41    0.07
   5  -9  -6    0.32    0.08
  -5   9   6    0.36    0.07
   4  -9  -6    5.26    0.22
   4  -9  -6    5.01    0.22
  -4   9   6    4.95    0.21
  -4   9   6    4.93    0.22
   3  -9  -6    7.42    0.27
   3  -9  -6    6.92    0.26
  -3   9   6    7.09    0.27
  -3   9   6    6.72    0.27
   2  -9  -6   -0.02    0.06
   2  -9  -6    0.05    0.05
  -2   9   6    0.04    0.06
  -2   9   6    0.10    0.05
   1  -9  -6    3.91    0.18
   1  -9  -6    3.98    0.20
  -1   9   6    3.67    0.19
  -1   9   6    4.20    0.20
   0  -9  -6    0.46    0.08
   0  -9  -6    0.48    0.08
   0   9   6    0.52    0.08
   0   9   6    0.47    0.09
  -1  -9  -6    1.09    0.11
  -1  -9  -6    1.36    0.13
   1   9   6    0.93    0.12
   1   9   6    0.96    0.11
  -2  -9  -6    0.08    0.06
  -2  -9  -6    0.04    0.06
   2   9   6    0.10    0.08
   2   9   6    0.10    0.06
   3   9   6    0.38    0.10
   3   9   6    0.57    0.10
  10 -10  -6    3.00    0.19
  10 -10  -6    3.27    0.22
 -10  10   6    3.10    0.18
 -10  10   6    3.39    0.23
   9 -10  -6    1.00    0.13
   9 -10  -6    1.13    0.12
  -9  10   6    1.22    0.14
  -9  10   6    1.33    0.13
   8 -10  -6    0.06    0.08
   8 -10  -6    0.05    0.06
  -8  10   6    0.05    0.05
   7 -10  -6    0.32    0.07
   7 -10  -6    0.31    0.09
  -7  10   6    0.27    0.07
   6 -10  -6    0.41    0.09
   6 -10  -6    0.71    0.10
  -6  10   6    0.46    0.08
   5 -10  -6    0.50    0.09
   5 -10  -6    0.45    0.08
  -5  10   6    0.62    0.09
   4 -10  -6    3.60    0.19
   4 -10  -6    3.55    0.18
  -4  10   6    3.44    0.18
  -4  10   6    3.44    0.18
   3 -10  -6    1.16    0.13
   3 -10  -6    0.96    0.10
  -3  10   6    1.02    0.12
  -3  10   6    0.82    0.10
   2 -10  -6    0.97    0.11
   2 -10  -6    0.92    0.11
  -2  10   6    0.99    0.11
  -2  10   6    0.89    0.11
   1 -10  -6    2.37    0.16
   1 -10  -6    2.43    0.16
  -1  10   6    2.37    0.15
  -1  10   6    2.29    0.16
   0 -10  -6    0.45    0.09
   0 -10  -6    0.43    0.08
   0  10   6    0.54    0.09
   0  10   6    0.53    0.10
  -1 -10  -6    0.30    0.08
  -1 -10  -6    0.25    0.08
   1  10   6    0.30    0.09
   1  10   6    0.29    0.07
  -2 -10  -6    0.46    0.09
  -2 -10  -6    0.52    0.09
   2  10   6    0.50    0.09
   2  10   6    0.48    0.13
   9 -11  -6    2.04    0.19
   9 -11  -6    2.05    0.15
  -9  11   6    2.11    0.15
   8 -11  -6    0.19    0.08
   8 -11  -6    0.20    0.07
  -8  11   6    0.25    0.08
   7 -11  -6    1.66    0.13
   7 -11  -6    1.66    0.16
  -7  11   6    1.61    0.13
   6 -11  -6    0.60    0.10
   6 -11  -6    0.91    0.12
  -6  11   6    0.64    0.09
   5 -11  -6    2.16    0.16
   5 -11  -6    2.21    0.15
  -5  11   6    2.48    0.16
   4 -11  -6    4.04    0.22
   4 -11  -6    3.94    0.19
  -4  11   6    3.96    0.20
  -4  11   6    3.74    0.20
   3 -11  -6   -0.06    0.06
   3 -11  -6   -0.05    0.06
  -3  11   6    0.05    0.06
  -3  11   6    0.07    0.06
   2 -11  -6    0.03    0.06
   2 -11  -6    0.05    0.07
  -2  11   6   -0.05    0.07
  -2  11   6    0.10    0.06
   1 -11  -6    1.77    0.15
   1 -11  -6    1.79    0.14
  -1  11   6    1.92    0.17
  -1  11   6    1.77    0.15
   0 -11  -6   -0.01    0.06
   0 -11  -6    0.05    0.06
   0  11   6    0.09    0.07
   0  11   6    0.11    0.08
  -1 -11  -6    0.05    0.07
  -1 -11  -6    0.01    0.06
   1  11   6   -0.05    0.06
   8 -12  -6    0.02    0.06
   8 -12  -6   -0.01    0.08
  -8  12   6   -0.01    0.06
   7 -12  -6    3.43    0.22
   7 -12  -6    3.53    0.20
  -7  12   6    3.75    0.21
   6 -12  -6    0.67    0.11
   6 -12  -6    0.51    0.09
  -6  12   6    0.70    0.10
   5 -12  -6    1.02    0.12
   5 -12  -6    0.81    0.12
  -5  12   6    0.93    0.11
  -5  12   6    1.05    0.12
   4 -12  -6    3.81    0.22
   4 -12  -6    3.65    0.20
  -4  12   6    3.65    0.20
  -4  12   6    3.92    0.22
   3 -12  -6   -0.02    0.07
   3 -12  -6    0.07    0.06
  -3  12   6    0.09    0.08
  -3  12   6    0.10    0.07
   2 -12  -6    2.20    0.18
   2 -12  -6    2.00    0.16
  -2  12   6    1.81    0.16
  -2  12   6    2.12    0.17
   1 -12  -6    0.04    0.06
   1 -12  -6   -0.01    0.07
  -1  12   6   -0.04    0.06
   0 -12  -6    0.63    0.10
   0 -12  -6    0.79    0.12
   0  12   6    0.55    0.11
   7 -13  -6    2.07    0.19
   7 -13  -6    2.15    0.16
  -7  13   6    2.25    0.16
   6 -13  -6    0.41    0.10
   6 -13  -6    0.26    0.09
  -6  13   6    0.51    0.10
   5 -13  -6    1.43    0.14
   5 -13  -6    1.17    0.14
  -5  13   6    1.29    0.13
   4 -13  -6    0.15    0.08
   4 -13  -6    0.00    0.08
  -4  13   6   -0.04    0.05
   3 -13  -6   -0.06    0.07
   3 -13  -6   -0.10    0.07
  -3  13   6    0.16    0.07
   2 -13  -6    0.10    0.08
   2 -13  -6    0.11    0.08
  -2  13   6    0.08    0.07
   1  14  -7   -0.06    0.07
   1  14  -7    0.03    0.06
  -1 -14   7    0.02    0.06
   0  14  -7    1.50    0.14
   0 -14   7    1.32    0.14
  -1  14  -7    3.79    0.18
  -1  14  -7    3.67    0.20
   1 -14   7    3.80    0.19
   1 -14   7    3.97    0.22
  -2  14  -7    3.00    0.18
  -2  14  -7    2.82    0.17
   2 -14   7    3.16    0.19
   2 -14   7    3.38    0.18
  -3  14  -7    2.88    0.18
  -3  14  -7    2.68    0.17
   3 -14   7    2.76    0.18
   3 -14   7    2.79    0.17
  -4  14  -7    1.22    0.13
  -4  14  -7    1.15    0.12
   4 -14   7    1.21    0.13
   3  13  -7    1.33    0.14
  -3 -13   7    1.70    0.16
   2  13  -7    0.04    0.05
   2  13  -7    0.02    0.07
  -2 -13   7   -0.06    0.06
   1  13  -7    0.07    0.08
   1  13  -7    0.12    0.06
  -1 -13   7    0.15    0.07
   0  13  -7    0.20    0.07
   0  13  -7    0.16    0.08
   0  13  -7    0.20    0.07
   0 -13   7    0.17    0.07
  -1  13  -7    0.11    0.06
  -1  13  -7    0.07    0.05
   1 -13   7    0.06    0.06
   1 -13   7    0.02    0.05
  -2  13  -7    0.01    0.06
  -2  13  -7    0.04    0.06
   2 -13   7    0.03    0.06
   2 -13   7    0.07    0.06
  -3  13  -7    1.08    0.12
  -3  13  -7    1.24    0.13
   3 -13   7    1.40    0.13
   3 -13   7    1.27    0.12
  -4  13  -7    0.11    0.07
  -4  13  -7    0.16    0.08
   4 -13   7    0.22    0.07
  -5  13  -7    1.25    0.13
  -5  13  -7    1.37    0.14
   5 -13   7    1.31    0.13
   4  12  -7    5.10    0.24
  -4 -12   7    4.83    0.24
   3  12  -7    0.13    0.07
   3  12  -7    0.28    0.07
  -3 -12   7    0.24    0.08
   2  12  -7    0.01    0.06
   2  12  -7    0.10    0.06
  -2 -12   7    0.11    0.07
   1  12  -7    0.06    0.06
   1  12  -7   -0.02    0.06
  -1 -12   7    0.11    0.06
   0  12  -7   -0.02    0.05
   0  12  -7   -0.07    0.06
   0  12  -7    0.14    0.05
   0 -12   7    0.01    0.04
   0 -12   7    0.00    0.06
  -1  12  -7    3.31    0.17
  -1  12  -7    3.82    0.19
   1 -12   7    3.85    0.17
   1 -12   7    3.58    0.19
  -2  12  -7    4.81    0.21
  -2  12  -7    5.04    0.22
   2 -12   7    5.34    0.22
   2 -12   7    5.07    0.22
  -3  12  -7    0.07    0.06
  -3  12  -7    0.09    0.06
   3 -12   7    0.07    0.05
   3 -12   7    0.11    0.05
  -4  12  -7    1.70    0.13
  -4  12  -7    1.70    0.15
   4 -12   7    1.86    0.14
  -5  12  -7    1.45    0.14
  -5  12  -7    1.30    0.13
   5 -12   7    1.47    0.13
  -6  12  -7    0.26    0.08
  -6  12  -7    0.16    0.09
   6 -12   7    0.22    0.08
   5  11  -7    0.17    0.07
  -5 -11   7    0.21    0.08
   4  11  -7    0.17    0.07
  -4 -11   7    0.14    0.07
   3  11  -7    0.36    0.07
   3  11  -7    0.57    0.09
  -3 -11   7    0.39    0.09
   2  11  -7    0.15    0.06
   2  11  -7    0.02    0.05
  -2 -11   7   -0.01    0.06
   1  11  -7   11.56    0.35
   1  11  -7   11.47    0.38
   1  11  -7   11.70    0.39
  -1 -11   7   11.94    0.42
  -1 -11   7   11.80    0.39
   0  11  -7    3.87    0.19
   0  11  -7    4.03    0.17
   0  11  -7    3.87    0.19
   0 -11   7    4.30    0.20
   0 -11   7    4.18    0.17
  -1  11  -7    9.43    0.33
  -1  11  -7    9.99    0.32
   1 -11   7    9.56    0.34
   1 -11   7   10.05    0.32
  -2  11  -7    9.55    0.32
  -2  11  -7    9.74    0.33
   2 -11   7    9.84    0.32
   2 -11   7    9.43    0.32
  -3  11  -7    0.06    0.06
  -3  11  -7   -0.02    0.05
   3 -11   7    0.01    0.05
   3 -11   7   -0.04    0.05
  -4  11  -7    0.05    0.06
  -4  11  -7   -0.02    0.06
   4 -11   7    0.05    0.06
  -5  11  -7   -0.07    0.06
  -5  11  -7    0.04    0.06
   5 -11   7    0.05    0.06
  -6  11  -7    0.15    0.08
   6 -11   7    0.15    0.08
   6  10  -7    1.12    0.13
  -6 -10   7    1.15    0.13
   5  10  -7    0.02    0.05
  -5 -10   7    0.05    0.06
   4  10  -7    0.81    0.10
  -4 -10   7    0.77    0.11
   3  10  -7    0.00    0.04
  -3 -10   7    0.03    0.06
   2  10  -7    2.14    0.14
  -2 -10   7    2.05    0.14
   1  10  -7   18.25    0.53
   1  10  -7   17.91    0.50
   1  10  -7   17.20    0.53
  -1 -10   7   18.70    0.54
  -1 -10   7   18.60    0.50
   0  10  -7    1.07    0.11
   0  10  -7    1.49    0.10
   0  10  -7    1.17    0.11
   0 -10   7    1.31    0.09
   0 -10   7    1.32    0.11
  -1  10  -7    0.50    0.07
  -1  10  -7    0.55    0.07
  -1  10  -7    0.66    0.09
   1 -10   7    0.63    0.08
   1 -10   7    0.75    0.08
  -2  10  -7    0.82    0.09
  -2  10  -7    0.82    0.10
   2 -10   7    0.84    0.09
   2 -10   7    0.89    0.09
  -3  10  -7    2.01    0.14
  -3  10  -7    1.78    0.12
   3 -10   7    2.22    0.13
   3 -10   7    1.96    0.12
  -4  10  -7    0.60    0.10
  -4  10  -7    0.26    0.07
   4 -10   7    0.44    0.08
  -5  10  -7    2.60    0.17
   5 -10   7    2.74    0.16
  -6  10  -7    2.28    0.17
   6 -10   7    2.25    0.15
  -7  10  -7   -0.13    0.06
   7 -10   7    0.01    0.06
   7   9  -7    0.77    0.11
  -7  -9   7    0.78    0.12
   6   9  -7    0.21    0.07
  -6  -9   7    0.19    0.07
   5   9  -7    1.28    0.13
  -5  -9   7    1.37    0.13
   4   9  -7    1.44    0.12
  -4  -9   7    1.44    0.13
   3   9  -7    5.94    0.24
  -3  -9   7    5.72    0.24
   2   9  -7   10.07    0.34
   2   9  -7   10.26    0.30
  -2  -9   7    9.64    0.33
   1   9  -7   48.58    1.24
   1   9  -7   48.02    1.21
   1   9  -7   48.03    1.24
  -1  -9   7   48.82    1.20
  -1  -9   7   48.08    1.24
   0   9  -7   15.34    0.46
   0   9  -7   15.21    0.45
   0   9  -7   15.67    0.44
   0  -9   7   15.69    0.46
   0  -9   7   15.40    0.43
  -1   9  -7    9.63    0.30
  -1   9  -7    9.85    0.32
  -1   9  -7    9.37    0.29
   1  -9   7    9.54    0.31
   1  -9   7    9.73    0.30
  -2   9  -7    3.40    0.16
  -2   9  -7    3.61    0.17
   2  -9   7    3.23    0.15
   2  -9   7    3.68    0.16
  -3   9  -7    8.04    0.29
  -3   9  -7    7.49    0.27
   3  -9   7    7.88    0.27
   3  -9   7    8.11    0.26
  -4   9  -7    1.15    0.11
   4  -9   7    0.98    0.10
  -5   9  -7   -0.03    0.06
   5  -9   7   -0.02    0.05
  -6   9  -7    2.33    0.17
   6  -9   7    2.24    0.15
  -7   9  -7    3.53    0.22
   7  -9   7    3.57    0.20
   7   8  -7    0.17    0.07
  -7  -8   7    0.04    0.07
   6   8  -7    1.63    0.14
  -6  -8   7    1.44    0.13
   5   8  -7    7.03    0.27
  -5  -8   7    6.46    0.27
   4   8  -7    4.58    0.20
  -4  -8   7    4.69    0.21
   3   8  -7   -0.03    0.04
  -3  -8   7    0.06    0.05
   2   8  -7   10.67    0.30
   2   8  -7   10.45    0.34
  -2  -8   7   10.65    0.34
  -2  -8   7   10.11    0.29
   1   8  -7    3.22    0.16
   1   8  -7    3.53    0.13
  -1  -8   7    3.34    0.16
  -1  -8   7    3.20    0.13
   0   8  -7    0.96    0.08
   0   8  -7    1.07    0.08
   0   8  -7    1.09    0.09
   0  -8   7    0.99    0.09
   0  -8   7    1.12    0.08
  -1   8  -7    0.31    0.06
  -1   8  -7    0.35    0.05
  -1   8  -7    0.34    0.05
   1  -8   7    0.37    0.06
   1  -8   7    0.36    0.06
  -2   8  -7    1.90    0.13
  -2   8  -7    1.70    0.11
   2  -8   7    1.97    0.10
   2  -8   7    1.77    0.11
  -3   8  -7    2.36    0.14
   3  -8   7    2.54    0.13
  -4   8  -7    0.15    0.06
   4  -8   7    0.10    0.05
  -5   8  -7    2.37    0.16
   5  -8   7    2.33    0.14
  -6   8  -7    0.02    0.07
   6  -8   7    0.16    0.06
  -7   8  -7    0.15    0.08
   7  -8   7    0.19    0.07
   8   7  -7    0.29    0.08
  -8  -7   7    0.41    0.10
   7   7  -7    0.01    0.06
  -7  -7   7    0.12    0.07
   6   7  -7    1.52    0.13
  -6  -7   7    1.22    0.12
   5   7  -7   10.26    0.35
  -5  -7   7    9.44    0.34
   4   7  -7    3.79    0.18
  -4  -7   7    3.98    0.19
   3   7  -7    9.73    0.32
  -3  -7   7   10.24    0.33
   2   7  -7   10.60    0.34
  -2  -7   7   11.04    0.30
  -2  -7   7   10.85    0.34
   1   7  -7    0.69    0.08
  -1  -7   7    0.82    0.06
  -1  -7   7    0.69    0.07
   0   7  -7    0.00    0.04
   0  -7   7    0.01    0.03
   0  -7   7    0.05    0.03
  -1   7  -7    2.43    0.10
  -1   7  -7    2.55    0.13
   1  -7   7    2.36    0.11
   1  -7   7    2.30    0.12
  -2   7  -7    2.48    0.14
   2  -7   7    2.52    0.13
   2  -7   7    2.30    0.10
  -3   7  -7    0.13    0.06
   3  -7   7    0.07    0.05
  -4   7  -7   -0.04    0.05
   4  -7   7   -0.04    0.05
  -5   7  -7    1.42    0.14
   5  -7   7    1.30    0.11
  -6   7  -7    1.58    0.15
   6  -7   7    1.58    0.14
  -7   7  -7    1.97    0.17
   7  -7   7    1.89    0.15
   8   6  -7    0.72    0.11
  -8  -6   7    0.96    0.12
   7   6  -7    2.29    0.16
  -7  -6   7    2.39    0.17
   6   6  -7    3.11    0.17
  -6  -6   7    2.63    0.16
   5   6  -7    4.22    0.19
  -5  -6   7    4.73    0.21
   4   6  -7    2.88    0.15
  -4  -6   7    2.98    0.15
   3   6  -7    0.18    0.05
  -3  -6   7    0.08    0.04
  -3  -6   7    0.19    0.03
   2   6  -7    0.10    0.04
  -2  -6   7    0.08    0.04
  -2  -6   7    0.10    0.03
   1   6  -7    0.68    0.07
  -1  -6   7    0.54    0.06
  -1  -6   7    0.71    0.06
   0   6  -7    3.82    0.16
   0  -6   7    4.11    0.15
   0  -6   7    4.18    0.15
  -1   6  -7    0.00    0.02
  -1   6  -7    0.02    0.04
   1  -6   7    0.04    0.03
   1  -6   7    0.02    0.04
  -2   6  -7    1.94    0.12
   2  -6   7    2.00    0.11
   2  -6   7    1.67    0.08
  -3   6  -7    3.80    0.18
   3  -6   7    3.53    0.16
  -4   6  -7    6.45    0.25
   4  -6   7    6.74    0.25
  -5   6  -7    4.10    0.20
   5  -6   7    3.85    0.18
  -6   6  -7   15.82    0.51
   6  -6   7   15.84    0.49
  -7   6  -7    0.43    0.10
   7  -6   7    0.45    0.09
   9   5  -7   -0.02    0.06
  -9  -5   7    0.08    0.07
   8   5  -7    0.45    0.09
  -8  -5   7    0.48    0.10
   7   5  -7    9.62    0.35
  -7  -5   7    9.60    0.34
   6   5  -7    4.82    0.21
  -6  -5   7    4.97    0.22
   5   5  -7    0.73    0.08
  -5  -5   7    0.51    0.08
   4   5  -7    1.13    0.09
  -4  -5   7    1.16    0.10
   3   5  -7    0.03    0.03
  -3  -5   7   -0.01    0.03
  -3  -5   7    0.02    0.02
   2   5  -7    1.19    0.09
  -2  -5   7    1.22    0.08
  -2  -5   7    1.14    0.06
   1   5  -7   10.30    0.31
  -1  -5   7   10.69    0.29
  -1  -5   7   10.13    0.30
   0   5  -7    1.74    0.10
   0  -5   7    1.71    0.09
   0  -5   7    1.87    0.08
  -1   5  -7    4.97    0.14
  -1   5  -7    5.07    0.19
   1  -5   7    4.62    0.15
   1  -5   7    5.06    0.18
  -2   5  -7    0.62    0.08
   2  -5   7    0.63    0.07
   2  -5   7    0.61    0.04
  -3   5  -7   19.64    0.56
   3  -5   7   20.12    0.55
  -4   5  -7    1.66    0.13
   4  -5   7    1.50    0.11
  -5   5  -7    1.13    0.12
   5  -5   7    1.03    0.11
  -6   5  -7    9.94    0.37
   6  -5   7    9.80    0.34
  -7   5  -7    0.14    0.08
   7  -5   7    0.07    0.06
   9   4  -7    0.44    0.09
  -9  -4   7    0.34    0.09
   8   4  -7   -0.03    0.05
  -8  -4   7    0.10    0.07
   7   4  -7    0.13    0.06
  -7  -4   7    0.16    0.07
   6   4  -7   -0.02    0.03
  -6  -4   7    0.07    0.06
   5   4  -7    7.51    0.26
  -5  -4   7    7.34    0.26
   4   4  -7    0.01    0.03
  -4  -4   7    0.00    0.04
   3   4  -7    2.93    0.13
  -3  -4   7    2.93    0.10
  -3  -4   7    3.04    0.13
   2   4  -7    6.82    0.22
  -2  -4   7    6.69    0.20
  -2  -4   7    6.81    0.22
   1   4  -7    3.14    0.13
  -1  -4   7    3.13    0.12
  -1  -4   7    3.04    0.12
   0   4  -7    9.36    0.29
   0  -4   7    9.35    0.26
   0  -4   7    9.57    0.28
  -1   4  -7    0.11    0.01
  -1   4  -7    0.09    0.04
   1  -4   7    0.13    0.04
   1  -4   7    0.13    0.02
  -2   4  -7   -0.01    0.04
   2  -4   7   -0.01    0.04
   2  -4   7    0.00    0.01
  -3   4  -7    2.35    0.14
   3  -4   7    2.20    0.12
  -4   4  -7   21.89    0.61
   4  -4   7   20.74    0.59
  -5   4  -7    3.58    0.19
   5  -4   7    3.77    0.18
  -6   4  -7    1.40    0.14
   6  -4   7    1.22    0.12
  -7   4  -7    0.06    0.07
   7  -4   7    0.00    0.05
  10   3  -7    0.10    0.07
 -10  -3   7    0.03    0.08
   9   3  -7    2.92    0.18
  -9  -3   7    2.94    0.19
   8   3  -7    4.84    0.23
  -8  -3   7    5.04    0.23
   7   3  -7   -0.01    0.04
  -7  -3   7    0.03    0.06
   6   3  -7   13.23    0.40
  -6  -3   7   12.84    0.40
   5   3  -7    0.41    0.06
  -5  -3   7    0.19    0.05
   4   3  -7    8.53    0.27
  -4  -3   7    8.13    0.26
  -4  -3   7    8.12    0.21
   3   3  -7   11.20    0.33
  -3  -3   7   11.19    0.32
  -3  -3   7   11.04    0.29
   2   3  -7    5.85    0.19
  -2  -3   7    5.99    0.19
  -2  -3   7    5.60    0.17
   1   3  -7   19.68    0.53
  -1  -3   7   20.48    0.52
  -1  -3   7   19.99    0.52
   0   3  -7   40.32    1.02
   0  -3   7   39.84    1.01
   0  -3   7   40.84    0.99
  -1   3  -7    0.73    0.07
  -1   3  -7    0.75    0.03
   1  -3   7    0.58    0.06
   1  -3   7    0.78    0.04
  -2   3  -7    3.77    0.16
   2  -3   7    3.80    0.15
  -3   3  -7    4.17    0.18
   3  -3   7    4.16    0.17
  -4   3  -7    3.88    0.18
   4  -3   7    3.98    0.18
  -5   3  -7    4.17    0.20
   5  -3   7    4.13    0.19
  -6   3  -7    1.17    0.13
   6  -3   7    1.17    0.12
  -7   3  -7    0.23    0.09
   7  -3   7    0.41    0.09
  10   2  -7    0.59    0.10
 -10  -2   7    0.76    0.12
   9   2  -7    3.67    0.20
  -9  -2   7    3.18    0.19
   8   2  -7    5.91    0.25
  -8  -2   7    5.99    0.25
   7   2  -7    0.35    0.07
  -7  -2   7    0.35    0.07
   6   2  -7    2.89    0.14
  -6  -2   7    2.86    0.15
   5   2  -7    5.99    0.21
  -5  -2   7    5.72    0.21
   4   2  -7   35.53    0.91
  -4  -2   7   35.99    0.91
  -4  -2   7   35.49    0.87
   3   2  -7   13.91    0.38
  -3  -2   7   13.19    0.37
  -3  -2   7   13.24    0.35
   2   2  -7    1.05    0.07
  -2  -2   7    1.08    0.06
  -2  -2   7    1.08    0.07
   1   2  -7    4.52    0.16
  -1  -2   7    4.56    0.14
  -1  -2   7    4.37    0.15
   0   2  -7   12.53    0.33
   0   2  -7   12.81    0.37
   0  -2   7   13.48    0.33
   0  -2   7   12.50    0.36
  -1   2  -7   22.22    0.53
  -1   2  -7   21.11    0.58
   1  -2   7   20.94    0.52
   1  -2   7   21.22    0.57
  -2   2  -7    0.15    0.05
   2  -2   7    0.25    0.05
  -3   2  -7    0.30    0.07
   3  -2   7    0.19    0.05
  -4   2  -7    0.86    0.10
   4  -2   7    0.85    0.09
  -5   2  -7    2.16    0.15
   5  -2   7    2.15    0.13
  -6   2  -7    1.22    0.13
   6  -2   7    0.93    0.11
  -7   2  -7    0.79    0.12
   7  -2   7    1.01    0.12
  10   1  -7    2.44    0.17
 -10  -1   7    2.23    0.17
   9   1  -7    2.10    0.15
  -9  -1   7    2.19    0.16
   8   1  -7   18.12    0.54
  -8  -1   7   18.41    0.54
   7   1  -7    0.01    0.04
  -7  -1   7   -0.03    0.05
   6   1  -7   10.21    0.28
   6   1  -7   10.86    0.33
  -6  -1   7   10.88    0.33
   5   1  -7    3.38    0.12
   5   1  -7    3.77    0.15
  -5  -1   7    3.56    0.11
  -5  -1   7    3.81    0.15
   4   1  -7    9.33    0.28
   4   1  -7    9.13    0.26
  -4  -1   7    9.72    0.29
  -4  -1   7    9.76    0.26
   3   1  -7    4.60    0.16
   3   1  -7    5.05    0.17
  -3  -1   7    4.77    0.15
  -3  -1   7    5.08    0.17
   2   1  -7    4.21    0.15
   2   1  -7    4.11    0.15
  -2  -1   7    4.39    0.14
  -2  -1   7    4.29    0.14
   1   1  -7    2.47    0.11
  -1  -1   7    2.32    0.09
  -1  -1   7    2.39    0.10
   0   1  -7    8.73    0.24
   0   1  -7    8.90    0.27
   0  -1   7    8.67    0.26
   0  -1   7    8.64    0.23
  -1   1  -7    0.18    0.03
  -1   1  -7    0.20    0.05
  -1   1  -7    0.25    0.02
   1  -1   7    0.15    0.04
  -2   1  -7    1.32    0.10
   2  -1   7    1.37    0.10
  -3   1  -7   20.39    0.57
   3  -1   7   19.37    0.50
   3  -1   7   20.12    0.56
  -4   1  -7    0.10    0.06
   4  -1   7    0.22    0.07
  -5   1  -7    2.88    0.17
   5  -1   7    2.82    0.15
  -6   1  -7    1.83    0.15
   6  -1   7    1.88    0.14
  -7   1  -7    1.85    0.17
   7  -1   7    2.13    0.16
  10   0  -7    0.14    0.07
 -10   0   7    0.08    0.08
   9   0  -7    1.95    0.14
  -9   0   7    1.98    0.15
   8   0  -7    0.27    0.06
  -8   0   7    0.14    0.07
   7   0  -7    0.01    0.04
  -7   0   7    0.00    0.05
   6   0  -7    2.56    0.12
   6   0  -7    2.31    0.10
  -6   0   7    2.56    0.09
  -6   0   7    2.63    0.14
   5   0  -7    2.67    0.11
   5   0  -7    2.80    0.12
  -5   0   7    2.81    0.10
  -5   0   7    2.93    0.14
   4   0  -7    6.25    0.19
   4   0  -7    5.58    0.18
  -4   0   7    6.07    0.20
  -4   0   7    5.96    0.18
   3   0  -7    3.51    0.13
   3   0  -7    3.30    0.13
  -3   0   7    3.23    0.12
  -3   0   7    3.45    0.13
   2   0  -7    3.39    0.13
   2   0  -7    3.86    0.13
  -2   0   7    4.08    0.13
  -2   0   7    3.72    0.14
   1   0  -7    3.36    0.13
   1   0  -7    3.33    0.14
  -1   0   7    3.56    0.14
  -1   0   7    3.61    0.12
   0   0  -7    0.87    0.05
   0   0  -7    0.92    0.07
   0   0  -7    0.68    0.07
   0   0  -7    0.95    0.06
   0   0   7    0.92    0.08
   0   0   7    0.87    0.05
  -1   0  -7    1.18    0.08
  -1   0  -7    1.02    0.05
  -1   0  -7    1.06    0.06
   1   0   7    1.15    0.09
  -2   0  -7    2.75    0.14
   2   0   7    2.84    0.14
   2   0   7    2.82    0.10
  -3   0  -7    3.00    0.15
   3   0   7    2.86    0.11
   3   0   7    3.02    0.15
  -4   0  -7   11.44    0.38
   4   0   7   11.54    0.37
  -5   0  -7    0.26    0.07
   5   0   7    0.35    0.07
  -6   0  -7    0.33    0.09
   6   0   7    0.37    0.08
  -7   0  -7    0.53    0.11
   7   0   7    0.34    0.08
 -11   1   7    6.57    0.29
  10  -1  -7    2.86    0.17
 -10   1   7    2.72    0.18
   9  -1  -7    0.31    0.07
  -9   1   7    0.23    0.08
   8  -1  -7    0.19    0.06
  -8   1   7    0.28    0.08
   7  -1  -7    0.44    0.05
   7  -1  -7    0.46    0.06
  -7   1   7    0.49    0.08
   6  -1  -7    5.09    0.18
   6  -1  -7    5.11    0.17
  -6   1   7    5.08    0.20
  -6   1   7    5.32    0.16
   5  -1  -7    0.81    0.07
   5  -1  -7    0.80    0.06
  -5   1   7    0.84    0.05
  -5   1   7    0.94    0.09
   4  -1  -7    0.67    0.06
   4  -1  -7    0.56    0.05
  -4   1   7    0.70    0.05
  -4   1   7    0.53    0.06
   3  -1  -7    0.00    0.02
   3  -1  -7   -0.01    0.03
  -3   1   7    0.03    0.03
  -3   1   7   -0.01    0.02
   2  -1  -7   16.55    0.43
   2  -1  -7   15.56    0.44
  -2   1   7   16.85    0.44
  -2   1   7   16.19    0.44
   1  -1  -7    4.82    0.16
   1  -1  -7    4.84    0.16
   1  -1  -7    4.87    0.17
  -1   1   7    4.75    0.17
  -1   1   7    4.91    0.16
   0  -1  -7    0.05    0.03
   0  -1  -7    0.05    0.03
   0  -1  -7    0.08    0.04
   0   1   7    0.08    0.02
   0   1   7    0.05    0.03
  -1  -1  -7    1.25    0.09
  -1  -1  -7    1.20    0.06
  -1  -1  -7    1.25    0.09
   1   1   7    1.22    0.07
   1   1   7    1.29    0.09
  -2  -1  -7    2.94    0.14
   2   1   7    2.63    0.13
   2   1   7    2.84    0.12
  -3  -1  -7    4.25    0.19
   3   1   7    4.31    0.16
   3   1   7    4.29    0.19
  -4  -1  -7    0.25    0.07
   4   1   7    0.24    0.06
  -5  -1  -7    0.10    0.06
   5   1   7    0.22    0.07
  -6  -1  -7    2.78    0.18
   6   1   7    2.57    0.16
  11  -2  -7    2.03    0.16
 -11   2   7    1.82    0.17
 -11   2   7    1.96    0.16
  10  -2  -7    0.01    0.05
 -10   2   7    0.10    0.07
   9  -2  -7    0.21    0.06
  -9   2   7    0.19    0.07
   8  -2  -7   20.54    0.57
  -8   2   7   19.79    0.58
   7  -2  -7    0.57    0.06
   7  -2  -7    0.57    0.07
  -7   2   7    0.44    0.07
  -7   2   7    0.59    0.05
   6  -2  -7    0.29    0.05
   6  -2  -7    0.53    0.06
  -6   2   7    0.28    0.06
  -6   2   7    0.37    0.04
   5  -2  -7    1.41    0.08
   5  -2  -7    1.39    0.08
  -5   2   7    1.34    0.09
  -5   2   7    1.52    0.08
   4  -2  -7    4.61    0.15
   4  -2  -7    4.67    0.17
  -4   2   7    4.72    0.18
  -4   2   7    4.84    0.16
   3  -2  -7    0.55    0.04
   3  -2  -7    0.41    0.06
  -3   2   7    0.35    0.05
  -3   2   7    0.62    0.06
   2  -2  -7   11.21    0.33
   2  -2  -7   11.06    0.30
   2  -2  -7   11.17    0.32
  -2   2   7   10.81    0.32
  -2   2   7   10.95    0.31
   1  -2  -7    6.00    0.21
   1  -2  -7    5.99    0.19
   1  -2  -7    6.09    0.19
  -1   2   7    5.74    0.20
  -1   2   7    6.21    0.19
   0  -2  -7    1.44    0.08
   0  -2  -7    1.53    0.10
   0  -2  -7    1.38    0.08
   0   2   7    1.49    0.09
   0   2   7    1.52    0.09
  -1  -2  -7    5.70    0.20
  -1  -2  -7    5.87    0.21
  -1  -2  -7    5.78    0.18
   1   2   7    5.86    0.19
   1   2   7    5.99    0.21
  -2  -2  -7    2.32    0.13
   2   2   7    2.35    0.13
   2   2   7    2.50    0.12
  -3  -2  -7   17.84    0.52
   3   2   7   17.97    0.50
   3   2   7   18.25    0.52
  -4  -2  -7   18.72    0.55
   4   2   7   18.52    0.55
  -5  -2  -7    1.22    0.13
   5   2   7    1.16    0.12
  -6  -2  -7    0.34    0.09
   6   2   7    0.39    0.08
  11  -3  -7    1.14    0.12
 -11   3   7    0.98    0.13
 -11   3   7    1.60    0.15
  10  -3  -7    2.13    0.15
 -10   3   7    2.32    0.17
   9  -3  -7    0.04    0.05
  -9   3   7    0.07    0.06
   8  -3  -7    0.15    0.05
   8  -3  -7    0.14    0.05
  -8   3   7    0.13    0.06
   7  -3  -7    1.31    0.09
   7  -3  -7    1.49    0.09
  -7   3   7    1.46    0.12
  -7   3   7    1.48    0.08
   6  -3  -7    0.61    0.07
   6  -3  -7    0.60    0.06
  -6   3   7    0.60    0.08
  -6   3   7    0.54    0.05
   5  -3  -7    1.86    0.10
   5  -3  -7    1.91    0.08
  -5   3   7    1.83    0.11
  -5   3   7    1.87    0.09
   4  -3  -7    8.38    0.23
   4  -3  -7    7.94    0.26
  -4   3   7    8.14    0.25
  -4   3   7    8.07    0.26
   3  -3  -7   31.69    0.82
   3  -3  -7   31.57    0.82
   3  -3  -7   32.06    0.79
  -3   3   7   31.71    0.82
  -3   3   7   31.50    0.82
   2  -3  -7    2.63    0.12
   2  -3  -7    2.65    0.10
   2  -3  -7    2.73    0.13
  -2   3   7    2.71    0.12
  -2   3   7    2.77    0.12
   1  -3  -7    4.79    0.17
   1  -3  -7    4.76    0.18
   1  -3  -7    4.75    0.15
  -1   3   7    4.68    0.18
  -1   3   7    4.62    0.17
   0  -3  -7    0.38    0.05
   0  -3  -7    0.34    0.05
   0  -3  -7    0.32    0.06
   0   3   7    0.37    0.06
   0   3   7    0.29    0.05
  -1  -3  -7   16.93    0.49
  -1  -3  -7   17.48    0.48
  -1  -3  -7   17.21    0.46
   1   3   7   18.11    0.50
   1   3   7   16.95    0.48
  -2  -3  -7    7.53    0.26
  -2  -3  -7    7.14    0.25
   2   3   7    7.44    0.26
   2   3   7    7.10    0.25
  -3  -3  -7    0.28    0.07
   3   3   7    0.29    0.07
   3   3   7    0.21    0.06
  -4  -3  -7    0.05    0.06
   4   3   7    0.06    0.05
  -5  -3  -7    5.39    0.24
   5   3   7    5.16    0.23
  -6  -3  -7    0.40    0.09
   6   3   7    0.42    0.08
  11  -4  -7    0.00    0.06
 -11   4   7   -0.03    0.07
 -11   4   7   -0.05    0.06
  10  -4  -7    2.90    0.16
 -10   4   7    2.71    0.18
   9  -4  -7    0.03    0.04
  -9   4   7    0.05    0.06
   8  -4  -7    0.85    0.08
   8  -4  -7    0.72    0.07
  -8   4   7    0.76    0.09
  -8   4   7    0.80    0.07
   7  -4  -7    0.15    0.04
   7  -4  -7    0.15    0.04
  -7   4   7    0.11    0.06
  -7   4   7    0.14    0.04
   6  -4  -7    2.59    0.12
   6  -4  -7    2.46    0.10
  -6   4   7    2.40    0.11
  -6   4   7    2.43    0.13
   5  -4  -7    0.07    0.02
   5  -4  -7    0.01    0.04
   5  -4  -7    0.10    0.04
  -5   4   7    0.00    0.04
  -5   4   7    0.12    0.04
   4  -4  -7   42.70    1.08
   4  -4  -7   42.23    1.08
   4  -4  -7   43.02    1.04
  -4   4   7   42.55    1.07
  -4   4   7   41.26    1.08
   3  -4  -7   13.12    0.39
   3  -4  -7   13.37    0.35
   3  -4  -7   13.63    0.40
  -3   4   7   13.94    0.39
  -3   4   7   13.48    0.39
   2  -4  -7    0.01    0.02
   2  -4  -7    0.05    0.04
   2  -4  -7    0.02    0.04
  -2   4   7    0.05    0.04
  -2   4   7    0.01    0.03
   1  -4  -7    7.05    0.23
   1  -4  -7    7.01    0.24
   1  -4  -7    7.05    0.21
  -1   4   7    7.07    0.24
  -1   4   7    6.99    0.24
   0  -4  -7    1.03    0.07
   0  -4  -7    1.02    0.09
   0  -4  -7    0.90    0.08
   0   4   7    1.03    0.09
   0   4   7    1.00    0.09
  -1  -4  -7    1.30    0.09
  -1  -4  -7    1.36    0.09
  -1  -4  -7    1.36    0.10
   1   4   7    1.23    0.10
   1   4   7    1.48    0.11
  -2  -4  -7    0.09    0.05
  -2  -4  -7    0.08    0.05
  -2  -4  -7    0.17    0.07
   2   4   7    0.13    0.05
   2   4   7    0.00    0.05
  -3  -4  -7    8.16    0.29
   3   4   7    8.33    0.29
   3   4   7    7.99    0.29
  -4  -4  -7    0.04    0.06
   4   4   7    0.00    0.05
  -5  -4  -7   -0.01    0.06
   5   4   7   -0.06    0.05
 -11   5   7    0.05    0.08
  10  -5  -7    3.78    0.18
 -10   5   7    3.97    0.22
 -10   5   7    3.73    0.19
   9  -5  -7    0.05    0.05
   9  -5  -7    0.02    0.04
  -9   5   7    0.27    0.08
   8  -5  -7    1.21    0.12
   8  -5  -7    0.97    0.08
   8  -5  -7    1.12    0.09
  -8   5   7    1.14    0.08
  -8   5   7    1.29    0.12
   7  -5  -7   10.49    0.32
   7  -5  -7    9.57    0.34
   7  -5  -7   10.04    0.29
  -7   5   7   10.38    0.34
  -7   5   7   10.18    0.31
   6  -5  -7    9.59    0.27
   6  -5  -7    9.72    0.31
   6  -5  -7    9.48    0.32
  -6   5   7    9.48    0.30
  -6   5   7    9.80    0.32
   5  -5  -7    0.41    0.04
   5  -5  -7    0.37    0.06
   5  -5  -7    0.39    0.07
  -5   5   7    0.44    0.06
  -5   5   7    0.45    0.07
   4  -5  -7    3.54    0.11
   4  -5  -7    3.55    0.16
   4  -5  -7    4.08    0.17
  -4   5   7    3.82    0.16
  -4   5   7    3.18    0.15
   3  -5  -7    0.65    0.04
   3  -5  -7    0.71    0.08
   3  -5  -7    0.57    0.07
  -3   5   7    0.72    0.08
  -3   5   7    0.58    0.07
   2  -5  -7   11.03    0.29
   2  -5  -7   10.77    0.34
   2  -5  -7   11.17    0.33
  -2   5   7   10.52    0.33
  -2   5   7   10.71    0.34
   1  -5  -7    3.60    0.16
   1  -5  -7    3.80    0.13
   1  -5  -7    3.87    0.17
  -1   5   7    3.57    0.16
  -1   5   7    4.10    0.17
   0  -5  -7    0.39    0.06
   0  -5  -7    0.44    0.05
   0  -5  -7    0.35    0.06
   0   5   7    0.39    0.07
   0   5   7    0.42    0.07
  -1  -5  -7    8.17    0.26
  -1  -5  -7    8.17    0.28
  -1  -5  -7    7.46    0.26
   1   5   7    7.93    0.28
   1   5   7    7.59    0.28
  -2  -5  -7    8.58    0.30
  -2  -5  -7    9.01    0.29
   2   5   7    8.68    0.30
   2   5   7    8.69    0.31
  -3  -5  -7    1.60    0.12
   3   5   7    1.57    0.13
   3   5   7    1.66    0.12
  -4  -5  -7    0.43    0.09
   4   5   7    0.28    0.12
   4   5   7    0.20    0.07
   4   5   7    0.19    0.07
  -5  -5  -7   -0.02    0.06
   5   5   7    0.04    0.06
   5   5   7    0.04    0.06
  11  -6  -7    0.52    0.11
 -11   6   7    0.44    0.10
  10  -6  -7    0.52    0.10
 -10   6   7    0.31    0.10
   9  -6  -7    0.04    0.06
   9  -6  -7    0.04    0.05
  -9   6   7    0.00    0.04
  -9   6   7    0.08    0.07
   8  -6  -7    0.47    0.07
   8  -6  -7    0.58    0.09
  -8   6   7    0.55    0.07
  -8   6   7    0.49    0.09
   7  -6  -7    1.45    0.11
   7  -6  -7    1.30    0.12
  -7   6   7    1.42    0.13
  -7   6   7    1.20    0.09
   6  -6  -7    0.25    0.07
   6  -6  -7    0.09    0.05
  -6   6   7    0.15    0.07
  -6   6   7    0.08    0.04
   5  -6  -7    0.00    0.04
   5  -6  -7    0.04    0.05
  -5   6   7    0.04    0.05
  -5   6   7   -0.02    0.04
   4  -6  -7    3.17    0.15
   4  -6  -7    3.20    0.16
  -4   6   7    3.06    0.14
  -4   6   7    3.46    0.16
   3  -6  -7    1.10    0.09
   3  -6  -7    1.21    0.10
  -3   6   7    1.02    0.09
   2  -6  -7    2.02    0.12
   2  -6  -7    2.10    0.13
  -2   6   7    1.97    0.12
  -2   6   7    1.90    0.12
   1  -6  -7    0.17    0.04
   1  -6  -7    0.21    0.06
   1  -6  -7    0.09    0.05
  -1   6   7    0.16    0.05
  -1   6   7    0.13    0.05
   0  -6  -7    3.04    0.13
   0  -6  -7    3.02    0.15
   0  -6  -7    3.37    0.17
   0   6   7    3.03    0.16
   0   6   7    3.30    0.16
  -1  -6  -7    0.06    0.05
  -1  -6  -7    0.13    0.05
  -1  -6  -7    0.16    0.07
   1   6   7    0.08    0.06
   1   6   7    0.07    0.06
  -2  -6  -7    4.34    0.20
  -2  -6  -7    4.36    0.18
   2   6   7    4.01    0.18
   2   6   7    4.35    0.20
   2   6   7    4.55    0.21
  -3  -6  -7    1.35    0.12
  -3  -6  -7    1.37    0.12
   3   6   7    1.11    0.12
   3   6   7    1.12    0.12
   3   6   7    1.15    0.11
  -4  -6  -7    0.14    0.07
   4   6   7    0.08    0.11
   4   6   7    0.08    0.06
   4   6   7    0.09    0.06
  10  -7  -7    0.92    0.12
  10  -7  -7    1.03    0.11
 -10   7   7    0.90    0.12
   9  -7  -7   -0.05    0.05
   9  -7  -7   -0.07    0.07
  -9   7   7    0.00    0.07
  -9   7   7    0.00    0.04
   8  -7  -7    1.34    0.11
   8  -7  -7    1.16    0.12
  -8   7   7    1.34    0.13
  -8   7   7    1.35    0.10
   7  -7  -7    0.53    0.09
   7  -7  -7    0.38    0.07
  -7   7   7    0.46    0.07
  -7   7   7    0.35    0.08
   6  -7  -7    0.73    0.09
   6  -7  -7    0.52    0.08
  -6   7   7    0.64    0.08
  -6   7   7    0.58    0.09
   5  -7  -7    0.23    0.07
   5  -7  -7    0.23    0.06
  -5   7   7    0.23    0.07
  -5   7   7    0.31    0.06
   4  -7  -7    0.78    0.09
   4  -7  -7    0.79    0.10
  -4   7   7    0.77    0.09
   3  -7  -7    3.07    0.16
   3  -7  -7    3.31    0.17
  -3   7   7    2.91    0.15
  -3   7   7    3.36    0.16
   2  -7  -7    2.36    0.14
   2  -7  -7    2.68    0.15
  -2   7   7    3.06    0.15
  -2   7   7    2.70    0.15
   1  -7  -7   14.32    0.43
   1  -7  -7   13.77    0.42
  -1   7   7   13.75    0.43
  -1   7   7   13.65    0.43
   0  -7  -7    8.46    0.30
   0  -7  -7    8.26    0.30
   0   7   7    8.45    0.30
   0   7   7    8.23    0.31
  -1  -7  -7    1.43    0.12
  -1  -7  -7    1.65    0.12
   1   7   7    1.35    0.13
   1   7   7    1.63    0.13
  -2  -7  -7    6.13    0.24
   2   7   7    5.62    0.24
   2   7   7    5.94    0.26
  -3  -7  -7    4.25    0.21
   3   7   7    4.07    0.21
   3   7   7    4.54    0.23
   4   7   7    0.07    0.13
   4   7   7    0.01    0.06
  10  -8  -7    0.52    0.09
  10  -8  -7    0.35    0.09
 -10   8   7    0.28    0.09
 -10   8   7    0.44    0.11
   9  -8  -7    1.70    0.13
   9  -8  -7    2.05    0.16
  -9   8   7    1.89    0.13
  -9   8   7    2.00    0.16
   8  -8  -7   -0.02    0.05
   8  -8  -7    0.04    0.07
  -8   8   7   -0.05    0.06
  -8   8   7   -0.04    0.04
   7  -8  -7    0.24    0.07
   7  -8  -7    0.33    0.07
  -7   8   7    0.27    0.06
  -7   8   7    0.21    0.07
   6  -8  -7   -0.07    0.06
   6  -8  -7   -0.03    0.05
  -6   8   7   -0.02    0.04
  -6   8   7    0.04    0.06
   5  -8  -7    0.46    0.08
   5  -8  -7    0.36    0.08
  -5   8   7    0.32    0.06
   4  -8  -7   12.10    0.39
   4  -8  -7   12.23    0.39
  -4   8   7   12.08    0.39
   3  -8  -7    6.75    0.26
   3  -8  -7    6.53    0.26
  -3   8   7    7.15    0.26
  -3   8   7    6.65    0.26
   2  -8  -7    2.71    0.15
   2  -8  -7    2.89    0.16
  -2   8   7    2.39    0.14
  -2   8   7    2.74    0.16
   1  -8  -7    0.20    0.07
   1  -8  -7    0.25    0.07
  -1   8   7    0.20    0.07
  -1   8   7    0.17    0.06
   0  -8  -7    1.45    0.12
   0  -8  -7    1.35    0.12
   0   8   7    1.50    0.12
   0   8   7    1.36    0.13
  -1  -8  -7    4.75    0.22
  -1  -8  -7    4.42    0.21
   1   8   7    5.29    0.23
   1   8   7    4.84    0.23
  -2  -8  -7    5.85    0.24
   2   8   7    5.64    0.26
   2   8   7    5.65    0.25
  -3  -8  -7    4.12    0.21
   3   8   7    4.56    0.24
   3   8   7    3.94    0.21
  10  -9  -7    0.48    0.09
  10  -9  -7    0.32    0.10
 -10   9   7    0.34    0.10
 -10   9   7    0.37    0.08
   9  -9  -7   -0.07    0.07
   9  -9  -7    0.01    0.05
  -9   9   7    0.07    0.08
  -9   9   7    0.01    0.06
   8  -9  -7    0.80    0.12
   8  -9  -7    0.62    0.09
  -8   9   7    0.67    0.11
  -8   9   7    0.93    0.10
   7  -9  -7    2.58    0.17
   7  -9  -7    2.47    0.15
  -7   9   7    2.62    0.15
  -7   9   7    2.20    0.16
   6  -9  -7    0.08    0.06
   6  -9  -7    0.00    0.05
  -6   9   7    0.01    0.05
   5  -9  -7    0.17    0.07
   5  -9  -7    0.10    0.06
  -5   9   7    0.28    0.06
   4  -9  -7    4.30    0.21
   4  -9  -7    4.46    0.20
  -4   9   7    4.63    0.21
  -4   9   7    4.80    0.22
   3  -9  -7    1.08    0.11
   3  -9  -7    0.97    0.11
  -3   9   7    1.03    0.10
  -3   9   7    0.90    0.10
   2  -9  -7   13.10    0.43
   2  -9  -7   13.59    0.42
  -2   9   7   13.05    0.43
  -2   9   7   12.64    0.43
   1  -9  -7   18.21    0.55
   1  -9  -7   18.77    0.56
  -1   9   7   17.40    0.56
  -1   9   7   19.53    0.57
   0  -9  -7    0.32    0.08
   0  -9  -7    0.52    0.09
   0   9   7    0.41    0.09
   0   9   7    0.55    0.10
  -1  -9  -7    3.24    0.18
  -1  -9  -7    3.47    0.18
   1   9   7    3.59    0.20
   1   9   7    3.37    0.21
  -2  -9  -7    0.28    0.08
   2   9   7    0.49    0.10
   2   9   7    0.43    0.09
   9 -10  -7   -0.08    0.07
   9 -10  -7    0.03    0.06
  -9  10   7    0.02    0.08
  -9  10   7   -0.02    0.05
   8 -10  -7    0.77    0.10
   8 -10  -7    0.66    0.12
  -8  10   7    0.76    0.10
   7 -10  -7    0.06    0.07
   7 -10  -7    0.02    0.06
  -7  10   7    0.08    0.06
   6 -10  -7    0.49    0.09
   6 -10  -7    0.52    0.10
  -6  10   7    0.42    0.08
   5 -10  -7    0.57    0.09
   5 -10  -7    0.94    0.11
  -5  10   7    0.69    0.10
   4 -10  -7   -0.04    0.05
   4 -10  -7    0.10    0.06
  -4  10   7    0.06    0.06
  -4  10   7    0.00    0.06
   3 -10  -7    1.14    0.13
   3 -10  -7    1.10    0.12
  -3  10   7    1.19    0.13
  -3  10   7    1.37    0.13
   2 -10  -7    0.27    0.07
   2 -10  -7    0.30    0.08
  -2  10   7    0.31    0.08
  -2  10   7    0.20    0.07
   1 -10  -7    3.17    0.19
   1 -10  -7    3.84    0.19
  -1  10   7    3.70    0.21
  -1  10   7    3.86    0.20
   0 -10  -7    0.30    0.08
   0 -10  -7    0.29    0.08
   0  10   7    0.35    0.08
   0  10   7    0.35    0.09
  -1 -10  -7    3.10    0.18
  -1 -10  -7    2.93    0.18
   1  10   7    3.35    0.21
   1  10   7    3.42    0.20
   9 -11  -7    1.94    0.16
   9 -11  -7    2.42    0.19
  -9  11   7    2.54    0.17
   8 -11  -7    0.67    0.12
   8 -11  -7    0.72    0.11
  -8  11   7    0.54    0.09
   7 -11  -7    0.07    0.07
   7 -11  -7    0.04    0.07
  -7  11   7   -0.04    0.06
   6 -11  -7    2.60    0.18
   6 -11  -7    2.30    0.16
  -6  11   7    2.62    0.17
   5 -11  -7    3.02    0.18
   5 -11  -7    3.61    0.21
  -5  11   7    3.55    0.20
   4 -11  -7    0.01    0.07
   4 -11  -7    0.15    0.08
  -4  11   7    0.06    0.06
  -4  11   7    0.02    0.06
   3 -11  -7    0.28    0.08
   3 -11  -7    0.45    0.10
  -3  11   7    0.35    0.08
  -3  11   7    0.19    0.08
   2 -11  -7    2.33    0.17
   2 -11  -7    2.40    0.18
  -2  11   7    2.56    0.18
  -2  11   7    2.54    0.17
   1 -11  -7    0.93    0.12
   1 -11  -7    0.93    0.12
  -1  11   7    0.81    0.11
  -1  11   7    0.82    0.12
   0 -11  -7    4.13    0.22
   0 -11  -7    4.14    0.22
   0  11   7    4.10    0.22
   8 -12  -7    3.66    0.21
   8 -12  -7    3.71    0.24
  -8  12   7    4.09    0.22
   7 -12  -7   -0.01    0.07
   7 -12  -7    0.06    0.08
  -7  12   7    0.01    0.06
   6 -12  -7    0.25    0.08
   6 -12  -7    0.35    0.10
  -6  12   7    0.33    0.08
   5 -12  -7    1.15    0.14
   5 -12  -7    1.28    0.14
  -5  12   7    1.12    0.12
   4 -12  -7    0.24    0.09
   4 -12  -7    0.23    0.08
  -4  12   7    0.15    0.08
  -4  12   7    0.14    0.07
   3 -12  -7    5.45    0.25
   3 -12  -7    5.97    0.28
  -3  12   7    5.35    0.26
   2 -12  -7    1.48    0.16
   2 -12  -7    1.57    0.15
  -2  12   7    1.54    0.15
   1 -12  -7    0.05    0.08
   1 -12  -7    0.02    0.07
  -1  12   7   -0.01    0.06
   6 -13  -7    0.45    0.11
   6 -13  -7    0.49    0.10
  -6  13   7    0.43    0.09
   5 -13  -7    1.06    0.15
   5 -13  -7    1.08    0.13
  -5  13   7    1.03    0.13
   4 -13  -7    0.01    0.07
   4 -13  -7    0.07    0.09
  -4  13   7    0.07    0.07
   3 -13  -7   -0.04    0.08
   3 -13  -7   -0.03    0.07
  -3  13   7    0.09    0.08
   1  14  -8    0.89    0.11
  -1 -14   8    0.86    0.12
   0  14  -8    1.32    0.13
   0 -14   8    1.31    0.14
  -1  14  -8    1.13    0.12
  -1  14  -8    1.01    0.12
   1 -14   8    1.09    0.12
   1 -14   8    1.14    0.13
  -2  14  -8    1.36    0.13
  -2  14  -8    1.43    0.14
   2 -14   8    1.62    0.13
   2 -14   8    1.70    0.14
  -3  14  -8    0.04    0.07
  -3  14  -8    0.00    0.07
   3 -14   8    0.07    0.06
   3  13  -8    0.23    0.12
   3  13  -8    0.22    0.07
  -3 -13   8    0.12    0.08
   2  13  -8    0.65    0.11
   2  13  -8    0.52    0.09
  -2 -13   8    0.77    0.12
   1  13  -8    0.16    0.07
  -1 -13   8    0.01    0.07
   0  13  -8    1.62    0.14
   0 -13   8    1.52    0.14
  -1  13  -8    0.85    0.11
  -1  13  -8    0.93    0.10
   1 -13   8    0.97    0.10
   1 -13   8    0.92    0.11
  -2  13  -8    1.57    0.13
  -2  13  -8    1.55    0.14
   2 -13   8    1.56    0.13
   2 -13   8    1.41    0.13
  -3  13  -8    0.32    0.09
  -3  13  -8    0.27    0.08
  -4  13  -8    0.01    0.07
  -4  13  -8   -0.03    0.06
   4 -13   8   -0.01    0.06
   4  12  -8    0.08    0.06
  -4 -12   8    0.02    0.07
   3  12  -8    0.20    0.07
   3  12  -8    0.31    0.08
  -3 -12   8    0.22    0.09
   2  12  -8    0.29    0.08
   2  12  -8    0.20    0.07
  -2 -12   8    0.16    0.06
   1  12  -8    0.25    0.07
   1  12  -8    0.19    0.07
  -1 -12   8    0.14    0.06
   0  12  -8    0.59    0.08
   0  12  -8    0.57    0.09
   0 -12   8    0.68    0.08
   0 -12   8    0.52    0.09
  -1  12  -8    0.04    0.06
  -1  12  -8    0.03    0.05
   1 -12   8    0.11    0.06
   1 -12   8    0.01    0.05
  -2  12  -8    1.36    0.12
  -2  12  -8    1.59    0.14
   2 -12   8    1.33    0.12
   2 -12   8    1.55    0.12
  -3  12  -8    1.24    0.13
  -3  12  -8    1.10    0.12
   3 -12   8    1.24    0.12
  -4  12  -8    0.01    0.07
  -4  12  -8   -0.08    0.05
   4 -12   8   -0.04    0.06
  -5  12  -8    0.01    0.08
   5 -12   8    0.12    0.07
   5  11  -8    0.82    0.11
  -5 -11   8    0.69    0.11
   4  11  -8    0.54    0.09
  -4 -11   8    0.47    0.09
   3  11  -8    1.72    0.14
  -3 -11   8    1.70    0.15
   2  11  -8    0.02    0.05
   2  11  -8    0.05    0.05
  -2 -11   8    0.07    0.06
   1  11  -8    2.55    0.16
   1  11  -8    2.75    0.16
  -1 -11   8    2.86    0.17
   0  11  -8    1.43    0.11
   0  11  -8    1.40    0.13
   0 -11   8    1.32    0.12
   0 -11   8    1.37    0.10
  -1  11  -8    0.54    0.08
  -1  11  -8    0.69    0.10
   1 -11   8    0.61    0.08
   1 -11   8    0.84    0.10
  -2  11  -8    0.39    0.07
  -2  11  -8    0.41    0.08
   2 -11   8    0.39    0.08
   2 -11   8    0.55    0.08
  -3  11  -8    0.13    0.07
  -3  11  -8    0.08    0.06
   3 -11   8    0.15    0.06
  -4  11  -8    0.17    0.08
   4 -11   8    0.16    0.06
  -5  11  -8    0.59    0.10
   5 -11   8    0.73    0.10
  -6  11  -8    2.99    0.21
   6 -11   8    2.92    0.18
   6  10  -8    2.26    0.17
  -6 -10   8    2.47    0.18
   5  10  -8    1.64    0.13
  -5 -10   8    1.63    0.14
   4  10  -8    0.06    0.06
  -4 -10   8    0.08    0.07
   3  10  -8    0.10    0.06
  -3 -10   8    0.06    0.06
   2  10  -8    2.41    0.15
  -2 -10   8    2.30    0.15
   1  10  -8    3.98    0.19
   1  10  -8    3.96    0.18
   1  10  -8    3.68    0.16
  -1 -10   8    3.85    0.19
  -1 -10   8    4.03    0.16
   0  10  -8    5.78    0.24
   0  10  -8    5.59    0.22
   0  10  -8    5.72    0.21
   0 -10   8    6.12    0.22
   0 -10   8    6.04    0.23
  -1  10  -8    4.12    0.20
  -1  10  -8    4.14    0.18
   1 -10   8    4.18    0.18
   1 -10   8    4.24    0.18
  -2  10  -8    6.17    0.24
  -2  10  -8    6.24    0.26
   2 -10   8    6.56    0.24
   2 -10   8    6.89    0.25
  -3  10  -8    0.34    0.08
   3 -10   8    0.41    0.08
  -4  10  -8    6.02    0.26
   4 -10   8    6.10    0.25
  -5  10  -8    1.23    0.14
   5 -10   8    1.02    0.12
  -6  10  -8    1.28    0.14
   6 -10   8    1.33    0.14
  -7  -9   8    0.14    0.08
   6   9  -8    0.09    0.06
  -6  -9   8    0.26    0.08
   5   9  -8    1.94    0.15
  -5  -9   8    1.93    0.15
   4   9  -8    1.18    0.12
  -4  -9   8    1.11    0.11
   3   9  -8    0.27    0.07
  -3  -9   8    0.14    0.06
   2   9  -8    0.23    0.06
  -2  -9   8    0.19    0.06
   1   9  -8    0.12    0.05
  -1  -9   8    0.11    0.05
  -1  -9   8    0.07    0.05
   0   9  -8   12.88    0.39
   0   9  -8   12.95    0.41
   0  -9   8   13.57    0.38
   0  -9   8   12.66    0.39
  -1   9  -8    1.75    0.13
   1  -9   8    1.57    0.11
   1  -9   8    1.48    0.10
  -2   9  -8    0.98    0.11
   2  -9   8    1.04    0.09
   2  -9   8    0.90    0.09
  -3   9  -8    0.57    0.09
   3  -9   8    0.43    0.08
  -4   9  -8    0.05    0.06
   4  -9   8    0.15    0.07
  -5   9  -8    1.17    0.13
   5  -9   8    0.99    0.12
  -6   9  -8    0.35    0.09
   6  -9   8    0.50    0.10
   7   8  -8    0.46    0.09
  -7  -8   8    0.80    0.12
   6   8  -8    0.14    0.06
  -6  -8   8    0.16    0.07
   5   8  -8    0.09    0.05
  -5  -8   8    0.00    0.06
   4   8  -8    4.08    0.20
  -4  -8   8    4.35    0.20
   3   8  -8    0.35    0.07
  -3  -8   8    0.53    0.08
   2   8  -8   40.44    1.06
  -2  -8   8   40.97    1.02
  -2  -8   8   40.51    1.06
   1   8  -8    5.94    0.23
  -1  -8   8    5.79    0.22
  -1  -8   8    6.06    0.20
   0   8  -8    0.44    0.06
   0   8  -8    0.61    0.08
   0  -8   8    0.41    0.06
   0  -8   8    0.51    0.07
  -1   8  -8    0.03    0.05
   1  -8   8    0.09    0.04
   1  -8   8    0.03    0.05
  -2   8  -8    3.16    0.17
   2  -8   8    2.93    0.13
   2  -8   8    3.32    0.16
  -3   8  -8    0.05    0.06
   3  -8   8    0.03    0.05
  -4   8  -8    2.62    0.17
   4  -8   8    2.69    0.16
  -5   8  -8   -0.07    0.06
   5  -8   8    0.01    0.05
  -6   8  -8    0.84    0.12
   6  -8   8    0.74    0.11
  -7   8  -8   -0.03    0.07
   7  -8   8    0.07    0.06
   8   7  -8    0.17    0.07
  -8  -7   8    0.11    0.08
   7   7  -8    1.86    0.14
  -7  -7   8    1.78    0.15
   6   7  -8    0.15    0.06
  -6  -7   8    0.05    0.06
   5   7  -8    3.53    0.18
  -5  -7   8    3.80    0.19
   4   7  -8    0.30    0.07
  -4  -7   8    0.24    0.06
   3   7  -8   13.08    0.41
  -3  -7   8   13.51    0.41
   2   7  -8    7.09    0.26
  -2  -7   8    7.19    0.25
  -2  -7   8    7.34    0.22
   1   7  -8   14.51    0.44
  -1  -7   8   14.90    0.42
  -1  -7   8   14.77    0.41
   0   7  -8    0.25    0.06
   0  -7   8    0.20    0.05
   0  -7   8    0.27    0.05
  -1   7  -8    1.69    0.12
   1  -7   8    1.90    0.11
   1  -7   8    1.69    0.09
[truncated: 142,355 more chars]
