# Supplementary material for: Crystal structure, Hirshfeld surface and photo­physical analysis of 2-nitro-3-phenyl-9H-carbazole
Source: Acta Crystallogr E Crystallogr Commun. 2021 Aug 3;77(Pt 9):887–90. doi: 10.1107/S2056989021007726 (PMC8423020; doi:10.1107/S2056989021007726)
Supplement: Supplementary file 2 [file e-77-00887-Isup2.hkl]

data_I                                                                          
_shelx_title ' NEETU73_0m in P-1'                                               
_shelx_refln_list_code          4                                               
_shelx_F_calc_maximum      217.89                                               
_exptl_crystal_F_000       600.00                                               
_reflns_d_resolution_high  0.8185                                               
                                                                                
loop_                                                                           
 _space_group_symop_operation_xyz                                               
 'x, y, z'                                                                      
 '-x, -y, -z'                                                                   
                                                                                
_cell_length_a     9.2660                                                       
_cell_length_b    12.9590                                                       
_cell_length_c    13.1010                                                       
_cell_angle_alpha  96.249                                                       
_cell_angle_beta  109.181                                                       
_cell_angle_gamma 106.106                                                       
                                                                                
_shelx_F_squared_multiplier     1.000                                           
                                                                                
loop_                                                                           
 _refln_index_h                                                                 
 _refln_index_k                                                                 
 _refln_index_l                                                                 
 _refln_F_squared_calc                                                          
 _refln_F_squared_meas                                                          
 _refln_F_squared_sigma                                                         
 _refln_observed_status                                                         
   3   0   0        674.36        683.96         8.78 o                         
   4   0   0        189.47        233.60         3.64 o                         
   5   0   0        219.58        210.94         3.24 o                         
   6   0   0         13.67          9.73         0.86 o                         
   7   0   0         45.00         40.50         1.67 o                         
   8   0   0        292.67        293.09         5.50 o                         
   9   0   0          0.42          3.55         1.60 o                         
  10   0   0         29.69         31.67         3.35 o                         
 -10   1   0          1.85          0.39         1.60 o                         
  -9   1   0         99.34         95.80         3.88 o                         
  -8   1   0         71.36         65.58         2.10 o                         
  -7   1   0         51.80         51.85         2.64 o                         
  -6   1   0         90.40         91.03         3.02 o                         
  -5   1   0        156.16        154.67         2.84 o                         
  -4   1   0        932.62        973.19        12.40 o                         
  -3   1   0       1471.55       1328.15        14.62 o                         
  -2   1   0       1047.52        665.93        11.78 o                         
   0   1   0          1.34          0.00         1.61 o                         
   2   1   0        244.10        220.69         9.74 o                         
   3   1   0       1156.95       1138.61        14.28 o                         
   4   1   0        518.36        530.27         6.53 o                         
   5   1   0         24.05         31.71         1.83 o                         
   6   1   0         23.57         20.67         1.10 o                         
   7   1   0        193.43        199.44         3.60 o                         
   8   1   0          1.21          2.09         1.12 o                         
   9   1   0         98.42        109.63         4.18 o                         
 -10   2   0          0.01         -1.34         1.43 o                         
  -9   2   0          1.44         -1.18         1.21 o                         
  -8   2   0         27.01         26.01         1.51 o                         
  -7   2   0        103.80        100.35         2.31 o                         
  -6   2   0        139.74        136.95         2.84 o                         
  -5   2   0        242.70        289.15         3.99 o                         
  -4   2   0          1.67          2.21         0.54 o                         
  -3   2   0        138.98        117.67         2.35 o                         
  -2   2   0       9250.82       5874.93       341.19 o                         
   1   2   0        369.41        238.94        16.91 o                         
   2   2   0        223.88        197.35         2.58 o                         
   3   2   0        354.77        324.01         4.65 o                         
   4   2   0        233.18        232.33         3.80 o                         
   5   2   0          2.84          4.58         0.66 o                         
   6   2   0        550.44        520.61         6.93 o                         
   7   2   0        123.17        123.63         2.95 o                         
   8   2   0        130.16        114.95         3.45 o                         
   9   2   0         35.82         36.24         2.65 o                         
 -10   3   0         68.51         68.06         4.03 o                         
  -9   3   0         16.72         15.67         1.60 o                         
  -8   3   0        114.55        122.07         2.77 o                         
  -7   3   0         35.55         28.65         1.60 o                         
  -6   3   0         36.36         34.92         1.40 o                         
  -5   3   0        133.15        171.58         2.72 o                         
  -4   3   0        547.03        518.75         6.26 o                         
  -3   3   0       1071.64       1022.57        11.48 o                         
  -2   3   0      20448.19      25753.22       256.30 o                         
  -1   3   0        446.29        284.09        14.19 o                         
   0   3   0         92.70         54.39         6.14 o                         
   1   3   0          0.14         -0.08         0.21 o                         
   2   3   0        463.10        473.71         5.61 o                         
   3   3   0          1.32          0.49         0.40 o                         
   4   3   0         50.33         57.47         1.60 o                         
   5   3   0        300.87        295.14         4.38 o                         
   6   3   0        189.23        200.76         3.58 o                         
   7   3   0        311.33        292.45         5.48 o                         
   8   3   0         47.49         55.47         5.63 o                         
   9   3   0          0.71          0.98         1.66 o                         
 -10   4   0          8.15          5.51         1.74 o                         
  -9   4   0         59.72         68.27         2.57 o                         
  -8   4   0         13.35         14.83         1.32 o                         
  -7   4   0         56.27         50.84         2.03 o                         
  -6   4   0        368.49        388.49         4.77 o                         
  -5   4   0        545.99        541.23         6.11 o                         
  -4   4   0         17.73         13.11         0.71 o                         
  -3   4   0         26.47         31.14         0.83 o                         
  -2   4   0       4982.14       5553.44        54.37 o                         
  -1   4   0       1428.17       1517.28        16.65 o                         
   0   4   0         60.93         72.19         1.90 o                         
   1   4   0        616.33        671.58         9.47 o                         
   2   4   0          0.42          0.94         0.52 o                         
   3   4   0        832.71        936.51        10.87 o                         
   4   4   0         92.18         98.10         2.29 o                         
   5   4   0         80.55         86.83         2.20 o                         
   6   4   0        408.48        389.58         5.81 o                         
   7   4   0          8.89          4.50         1.23 o                         
   8   4   0         47.54         40.46         2.81 o                         
 -10   5   0        265.23        267.13         5.50 o                         
  -9   5   0          5.04          4.88         1.32 o                         
  -8   5   0        250.18        241.28         3.70 o                         
  -7   5   0        145.07        137.96         2.52 o                         
  -6   5   0          0.00          0.43         0.57 o                         
  -5   5   0        714.20        678.01         8.19 o                         
  -4   5   0        737.95        768.47        10.11 o                         
  -3   5   0        264.40        269.23         3.53 o                         
  -2   5   0         31.42         30.06         1.20 o                         
  -1   5   0         11.39         17.66         0.78 o                         
   0   5   0         13.58         17.53         0.78 o                         
   1   5   0       2362.20       2697.55        29.46 o                         
   2   5   0        849.64       1022.57        11.77 o                         
   3   5   0         81.80         88.45         1.78 o                         
   4   5   0        885.31        883.97        11.93 o                         
   5   5   0       1388.87       1351.45        15.88 o                         
   6   5   0         51.16         40.47         2.07 o                         
   7   5   0         88.18         82.74         2.95 o                         
   8   5   0         19.26         21.97         2.28 o                         
 -10   6   0          6.59          9.78         1.74 o                         
  -9   6   0          2.81          2.29         1.38 o                         
  -8   6   0          8.58          7.41         0.98 o                         
  -7   6   0         32.03         30.16         1.67 o                         
  -6   6   0        265.81        248.69         3.86 o                         
  -5   6   0          3.77          3.95         0.80 o                         
  -4   6   0        170.37        172.45         3.57 o                         
  -3   6   0        730.55        726.98         8.51 o                         
  -2   6   0          6.34          5.04         0.54 o                         
  -1   6   0        257.79        290.42         4.34 o                         
   0   6   0        197.05        231.23         3.27 o                         
   1   6   0          3.83          3.36         0.60 o                         
   2   6   0        102.53        111.21         2.13 o                         
   3   6   0          4.80          6.34         0.67 o                         
   4   6   0        460.12        472.53        12.13 o                         
   5   6   0        585.79        550.17         8.37 o                         
   6   6   0          3.55          1.84         1.14 o                         
   7   6   0          4.03          1.82         1.62 o                         
 -10   7   0         37.42         33.99         2.49 o                         
  -9   7   0         18.93         20.53         1.86 o                         
  -8   7   0          4.42          5.09         0.98 o                         
  -7   7   0        524.22        545.45         7.27 o                         
  -6   7   0        303.21        313.71         5.15 o                         
  -5   7   0         46.25         52.09         2.12 o                         
  -4   7   0       2362.12       2366.47        33.72 o                         
  -3   7   0         43.53         52.31         1.64 o                         
  -2   7   0        139.96        179.12         3.13 o                         
  -1   7   0          9.04          8.49         0.97 o                         
   0   7   0        113.82        124.17         2.20 o                         
   1   7   0        159.19        168.43         2.81 o                         
   2   7   0          3.21          4.31         0.75 o                         
   3   7   0         44.18         44.83         1.51 o                         
   4   7   0         98.06        100.41         2.81 o                         
   5   7   0         44.12         46.21         2.25 o                         
   6   7   0         54.54         57.59         2.74 o                         
   7   7   0        151.59        178.34         4.64 o                         
 -10   8   0         66.32         64.82         3.10 o                         
  -9   8   0         35.38         39.90         2.51 o                         
  -8   8   0         86.72         92.64         2.76 o                         
  -7   8   0        380.86        382.45         6.23 o                         
  -6   8   0        257.05        259.36         6.10 o                         
  -5   8   0        572.39        603.17         9.92 o                         
  -4   8   0         71.93         66.34         2.51 o                         
  -3   8   0        328.02        330.17         5.07 o                         
  -2   8   0         41.25         35.42         1.86 o                         
  -1   8   0       1234.54       1429.14        18.23 o                         
   0   8   0         60.71         55.07         1.49 o                         
   1   8   0        444.64        491.45         6.47 o                         
   2   8   0        332.49        332.35         4.82 o                         
   3   8   0        228.19        215.98         3.68 o                         
   4   8   0        199.09        205.95         4.37 o                         
   5   8   0          0.46          1.14         1.10 o                         
   6   8   0         34.34         40.09         2.32 o                         
 -10   9   0         25.95         22.66         2.09 o                         
  -9   9   0          6.76          7.38         1.51 o                         
  -8   9   0        121.25        127.02         3.31 o                         
  -7   9   0         14.14         12.70         1.42 o                         
  -6   9   0        287.31        289.92         5.86 o                         
  -5   9   0         75.26         73.30         2.49 o                         
  -4   9   0        109.02        117.61         2.69 o                         
  -3   9   0         40.90         42.39         1.63 o                         
  -2   9   0        340.65        364.21         5.71 o                         
  -1   9   0         20.30         20.37         1.24 o                         
   0   9   0          0.02          0.58         0.53 o                         
   1   9   0          1.22          1.43         0.93 o                         
   2   9   0         74.24         72.52         2.01 o                         
   3   9   0       1099.03       1074.41        14.86 o                         
   4   9   0          2.44          4.07         1.16 o                         
   5   9   0          0.04          0.76         1.12 o                         
   6   9   0         27.71         37.43         3.28 o                         
 -10  10   0         31.48         32.82         3.07 o                         
  -9  10   0        262.13        275.72         8.50 o                         
  -8  10   0        365.02        364.38         7.39 o                         
  -7  10   0        297.41        300.49         6.82 o                         
  -6  10   0        103.78         92.87         3.18 o                         
  -5  10   0          0.03          0.71         0.97 o                         
  -4  10   0        372.00        368.57         5.90 o                         
  -3  10   0          0.86          0.02         0.72 o                         
  -2  10   0          1.72          2.46         0.78 o                         
  -1  10   0         92.47        100.42         2.23 o                         
   0  10   0          2.55          1.33         0.65 o                         
   1  10   0         25.75         27.39         1.44 o                         
   2  10   0        221.63        213.45         4.28 o                         
   3  10   0         26.48         25.78         1.79 o                         
   4  10   0         87.21         89.87         3.02 o                         
   5  10   0         37.45         52.30         2.95 o                         
  -9  11   0         64.16         68.68         5.14 o                         
  -8  11   0         39.03         43.87         2.65 o                         
  -7  11   0         20.72         21.53         2.36 o                         
  -6  11   0          0.84          0.25         2.76 o                         
  -5  11   0        109.93        114.54         4.11 o                         
  -4  11   0         50.08         52.29         2.64 o                         
  -3  11   0        139.32        143.13         4.10 o                         
  -2  11   0         42.83         45.04         2.49 o                         
  -1  11   0          8.65          6.79         1.07 o                         
   0  11   0         41.10         39.98         2.28 o                         
   1  11   0        476.79        480.20         7.74 o                         
   2  11   0          0.03          0.71         1.03 o                         
   3  11   0          3.39          7.69         1.72 o                         
   4  11   0          2.53          2.57         1.61 o                         
  -9  12   0          0.33          0.30         1.80 o                         
  -8  12   0         88.72         90.84         6.33 o                         
  -7  12   0        234.90        240.44         7.41 o                         
  -6  12   0          1.79         -0.79         2.17 o                         
  -5  12   0          1.75          3.20         1.33 o                         
  -4  12   0         12.16          7.76         1.56 o                         
  -3  12   0        240.88        245.49         5.86 o                         
  -2  12   0        133.15        140.85         3.64 o                         
  -1  12   0          9.65         13.26         1.72 o                         
   0  12   0        123.01        119.88         3.32 o                         
   1  12   0         26.59         23.85         1.80 o                         
   2  12   0         59.45         57.43         3.46 o                         
   3  12   0          0.00          0.39         2.37 o                         
  -8  13   0         54.43         49.97         3.11 o                         
  -7  13   0          0.79         -1.80         1.80 o                         
  -6  13   0        170.03        162.87        10.67 o                         
  -5  13   0         18.82         17.20         2.05 o                         
  -4  13   0        104.04         97.43         3.69 o                         
  -3  13   0          5.26          3.23         1.30 o                         
  -2  13   0         82.08         83.58         3.88 o                         
  -1  13   0          8.70          5.62         1.33 o                         
   0  13   0         89.07         87.10         2.98 o                         
   1  13   0          2.26          2.77         1.49 o                         
   2  13   0          6.56          6.32         3.16 o                         
  -7  14   0         99.62         98.21         5.16 o                         
  -6  14   0         33.42         34.65         3.35 o                         
  -5  14   0        228.79        233.25         5.99 o                         
  -4  14   0          1.30          1.05         1.74 o                         
  -3  14   0          0.01          0.79         1.30 o                         
  -2  14   0          1.36          1.09         1.23 o                         
  -1  14   0         20.74         19.98         1.91 o                         
   0  14   0          0.03          1.38         2.17 o                         
   1  14   0          0.02         -0.39         2.76 o                         
  -6  15   0          0.24         -1.37         2.08 o                         
  -5  15   0          5.05          4.22         1.66 o                         
  -4  15   0         24.70         25.57         2.10 o                         
  -3  15   0         13.08         14.10         1.71 o                         
  -2  15   0          0.33         -0.54         1.28 o                         
  -1  15   0         11.71         12.32         2.63 o                         
   0 -15   1          0.70          1.97         2.76 o                         
   1 -15   1          0.69          1.24         1.33 o                         
   2 -15   1         10.85         11.37         1.63 o                         
   3 -15   1         35.05         38.93         2.51 o                         
   4 -15   1          1.52          2.28         1.56 o                         
   5 -15   1         32.74         27.74         2.49 o                         
   6 -15   1         16.03         10.31         2.36 o                         
  -1 -14   1         12.63         20.14         3.95 o                         
   0 -14   1          2.08          1.10         1.43 o                         
   1 -14   1         66.21         61.83         3.71 o                         
   2 -14   1         56.84         55.13         2.91 o                         
   3 -14   1          1.75         -1.07         1.52 o                         
   4 -14   1         98.71         97.74         3.86 o                         
   5 -14   1         42.75         41.08         2.88 o                         
   6 -14   1        133.63        139.02         5.72 o                         
   7 -14   1          0.72          3.24         1.88 o                         
  -3 -13   1         18.13         14.22         3.95 o                         
  -2 -13   1          0.01          0.79         2.37 o                         
  -1 -13   1          3.17          2.65         1.65 o                         
   0 -13   1        110.70        114.87         3.35 o                         
   1 -13   1        567.62        584.02         9.24 o                         
   2 -13   1        533.41        556.77         8.91 o                         
   3 -13   1        554.99        594.26        11.18 o                         
   4 -13   1          0.16          1.12         1.33 o                         
   5 -13   1       1110.01       1145.51        18.52 o                         
   6 -13   1        155.73        171.30        21.54 o                         
   7 -13   1         64.82         64.00         4.28 o                         
   8 -13   1         57.17         61.22         5.40 o                         
  -4 -12   1          5.77          3.95         2.76 o                         
  -3 -12   1          0.01          1.97         1.97 o                         
  -2 -12   1          1.26          1.75         1.90 o                         
  -1 -12   1          0.34         -0.37         0.95 o                         
   0 -12   1         16.44         16.57         1.49 o                         
   1 -12   1        113.45        113.56         4.39 o                         
   2 -12   1        223.16        217.80         5.38 o                         
   3 -12   1          5.77          3.19         1.33 o                         
   4 -12   1          2.85          3.26         1.28 o                         
   5 -12   1         40.91         37.50         3.91 o                         
   6 -12   1          0.02         -1.97         2.76 o                         
   7 -12   1          9.60          8.79         1.66 o                         
   8 -12   1         85.98         80.33         3.49 o                         
   9 -12   1         51.35         48.98         5.13 o                         
  -4 -11   1         20.34         19.91         2.47 o                         
  -3 -11   1         25.64         14.76         1.84 o                         
  -2 -11   1          0.28          1.32         0.98 o                         
  -1 -11   1          0.34         -0.64         0.89 o                         
   0 -11   1        447.42        463.28         6.52 o                         
   1 -11   1         99.99        105.41         2.46 o                         
   2 -11   1        266.22        264.64         4.88 o                         
   3 -11   1        312.60        330.21         6.62 o                         
   4 -11   1          5.57          3.95         1.25 o                         
   5 -11   1        113.17        100.69         3.41 o                         
   6 -11   1         55.96         56.00         3.48 o                         
   7 -11   1          3.88          2.76         1.30 o                         
   8 -11   1         95.33         86.22         4.40 o                         
   9 -11   1         45.61         37.92         3.07 o                         
  -5 -10   1         10.38         11.57         2.23 o                         
  -4 -10   1        133.22        109.43         4.56 o                         
  -3 -10   1        262.47        245.76         6.13 o                         
  -2 -10   1        107.10        112.10         2.55 o                         
  -1 -10   1        228.74        225.36         3.82 o                         
   0 -10   1         16.57         17.05         1.23 o                         
   1 -10   1         15.14         18.76         2.11 o                         
   2 -10   1         69.34         67.77         2.12 o                         
   3 -10   1         24.49         29.51         1.65 o                         
   4 -10   1         11.10         11.31         1.07 o                         
   5 -10   1          4.66          8.04         2.45 o                         
   6 -10   1         21.58         23.98         1.86 o                         
   7 -10   1          0.09          0.89         1.03 o                         
   8 -10   1          6.81          4.34         1.18 o                         
   9 -10   1        110.28        109.35         3.88 o                         
  -6  -9   1          5.96          7.34         1.60 o                         
  -5  -9   1         64.63         64.29         3.23 o                         
  -4  -9   1        244.56        243.47         5.93 o                         
  -3  -9   1          1.52          1.47         0.82 o                         
  -2  -9   1         98.42        103.46         2.30 o                         
  -1  -9   1         29.42         30.24         1.32 o                         
   0  -9   1        292.43        332.12         5.59 o                         
   1  -9   1         82.05         94.72         2.33 o                         
   2  -9   1          5.61          8.26         0.99 o                         
   3  -9   1         98.69         99.26         2.44 o                         
   4  -9   1          0.01         -0.24         0.63 o                         
   5  -9   1          9.31         12.33         1.33 o                         
   6  -9   1        294.42        281.30         4.99 o                         
   7  -9   1        187.77        175.79         3.80 o                         
   8  -9   1         12.82         15.28         1.47 o                         
   9  -9   1         17.91         15.58         2.36 o                         
  10  -9   1          0.90         -1.33         1.33 o                         
  -7  -8   1          5.29         12.59         2.52 o                         
  -6  -8   1          1.54          4.05         1.20 o                         
  -5  -8   1          0.06          2.43         1.41 o                         
  -4  -8   1         23.30         19.90         3.57 o                         
  -3  -8   1        292.57        294.97         4.48 o                         
  -2  -8   1       1067.20       1137.56        13.45 o                         
  -1  -8   1          1.44          1.73         0.65 o                         
   0  -8   1          5.01          8.54         1.03 o                         
   1  -8   1        465.82        520.75         7.42 o                         
   2  -8   1        127.51        138.36         2.77 o                         
   3  -8   1        368.55        422.73         6.28 o                         
   4  -8   1         52.84         55.16         1.76 o                         
   5  -8   1          2.07          2.62         0.97 o                         
   6  -8   1         39.47         42.33         1.82 o                         
   7  -8   1        124.58        123.70         4.73 o                         
   8  -8   1        123.28        125.23         3.35 o                         
   9  -8   1          3.56          0.94         2.08 o                         
  10  -8   1        116.52        127.31         5.29 o                         
  -7  -7   1         12.10         13.04         1.89 o                         
  -6  -7   1         24.34         26.06         2.70 o                         
  -5  -7   1        312.91        299.80         7.84 o                         
  -4  -7   1        257.67        248.27         5.12 o                         
  -3  -7   1          5.21          4.04         0.96 o                         
  -2  -7   1         28.44         31.47         1.28 o                         
  -1  -7   1        327.58        382.72         5.08 o                         
   0  -7   1        112.00        116.15         2.35 o                         
   1  -7   1        496.22        507.85         7.09 o                         
   2  -7   1         64.61         80.08         2.51 o                         
   3  -7   1        444.33        461.82         6.54 o                         
   4  -7   1        240.77        247.87         6.23 o                         
   5  -7   1         13.99         12.26         1.31 o                         
   6  -7   1          7.95         10.17         1.18 o                         
   7  -7   1         67.67         62.96         2.27 o                         
   8  -7   1         26.86         27.64         1.84 o                         
   9  -7   1         40.60         44.58         2.90 o                         
  10  -7   1         21.28         20.09         2.64 o                         
  -8  -6   1         35.62         38.08         2.65 o                         
  -7  -6   1          0.26          0.81         1.28 o                         
  -6  -6   1        117.69         96.63         4.32 o                         
  -5  -6   1        244.27        219.67         6.29 o                         
  -4  -6   1          2.74          1.56         0.75 o                         
  -3  -6   1          1.10          0.96         0.48 o                         
  -2  -6   1        837.26        833.09        10.94 o                         
  -1  -6   1        321.94        361.50         4.73 o                         
   0  -6   1        461.92        521.09         7.14 o                         
   1  -6   1        347.59        371.52         5.34 o                         
   2  -6   1        187.95        242.79         3.75 o                         
   3  -6   1        191.56        182.60         3.06 o                         
   4  -6   1         18.83         21.59         1.55 o                         
   5  -6   1        275.90        255.68         5.28 o                         
   6  -6   1         93.95        107.71         2.47 o                         
   7  -6   1          8.34          7.20         0.91 o                         
   8  -6   1         40.88         40.83         2.35 o                         
   9  -6   1          9.74         10.66         1.90 o                         
  10  -6   1         11.39         13.02         2.36 o                         
  -8  -5   1         86.61         78.65         3.49 o                         
  -7  -5   1          0.02          0.39         1.14 o                         
  -6  -5   1         87.43         92.90         3.26 o                         
  -5  -5   1         19.56         23.25         1.43 o                         
  -4  -5   1         64.15         66.99         2.20 o                         
  -3  -5   1        220.88        221.49         4.46 o                         
  -2  -5   1       3307.96       4009.85        48.49 o                         
  -1  -5   1        884.81       1050.48        11.90 o                         
   0  -5   1        800.86        839.53        10.79 o                         
   1  -5   1        792.97        785.61        11.91 o                         
   2  -5   1        149.91        161.15         2.33 o                         
   3  -5   1       3490.21       3625.95        43.91 o                         
   4  -5   1        468.69        491.05         6.11 o                         
   5  -5   1         19.67         13.13         0.86 o                         
   6  -5   1        331.11        334.35         4.74 o                         
   7  -5   1          6.46          6.25         0.86 o                         
   8  -5   1          7.62          6.05         1.61 o                         
   9  -5   1         75.16         93.22         4.35 o                         
  10  -5   1         24.21         25.38         2.38 o                         
  -9  -4   1          2.08          3.26         1.61 o                         
  -8  -4   1          0.10          0.00         1.07 o                         
  -7  -4   1         11.46         12.97         1.42 o                         
  -6  -4   1       1104.61       1061.71        16.85 o                         
  -5  -4   1         91.61         86.49         2.24 o                         
  -4  -4   1         20.37         17.49         0.99 o                         
  -3  -4   1          0.12          0.54         0.43 o                         
  -2  -4   1        281.66        283.70         4.09 o                         
  -1  -4   1         77.58         76.32         1.51 o                         
   0  -4   1         67.03         74.30         1.47 o                         
   1  -4   1        901.77        924.55        10.39 o                         
   2  -4   1         10.86         15.88         0.66 o                         
   3  -4   1        573.84        611.35         7.12 o                         
   4  -4   1          0.40          0.96         0.37 o                         
   5  -4   1        145.51        153.04         2.57 o                         
   6  -4   1         86.85         92.93         1.87 o                         
   7  -4   1          2.29          1.30         0.76 o                         
   8  -4   1        158.43        160.38         4.23 o                         
   9  -4   1         31.66         34.56         2.38 o                         
  10  -4   1          0.84          0.27         1.80 o                         
  -9  -3   1         14.63         13.02         2.05 o                         
  -8  -3   1        241.19        234.67         4.97 o                         
  -7  -3   1        744.44        765.85        17.19 o                         
  -6  -3   1        262.15        253.28         4.54 o                         
  -5  -3   1          5.14          6.52         0.75 o                         
  -4  -3   1          0.00          2.02         1.14 o                         
  -3  -3   1       1131.87       1263.57        14.08 o                         
  -2  -3   1        454.18        489.70         6.36 o                         
  -1  -3   1       1413.32       1290.99        25.71 o                         
   0  -3   1         64.14         30.75         2.37 o                         
   1  -3   1       1248.88       1032.29        31.88 o                         
   2  -3   1        635.47        559.05         6.41 o                         
   3  -3   1         13.96         20.70         0.73 o                         
   4  -3   1         13.15         12.75         0.64 o                         
   5  -3   1        251.83        252.33         3.60 o                         
   6  -3   1          7.11          6.91         0.87 o                         
   7  -3   1        260.36        274.21         4.78 o                         
   8  -3   1         26.23         18.77         1.74 o                         
   9  -3   1        237.41        266.46         5.41 o                         
  10  -3   1          2.78          1.86         1.63 o                         
  -9  -2   1          0.66          0.61         1.43 o                         
  -8  -2   1         43.67         48.94         2.40 o                         
  -7  -2   1        379.79        374.20         6.36 o                         
  -6  -2   1         28.06         20.83         1.14 o                         
  -5  -2   1         53.33         47.47         1.51 o                         
  -4  -2   1        736.38        830.68        10.89 o                         
  -3  -2   1       1433.61       1440.03        15.94 o                         
  -2  -2   1        107.35         97.60         1.15 o                         
  -1  -2   1         26.29         16.20         0.79 o                         
   2  -2   1         42.48         50.30         1.58 o                         
   3  -2   1          4.53          2.46         0.37 o                         
   4  -2   1         25.26         37.90         1.09 o                         
   5  -2   1          9.91         10.08         0.87 o                         
   6  -2   1         29.18         26.31         1.33 o                         
   7  -2   1          0.23         -0.70         0.78 o                         
   8  -2   1        421.18        396.09         7.60 o                         
   9  -2   1        121.67        127.80         3.68 o                         
  10  -2   1         78.17         73.74         5.65 o                         
 -10  -1   1         14.49         16.51         4.34 o                         
  -9  -1   1         57.27         56.80         3.19 o                         
  -8  -1   1        828.17        812.85        11.85 o                         
  -7  -1   1         74.10         83.58         2.17 o                         
  -6  -1   1        119.89        126.68         2.48 o                         
  -5  -1   1       1265.13       1327.06        16.90 o                         
  -4  -1   1        439.86        495.64         6.78 o                         
  -3  -1   1          0.01          0.00         0.34 o                         
  -2  -1   1         24.89         18.57         0.56 o                         
   2  -1   1       1421.93       1158.93        22.69 o                         
   3  -1   1          0.38          0.47         0.57 o                         
   4  -1   1         25.60         22.99         1.20 o                         
   5  -1   1       1250.65       1307.67        16.65 o                         
   6  -1   1        205.36        207.05         3.72 o                         
   7  -1   1         32.52         25.16         1.51 o                         
   8  -1   1          3.67          2.19         1.03 o                         
   9  -1   1          2.90          4.27         1.66 o                         
 -10   0   1         26.14         20.84         2.35 o                         
  -9   0   1         32.67         34.02         2.79 o                         
  -8   0   1          6.00          5.69         1.18 o                         
  -7   0   1          9.03          9.67         0.95 o                         
  -6   0   1         44.87         42.21         1.39 o                         
  -5   0   1          8.21          6.40         0.72 o                         
  -4   0   1        123.50        102.71         1.93 o                         
  -3   0   1       1276.38       1234.61        15.26 o                         
  -2   0   1       3817.23       3079.14        52.26 o                         
   2   0   1       1854.26       1728.61        37.82 o                         
   3   0   1        432.31        446.59         6.05 o                         
   4   0   1          0.05          0.63         0.46 o                         
   5   0   1        106.40         98.02         2.80 o                         
   6   0   1        193.82        206.14         3.78 o                         
   7   0   1         81.73         78.60         2.19 o                         
   8   0   1         18.03         16.27         1.51 o                         
   9   0   1         29.35         34.63         3.60 o                         
 -10   1   1        237.73        257.14         6.61 o                         
  -9   1   1         67.96         69.04         2.80 o                         
  -8   1   1         36.89         32.73         1.60 o                         
  -7   1   1         20.71         17.06         1.10 o                         
  -6   1   1          1.96          2.59         0.66 o                         
  -5   1   1        480.34        481.00         6.09 o                         
  -4   1   1         64.52         61.53         1.21 o                         
  -3   1   1       2656.50       2634.94        28.45 o                         
  -2   1   1        758.30        358.47         9.28 o                         
   1   1   1       8530.85       4444.80       316.08 o                         
   2   1   1          0.37          0.57         0.85 o                         
   3   1   1         48.71         54.24         1.27 o                         
   4   1   1          3.23          6.80         0.67 o                         
   5   1   1        300.35        282.01         4.16 o                         
   6   1   1         50.44         50.66         1.80 o                         
   7   1   1        106.07        103.96         2.54 o                         
   8   1   1        340.43        353.81         7.69 o                         
   9   1   1          0.68          1.70         1.43 o                         
 -10   2   1         88.51         89.62         3.94 o                         
  -9   2   1         25.77         23.46         1.72 o                         
  -8   2   1        213.43        206.81         3.70 o                         
  -7   2   1          3.94          3.78         0.74 o                         
  -6   2   1        488.92        491.97         5.76 o                         
  -5   2   1         73.95         82.04         1.64 o                         
  -4   2   1       1284.47       1212.89        13.57 o                         
  -3   2   1       3984.23       4019.65        48.29 o                         
  -2   2   1       7906.32       3761.01        52.13 o                         
  -1   2   1          6.18         -0.33         0.33 o                         
   0   2   1       1776.52       1011.23        37.11 o                         
   1   2   1          6.46          9.36         0.40 o                         
   2   2   1       1241.24       1287.86        19.05 o                         
   3   2   1        351.86        345.59         4.54 o                         
   4   2   1         63.62         56.41         1.51 o                         
   5   2   1         40.57         38.61         1.45 o                         
   6   2   1        396.43        364.55         5.32 o                         
   7   2   1         63.55         62.25         2.10 o                         
   8   2   1         15.62         14.99         1.97 o                         
   9   2   1          6.67          3.84         1.74 o                         
 -10   3   1          0.64         -1.30         1.43 o                         
  -9   3   1        210.42        200.99         3.82 o                         
  -8   3   1        256.48        229.25         3.97 o                         
  -7   3   1         73.43         77.24         1.80 o                         
  -6   3   1          6.53          4.09         0.62 o                         
  -5   3   1          7.84          5.36         0.58 o                         
  -4   3   1        561.87        572.27         7.61 o                         
  -3   3   1      18140.48      22750.29       243.26 o                         
  -2   3   1       1420.94       1412.14        13.07 o                         
  -1   3   1       7400.83       6052.44       198.91 o                         
   0   3   1        973.79        954.77        30.54 o                         
   1   3   1        124.64        101.80         1.50 o                         
   2   3   1        104.51        124.85         1.79 o                         
   3   3   1        635.37        723.37         7.82 o                         
   4   3   1         40.25         40.23         1.33 o                         
   5   3   1        481.66        455.58         6.19 o                         
   6   3   1        995.16        945.83        11.66 o                         
   7   3   1          0.02          1.13         1.07 o                         
   8   3   1         23.59         24.54         2.78 o                         
 -10   4   1        318.02        321.11         7.23 o                         
  -9   4   1        136.88        144.89         3.19 o                         
  -8   4   1         21.01         24.79         1.27 o                         
  -7   4   1          0.31          0.00         0.62 o                         
  -6   4   1        363.37        353.58         4.85 o                         
  -5   4   1         80.33         96.66         1.87 o                         
  -4   4   1         81.67         74.92         1.67 o                         
  -3   4   1       1953.72       2108.67        22.99 o                         
  -2   4   1         89.95         73.23         1.65 o                         
  -1   4   1         33.08         31.10         0.82 o                         
   0   4   1        104.27        123.79         1.90 o                         
   1   4   1        904.99       1021.15        10.54 o                         
   2   4   1        583.20        674.83         7.36 o                         
   3   4   1        184.67        197.68         2.86 o                         
   4   4   1         64.02         62.51         1.69 o                         
   5   4   1        883.35        885.48        10.84 o                         
   6   4   1        180.83        182.54         3.48 o                         
   7   4   1        179.55        177.46         4.14 o                         
   8   4   1         47.16         44.04         2.88 o                         
 -10   5   1          9.19          5.21         1.65 o                         
  -9   5   1         41.17         41.68         1.52 o                         
  -8   5   1         78.80         77.85         1.84 o                         
  -7   5   1         11.82         11.46         0.90 o                         
  -6   5   1         86.41         90.75         1.82 o                         
  -5   5   1       2050.48       2126.93        23.58 o                         
  -4   5   1          1.69          2.59         0.67 o                         
  -3   5   1         10.63         11.61         0.72 o                         
  -2   5   1        332.05        345.90         4.23 o                         
  -1   5   1       1227.68       1401.92        15.62 o                         
   0   5   1        475.91        546.82         6.57 o                         
   1   5   1        256.13        289.24         3.92 o                         
   2   5   1         26.49         22.05         0.90 o                         
   3   5   1         16.94         22.34         0.89 o                         
   4   5   1        278.87        271.62         4.20 o                         
   5   5   1        923.44        940.09        11.59 o                         
   6   5   1         15.34         13.77         1.47 o                         
   7   5   1         65.41         60.22         3.02 o                         
   8   5   1          0.29         -1.20         1.49 o                         
 -10   6   1        227.02        225.67         7.48 o                         
  -9   6   1        106.78        109.39         2.35 o                         
  -8   6   1         69.43         68.18         2.16 o                         
  -7   6   1          9.41          7.02         0.77 o                         
  -6   6   1        422.37        412.76         5.56 o                         
  -5   6   1       1875.73       1922.15        24.05 o                         
  -4   6   1         26.61         28.42         1.76 o                         
  -3   6   1        367.10        365.36         5.16 o                         
  -2   6   1         32.20         38.30         1.83 o                         
  -1   6   1         59.84         63.26         1.39 o                         
   0   6   1         74.02         85.35         1.63 o                         
   1   6   1          0.06          1.08         0.90 o                         
   2   6   1          6.30         10.47         0.75 o                         
   3   6   1        242.92        272.04         3.43 o                         
   4   6   1        754.79        748.82        11.03 o                         
   5   6   1         66.64         62.36         1.91 o                         
   6   6   1        150.69        139.97         4.39 o                         
   7   6   1          0.26         -1.63         1.94 o                         
 -10   7   1          1.76          2.29         1.20 o                         
  -9   7   1         11.73         11.92         1.12 o                         
  -8   7   1         82.24         81.36         2.41 o                         
  -7   7   1          0.58          1.13         0.76 o                         
  -6   7   1        125.45        129.01         3.00 o                         
  -5   7   1        903.29        961.98        16.71 o                         
  -4   7   1        507.35        545.46         8.76 o                         
  -3   7   1        983.99       1009.01        11.52 o                         
  -2   7   1        143.86        135.44         2.73 o                         
  -1   7   1       1281.78       1416.03        16.31 o                         
   0   7   1       1764.96       2084.17        31.18 o                         
   1   7   1        536.55        573.39         7.23 o                         
   2   7   1         61.53         60.75         1.70 o                         
   3   7   1        210.93        208.13         3.20 o                         
   4   7   1         12.26         15.29         1.22 o                         
   5   7   1        172.01        166.49         3.93 o                         
   6   7   1          1.35          1.28         1.12 o                         
   7   7   1         26.82         36.81         4.94 o                         
 -10   8   1         31.75         36.47         2.12 o                         
  -9   8   1          0.46         -0.55         0.92 o                         
  -8   8   1         92.87         97.99         3.00 o                         
  -7   8   1         40.98         39.18         2.11 o                         
  -6   8   1        758.23        765.50        12.30 o                         
  -5   8   1        133.12        151.87         3.54 o                         
  -4   8   1         10.80         12.63         0.96 o                         
  -3   8   1         42.85         44.32         1.22 o                         
  -2   8   1          9.14          9.11         0.87 o                         
  -1   8   1         64.82         62.81         2.05 o                         
   0   8   1          8.41          7.76         0.72 o                         
   1   8   1         15.73         16.92         1.00 o                         
   2   8   1        245.16        253.50         4.01 o                         
   3   8   1        648.64        622.02         7.38 o                         
   4   8   1        165.42        152.13         3.26 o                         
   5   8   1         47.95         44.91         2.33 o                         
   6   8   1         68.23         71.86         3.25 o                         
 -10   9   1         24.28         23.95         2.20 o                         
  -9   9   1         40.29         41.33         2.16 o                         
  -8   9   1          8.62          9.13         1.88 o                         
  -7   9   1        485.85        480.17         8.68 o                         
  -6   9   1         33.91         26.34         2.11 o                         
  -5   9   1        440.13        427.26         7.50 o                         
  -4   9   1         18.15         20.81         1.27 o                         
  -3   9   1        236.73        258.06         4.30 o                         
  -2   9   1         17.68         15.16         0.95 o                         
  -1   9   1         19.81         19.51         1.02 o                         
   0   9   1         10.95          9.11         0.88 o                         
   1   9   1        269.08        284.78         4.42 o                         
   2   9   1          9.49         13.46         0.99 o                         
   3   9   1         21.59         23.55         1.50 o                         
   4   9   1          0.22         -0.52         0.98 o                         
   5   9   1         65.20         64.19         2.67 o                         
 -10  10   1          0.24          0.25         1.52 o                         
  -9  10   1         45.30         45.77         2.72 o                         
  -8  10   1        110.19        113.39         3.86 o                         
  -7  10   1         33.79         26.17         3.95 o                         
  -6  10   1        224.94        219.23         6.29 o                         
  -5  10   1          8.41         10.22         1.80 o                         
  -4  10   1         24.00         23.14         1.80 o                         
  -3  10   1         27.50         29.30         2.53 o                         
  -2  10   1         53.58         54.94         2.14 o                         
  -1  10   1         24.64         26.22         1.56 o                         
   0  10   1          2.04          2.50         0.82 o                         
   1  10   1        887.78        942.71        11.68 o                         
   2  10   1          2.20          4.63         0.91 o                         
   3  10   1        123.48        123.17         4.24 o                         
   4  10   1          9.41          9.94         1.75 o                         
   5  10   1          0.66          2.82         1.80 o                         
  -9  11   1        125.92        121.36         4.65 o                         
  -8  11   1         12.60         11.57         2.76 o                         
  -7  11   1          7.88          2.52         1.97 o                         
  -6  11   1         16.58         18.27         2.18 o                         
  -5  11   1         15.21         11.66         1.48 o                         
  -4  11   1         21.75         19.08         1.74 o                         
  -3  11   1          1.24          0.73         0.96 o                         
  -2  11   1        284.92        315.41         5.68 o                         
  -1  11   1         15.31         17.09         1.43 o                         
   0  11   1         82.38         82.18         2.71 o                         
   1  11   1        385.41        397.24         6.87 o                         
   2  11   1        232.29        250.31         7.27 o                         
   3  11   1          0.72         -0.27         1.80 o                         
   4  11   1          0.02          0.39         2.37 o                         
  -9  12   1        139.95        139.84         4.70 o                         
  -8  12   1         29.30         24.33         2.75 o                         
  -7  12   1         31.06         32.96         3.03 o                         
  -6  12   1        241.57        240.34         7.26 o                         
  -5  12   1          0.15         -0.56         1.73 o                         
  -4  12   1          0.21         -1.20         1.20 o                         
  -3  12   1         12.62         11.47         1.40 o                         
  -2  12   1        266.69        269.22         5.28 o                         
  -1  12   1        633.34        682.08        10.39 o                         
   0  12   1        254.21        249.47         6.51 o                         
   1  12   1         55.66         52.31         2.74 o                         
   2  12   1        154.20        142.79         4.69 o                         
   3  12   1         19.39         22.51         4.34 o                         
  -8  13   1         45.26         41.33         5.13 o                         
  -7  13   1          0.04          1.02         1.90 o                         
  -6  13   1         21.05         25.47         2.92 o                         
  -5  13   1          5.82          6.73         1.66 o                         
  -4  13   1         21.56         21.69         1.73 o                         
  -3  13   1        238.46        249.29         5.23 o                         
  -2  13   1        174.98        170.18         4.18 o                         
  -1  13   1         63.78         67.81         2.84 o                         
   0  13   1          2.01          3.03         1.54 o                         
   1  13   1          2.09          2.19         1.80 o                         
   2  13   1          0.75          0.39         2.37 o                         
  -7  14   1         16.36         19.78         3.07 o                         
  -6  14   1         10.75         13.17         2.36 o                         
  -5  14   1          1.57         -0.10         1.23 o                         
  -4  14   1        111.50        113.86         3.59 o                         
  -3  14   1        135.46        139.13         3.88 o                         
  -2  14   1        345.67        352.02         6.76 o                         
  -1  14   1         20.88         21.79         3.19 o                         
   0  14   1         21.00         22.54         4.74 o                         
  -6  15   1          5.44          5.37         2.08 o                         
  -5  15   1         86.46         91.40         3.55 o                         
  -4  15   1        218.78        220.44         5.28 o                         
  -3  15   1         32.05         29.97         2.54 o                         
  -2  15   1          7.60          7.87         1.71 o                         
  -1  15   1         61.93         63.86         3.46 o                         
   0 -15   2          4.95          3.16         2.76 o                         
   1 -15   2         37.85         30.31         2.18 o                         
   2 -15   2        109.58        111.73         3.58 o                         
   3 -15   2          3.54          1.70         1.51 o                         
   4 -15   2         18.25         14.87         2.03 o                         
   5 -15   2          2.23          1.58         1.95 o                         
   6 -15   2          0.00          0.81         1.59 o                         
  -2 -14   2          3.96          3.95         3.16 o                         
  -1 -14   2         17.72         11.06         3.55 o                         
   0 -14   2         88.25         90.86         4.84 o                         
   1 -14   2          0.31         -0.21         1.12 o                         
   2 -14   2        514.76        532.79        10.28 o                         
   3 -14   2         57.65         61.45         3.18 o                         
   4 -14   2         74.16         70.22         3.26 o                         
   5 -14   2          0.00          0.79         1.68 o                         
   6 -14   2          1.66         -0.75         1.29 o                         
   7 -14   2         21.07         18.02         2.18 o                         
  -3 -13   2          0.03          0.39         2.37 o                         
  -2 -13   2          0.34         -1.31         3.75 o                         
  -1 -13   2         50.19         48.02         3.02 o                         
   0 -13   2          0.18         -1.02         1.02 o                         
   1 -13   2        487.40        514.74         8.39 o                         
   2 -13   2         54.69         44.47         2.76 o                         
   3 -13   2          9.30         10.27         2.23 o                         
   4 -13   2          0.87          1.09         2.07 o                         
   5 -13   2         48.97         47.30         2.81 o                         
   6 -13   2         35.14         31.76         2.57 o                         
   7 -13   2          4.17          5.66         1.60 o                         
   8 -13   2         50.42         46.27         3.63 o                         
  -4 -12   2         16.38         20.67         4.54 o                         
  -3 -12   2          7.86          6.72         1.60 o                         
  -2 -12   2          1.50          1.85         1.23 o                         
  -1 -12   2        198.80        192.57         4.19 o                         
   0 -12   2         13.75         12.92         1.17 o                         
   1 -12   2         87.99         87.89         4.51 o                         
   2 -12   2        484.57        485.50        12.96 o                         
   3 -12   2          3.70          1.35         1.62 o                         
   4 -12   2        157.94        155.11         5.44 o                         
   5 -12   2         74.21         70.47         2.95 o                         
   6 -12   2        384.37        384.02        17.64 o                         
   7 -12   2          5.11          6.79         1.60 o                         
   8 -12   2         24.13         20.82         2.51 o                         
  -5 -11   2         31.05         33.79         3.35 o                         
  -4 -11   2          0.68          2.04         2.81 o                         
  -3 -11   2         49.14         47.46         3.62 o                         
  -2 -11   2          6.35          5.98         1.14 o                         
  -1 -11   2         68.32         61.18         2.25 o                         
   0 -11   2         33.00         34.83         1.57 o                         
   1 -11   2        873.40        897.97        12.50 o                         
   2 -11   2        627.29        670.86         9.76 o                         
   3 -11   2        122.40        111.43         2.89 o                         
   4 -11   2        372.90        366.68         6.03 o                         
   5 -11   2         20.75         21.95         1.82 o                         
   6 -11   2         16.43         13.80         1.88 o                         
   7 -11   2          1.63          0.47         1.12 o                         
   8 -11   2          0.45         -0.16         1.20 o                         
   9 -11   2         13.52         11.70         4.74 o                         
  -6 -10   2          7.96          7.37         2.08 o                         
  -5 -10   2         43.71         59.98         3.99 o                         
  -4 -10   2          1.35          0.89         1.28 o                         
  -3 -10   2        373.72        334.84        11.08 o                         
  -2 -10   2          1.03          0.40         0.92 o                         
  -1 -10   2        138.89        131.06         2.67 o                         
   0 -10   2        407.86        448.90         6.96 o                         
   1 -10   2        293.21        319.36         5.36 o                         
   2 -10   2        608.19        683.32         9.76 o                         
   3 -10   2          5.24          4.11         0.92 o                         
   4 -10   2        322.52        324.00         5.43 o                         
   5 -10   2        265.73        256.37         4.70 o                         
   6 -10   2        160.22        159.79         3.62 o                         
   7 -10   2        382.64        387.83         6.63 o                         
   8 -10   2         18.73         17.17         2.19 o                         
   9 -10   2          5.43          4.52         1.66 o                         
  -6  -9   2         25.56         22.03         3.95 o                         
  -5  -9   2         32.22         34.36         2.49 o                         
  -4  -9   2        186.00        178.35         4.78 o                         
  -3  -9   2        631.69        584.96         8.83 o                         
  -2  -9   2        232.17        223.58         3.65 o                         
  -1  -9   2        224.65        229.15         3.66 o                         
   0  -9   2          8.58         12.12         1.02 o                         
   1  -9   2        190.02        205.88         3.94 o                         
   2  -9   2        160.08        190.87         3.60 o                         
   3  -9   2         12.28         13.56         1.07 o                         
   4  -9   2        164.68        164.84         3.30 o                         
   5  -9   2          0.21          0.98         0.83 o                         
   6  -9   2        241.59        235.61         4.50 o                         
   7  -9   2          3.00          1.85         1.07 o                         
   8  -9   2         13.15         13.14         1.66 o                         
   9  -9   2        115.86        122.56         4.07 o                         
  -7  -8   2          0.84          0.84         2.04 o                         
  -6  -8   2          9.44         10.08         2.08 o                         
  -5  -8   2          4.66          4.02         1.52 o                         
  -4  -8   2         11.18         19.13         4.15 o                         
  -3  -8   2         82.23         81.24         2.24 o                         
  -2  -8   2         25.76         26.85         1.18 o                         
  -1  -8   2         17.36         20.55         1.00 o                         
   0  -8   2       1195.53       1316.41        16.98 o                         
   1  -8   2         38.39         40.12         1.46 o                         
   2  -8   2         31.98         27.02         1.27 o                         
   3  -8   2         15.09         13.50         0.99 o                         
   4  -8   2         13.09         13.96         1.20 o                         
   5  -8   2        242.27        238.06         4.40 o                         
   6  -8   2        513.21        516.46         7.82 o                         
   7  -8   2        183.08        183.99         3.95 o                         
   8  -8   2         25.90         26.19         1.97 o                         
   9  -8   2         26.49         26.42         2.75 o                         
  -7  -7   2        133.86        144.74         5.57 o                         
  -6  -7   2         12.05          7.02         1.80 o                         
  -5  -7   2         22.53         25.97         2.76 o                         
  -4  -7   2          3.49          4.79         0.93 o                         
  -3  -7   2        227.44        218.79         4.11 o                         
  -2  -7   2         50.90         49.25         1.37 o                         
  -1  -7   2        377.20        392.22         5.88 o                         
   0  -7   2        996.40       1224.69        15.67 o                         
   1  -7   2        669.93        742.46        10.34 o                         
   2  -7   2        396.64        435.03         6.20 o                         
   3  -7   2        162.39        146.80         2.76 o                         
   4  -7   2         14.22          8.78         0.92 o                         
   5  -7   2        289.41        281.53         4.70 o                         
   6  -7   2         97.96         97.34         2.68 o                         
   7  -7   2          1.15          1.15         0.96 o                         
   8  -7   2        103.97         94.03         3.33 o                         
   9  -7   2         11.31         14.46         2.18 o                         
  10  -7   2         20.26         23.51         4.74 o                         
  -8  -6   2          9.23         15.25         2.57 o                         
  -7  -6   2         82.87         82.80         4.19 o                         
  -6  -6   2        106.95        103.83         4.32 o                         
  -5  -6   2         30.99         25.12         2.23 o                         
  -4  -6   2          2.01          1.78         0.88 o                         
  -3  -6   2        897.96        965.92        12.52 o                         
  -2  -6   2          0.23          0.39         0.46 o                         
  -1  -6   2        913.80       1078.82        13.92 o                         
   0  -6   2         71.90         81.12         1.75 o                         
   1  -6   2        564.65        616.34         8.20 o                         
   2  -6   2        552.58        582.75         7.08 o                         
   3  -6   2       2246.45       2348.30        25.71 o                         
   4  -6   2        550.62        572.05         7.07 o                         
   5  -6   2        176.90        145.96         2.96 o                         
   6  -6   2          2.21          3.16         0.87 o                         
   7  -6   2         27.93         28.56         1.56 o                         
   8  -6   2        140.62        146.48         5.01 o                         
   9  -6   2         30.18         34.52         3.03 o                         
  10  -6   2          0.17          0.79         1.90 o                         
  -8  -5   2          1.12          3.34         2.00 o                         
  -7  -5   2         20.74         19.65         2.96 o                         
  -6  -5   2        140.12        142.08         4.89 o                         
  -5  -5   2        656.37        636.91        10.69 o                         
  -4  -5   2         91.92         84.89         2.31 o                         
  -3  -5   2        616.85        612.71        10.16 o                         
  -2  -5   2         81.21         83.89         2.14 o                         
  -1  -5   2       1547.92       1679.68        46.71 o                         
   0  -5   2        564.62        593.89         7.87 o                         
   1  -5   2        123.54        140.28         2.42 o                         
   2  -5   2         29.94         27.13         0.88 o                         
   3  -5   2         85.62         89.60         1.69 o                         
   4  -5   2        135.25        137.32         2.25 o                         
   5  -5   2        394.44        378.57         5.69 o                         
   6  -5   2         37.88         37.17         1.43 o                         
   7  -5   2        187.41        172.74         7.12 o                         
   8  -5   2        352.07        361.14         8.94 o                         
   9  -5   2         45.84         41.68         3.13 o                         
  10  -5   2        121.00        150.10         5.85 o                         
  -9  -4   2          0.00          1.16         1.33 o                         
  -8  -4   2         43.55         49.71         8.27 o                         
  -7  -4   2          0.26          1.54         2.57 o                         
  -6  -4   2          0.89          0.22         1.23 o                         
  -5  -4   2        201.32        196.40         6.20 o                         
  -4  -4   2        196.93        205.26         3.96 o                         
  -3  -4   2          2.30          4.13         0.63 o                         
  -2  -4   2        998.12       1089.67        13.61 o                         
  -1  -4   2        158.18        180.22         3.18 o                         
   0  -4   2          5.67         12.06         1.25 o                         
   1  -4   2        685.48        682.32         8.75 o                         
   2  -4   2       1128.22       1094.57        11.11 o                         
   3  -4   2          7.69          9.68         0.62 o                         
   4  -4   2        198.61        204.34         2.65 o                         
   5  -4   2         10.47         11.13         0.80 o                         
   6  -4   2        163.72        175.19         3.27 o                         
   7  -4   2         67.71         72.18         5.33 o                         
   8  -4   2        177.97        168.42         5.40 o                         
   9  -4   2          2.87          3.22         1.90 o                         
  10  -4   2         65.15         54.42         5.29 o                         
  -9  -3   2         15.52         18.73         1.76 o                         
  -8  -3   2        112.62        109.22         3.31 o                         
  -7  -3   2         83.84         79.65         3.11 o                         
  -6  -3   2       1016.40        996.49        16.83 o                         
  -5  -3   2        185.96        199.97         3.54 o                         
  -4  -3   2          1.38          5.01         0.64 o                         
  -3  -3   2       1218.51       1241.30        17.99 o                         
  -2  -3   2         58.98         55.84         0.92 o                         
  -1  -3   2         55.77         55.75         1.28 o                         
   0  -3   2        130.61        125.82        10.33 o                         
   1  -3   2         44.49         29.80         0.73 o                         
   2  -3   2         66.36         57.87         1.13 o                         
   3  -3   2        213.78        229.32         3.00 o                         
   4  -3   2          5.06          2.90         0.49 o                         
   5  -3   2          0.04          0.50         0.63 o                         
   6  -3   2        712.17        705.42         9.81 o                         
   7  -3   2         16.93         16.47         1.66 o                         
   8  -3   2         73.61         70.22         3.60 o                         
   9  -3   2        131.56        128.74         4.94 o                         
  -9  -2   2         51.63         44.68         2.36 o                         
  -8  -2   2        583.36        562.32         8.91 o                         
  -7  -2   2          2.83          3.79         1.26 o                         
  -6  -2   2        297.55        274.84         4.69 o                         
  -5  -2   2       1778.56       1871.94        20.77 o                         
  -4  -2   2         54.51         62.55         1.22 o                         
  -3  -2   2          1.04          0.69         0.21 o                         
  -2  -2   2        202.46        171.70         2.92 o                         
  -1  -2   2         94.05         78.78         2.38 o                         
   1  -2   2         36.84         18.63         1.78 o                         
   2  -2   2       1099.55       1008.78        12.55 o                         
   3  -2   2       1020.49       1010.15        12.67 o                         
   4  -2   2        440.91        501.95         6.93 o                         
   5  -2   2        221.05        238.56         3.93 o                         
   6  -2   2         99.28         97.04         2.44 o                         
   7  -2   2        405.98        426.28         7.91 o                         
   8  -2   2        116.64        122.07         3.77 o                         
   9  -2   2         29.91         42.81         2.62 o                         
 -10  -1   2        167.06        189.22         5.91 o                         
  -9  -1   2         19.21         21.98         1.76 o                         
  -8  -1   2          5.66          7.48         1.27 o                         
  -7  -1   2       1099.19       1083.57        15.18 o                         
  -6  -1   2        101.54         98.18         2.24 o                         
  -5  -1   2        346.76        338.64         5.07 o                         
  -4  -1   2         32.95         43.11         1.12 o                         
  -3  -1   2       1740.70       1637.02        17.86 o                         
  -2  -1   2          0.13          0.26         0.23 o                         
   1  -1   2        294.46        224.16         5.57 o                         
   2  -1   2        268.11        240.17         3.79 o                         
   3  -1   2       2252.80       2274.17        27.75 o                         
   4  -1   2        689.56        717.43         9.44 o                         
   5  -1   2         40.99         51.05         1.65 o                         
   6  -1   2         44.35         38.23         2.00 o                         
   7  -1   2          7.74          6.43         1.33 o                         
   8  -1   2        573.39        571.78         9.09 o                         
   9  -1   2        111.41        113.43         4.18 o                         
 -10   0   2        294.48        320.23         7.61 o                         
  -9   0   2         20.44         21.58         1.80 o                         
  -8   0   2        115.48        105.80         3.05 o                         
  -7   0   2        316.00        298.91         4.52 o                         
  -6   0   2        316.22        310.12         4.87 o                         
  -5   0   2        704.80        682.14         9.09 o                         
  -4   0   2        997.85        977.31        11.03 o                         
  -3   0   2         24.91         17.35         0.70 o                         
  -2   0   2       5402.24       5112.04       334.89 o                         
  -1   0   2         13.58         -1.98         1.98 o                         
   1   0   2        547.77        367.40        31.25 o                         
   2   0   2        649.28        588.20         7.53 o                         
   3   0   2        139.55        168.35         2.73 o                         
   4   0   2        243.08        273.48         4.18 o                         
   5   0   2         60.52         69.96         2.57 o                         
   6   0   2        622.28        594.71         8.52 o                         
   7   0   2          0.72          0.53         1.09 o                         
   8   0   2         55.89         61.72         2.73 o                         
   9   0   2          0.11         -1.43         1.43 o                         
 -10   1   2         12.00         10.18         3.14 o                         
  -9   1   2         62.75         66.15         2.66 o                         
  -8   1   2          7.03          6.34         1.26 o                         
  -7   1   2        594.12        618.38         7.89 o                         
  -6   1   2          9.45         14.85         0.99 o                         
  -5   1   2          9.11          8.21         0.62 o                         
  -4   1   2          3.15          3.04         0.40 o                         
  -3   1   2       6816.44       7255.02        87.00 o                         
  -2   1   2          1.50          0.67         0.46 o                         
   1   1   2        469.59        399.52         9.00 o                         
   2   1   2       2518.85       2588.24        36.82 o                         
   3   1   2       2520.72       2620.64        31.97 o                         
   4   1   2         50.51         45.15         1.43 o                         
   5   1   2          6.26          5.56         0.83 o                         
   6   1   2          3.68          3.89         0.96 o                         
   7   1   2        145.95        142.89         3.57 o                         
   8   1   2         38.43         43.45         5.03 o                         
   9   1   2         63.21         53.07         4.04 o                         
 -10   2   2         85.52         87.34         6.60 o                         
  -9   2   2         61.71         62.66         2.51 o                         
  -8   2   2        179.33        190.51         3.46 o                         
  -7   2   2        118.61        133.44         2.32 o                         
  -6   2   2        406.85        414.81         4.98 o                         
  -5   2   2          2.68          1.82         0.54 o                         
  -4   2   2        798.48        779.81        10.09 o                         
  -3   2   2       2467.91       2445.91        29.59 o                         
  -2   2   2      47475.77      65393.89      2654.53 o                         
  -1   2   2        807.69        694.15        21.35 o                         
   0   2   2        453.40        292.38        23.36 o                         
   1   2   2       2102.19       2209.66        20.27 o                         
   2   2   2        581.55        649.24         6.94 o                         
   3   2   2        287.42        324.13         4.80 o                         
   4   2   2        248.69        227.59         5.19 o                         
   5   2   2          0.01         -0.62         0.62 o                         
   6   2   2         23.29         25.40         1.41 o                         
   7   2   2          0.23         -0.22         1.03 o                         
   8   2   2          1.36          2.37         1.37 o                         
 -10   3   2         42.84         34.60         2.36 o                         
  -9   3   2          4.30          5.72         1.31 o                         
  -8   3   2         17.71         13.01         1.00 o                         
  -7   3   2        229.15        228.91         3.32 o                         
  -6   3   2          0.12          0.47         0.44 o                         
  -5   3   2       1245.59       1237.67        14.08 o                         
  -4   3   2          0.05         -0.43         0.43 o                         
  -3   3   2       6580.88       6971.44        74.78 o                         
  -2   3   2         64.16         60.17         1.32 o                         
  -1   3   2        109.22        139.62         2.05 o                         
   0   3   2       1514.79       1617.84        14.97 o                         
   1   3   2        107.78        121.32         1.74 o                         
   2   3   2         13.08         11.26         0.85 o                         
   3   3   2        678.55        659.43         7.28 o                         
   4   3   2         15.24         10.46         1.09 o                         
   5   3   2        349.94        361.39         5.23 o                         
   6   3   2        118.12        109.67         2.65 o                         
   7   3   2          2.61          1.32         1.37 o                         
   8   3   2         26.32         28.75         3.28 o                         
 -11   4   2          2.65          6.99         2.36 o                         
 -10   4   2         50.33         60.88         2.75 o                         
  -9   4   2        365.73        377.28         5.75 o                         
  -8   4   2         34.75         34.88         1.35 o                         
  -7   4   2          4.28          2.17         0.60 o                         
  -6   4   2          0.92          1.65         0.62 o                         
  -4   4   2        814.92        804.55         9.28 o                         
  -3   4   2       1023.63       1011.57        11.40 o                         
  -2   4   2       1498.60       1616.21        17.94 o                         
  -1   4   2         99.85         96.26         1.55 o                         
   0   4   2        274.17        267.08         2.88 o                         
   1   4   2        655.34        719.88         7.12 o                         
   2   4   2        122.28        117.68         1.76 o                         
   3   4   2         35.99         34.12         1.06 o                         
   4   4   2        279.81        266.88         3.76 o                         
   5   4   2        171.85        156.52         3.13 o                         
   6   4   2        195.23        179.49         3.48 o                         
   7   4   2         20.02         18.58         1.67 o                         
   8   4   2          0.04          1.34         1.27 o                         
 -11   5   2         59.00         57.50         4.71 o                         
 -10   5   2          9.65          8.51         1.48 o                         
  -9   5   2          4.27          3.07         0.82 o                         
  -8   5   2         42.28         46.83         1.62 o                         
  -7   5   2        356.94        362.40         4.36 o                         
  -6   5   2         18.75         16.50         1.00 o                         
  -5   5   2       1096.48       1065.88        12.33 o                         
  -4   5   2       5724.10       5927.85        63.75 o                         
  -3   5   2        245.71        273.53         3.65 o                         
  -2   5   2          0.03         -0.26         0.46 o                         
  -1   5   2          2.15          0.99         0.32 o                         
   0   5   2          1.68          6.70         0.42 o                         
   1   5   2          0.02          0.67         0.36 o                         
   2   5   2        188.18        218.39         2.79 o                         
   3   5   2         14.01         16.32         0.86 o                         
   4   5   2        139.27        134.73         2.55 o                         
   5   5   2         56.09         47.09         1.70 o                         
   6   5   2        516.84        500.63         7.25 o                         
   7   5   2          5.96          3.46         1.38 o                         
 -11   6   2         26.47         32.47         3.55 o                         
 -10   6   2         10.67         13.33         1.16 o                         
  -9   6   2         24.40         28.93         1.33 o                         
  -8   6   2         82.79         83.82         1.90 o                         
  -7   6   2        209.50        205.36         3.17 o                         
  -6   6   2        172.38        175.11         2.99 o                         
  -5   6   2       1477.09       1511.29        17.10 o                         
  -4   6   2       1784.03       1861.65        23.26 o                         
  -3   6   2        606.71        630.57         8.42 o                         
  -2   6   2        217.03        260.71         4.51 o                         
  -1   6   2         45.20         51.43         0.95 o                         
   0   6   2        143.86        131.93         2.03 o                         
   1   6   2        226.27        260.90         3.12 o                         
   2   6   2        513.20        527.69         5.69 o                         
   3   6   2        298.16        301.07         3.79 o                         
   4   6   2        112.72        109.59         2.31 o                         
   5   6   2        164.66        173.89         3.18 o                         
   6   6   2         14.52         22.91         1.62 o                         
   7   6   2          9.36         11.18         1.67 o                         
 -10   7   2        142.42        137.93         2.80 o                         
  -9   7   2          3.37          2.77         0.86 o                         
  -8   7   2          4.99          4.86         0.78 o                         
  -7   7   2         40.96         39.20         1.80 o                         
  -6   7   2        130.62        138.92         4.96 o                         
  -5   7   2        427.45        441.63         6.62 o                         
  -4   7   2        305.15        303.47         5.35 o                         
  -3   7   2        564.26        608.95         8.60 o                         
  -2   7   2         17.94         18.61         0.82 o                         
  -1   7   2        405.75        458.79         5.25 o                         
   0   7   2         75.51         78.19         1.54 o                         
   1   7   2       1552.55       1699.09        17.58 o                         
   2   7   2        497.83        503.70         6.08 o                         
   3   7   2       2166.50       2158.21        20.64 o                         
   4   7   2          4.57          8.93         0.99 o                         
   5   7   2        200.39        181.76         3.77 o                         
   6   7   2         57.60         48.76         2.51 o                         
 -10   8   2         45.33         46.97         1.95 o                         
  -9   8   2          0.17         -0.30         0.83 o                         
  -8   8   2         13.03         13.11         1.07 o                         
  -7   8   2         55.94         56.52         2.28 o                         
  -6   8   2         79.47         71.90         2.61 o                         
  -5   8   2        157.69        150.72         3.43 o                         
  -4   8   2         24.39         25.71         1.77 o                         
  -3   8   2         46.32         43.22         2.62 o                         
  -2   8   2       1637.01       1829.66        20.62 o                         
  -1   8   2          9.66         14.85         0.94 o                         
   0   8   2        305.73        350.25         4.39 o                         
   1   8   2        127.26        137.98         2.39 o                         
   2   8   2          2.45          2.36         0.77 o                         
   3   8   2        584.75        567.53         7.37 o                         
   4   8   2          0.02         -0.65         0.82 o                         
   5   8   2         45.88         43.90         3.36 o                         
   6   8   2         75.44         78.92         4.32 o                         
 -10   9   2          0.78         -0.01         1.08 o                         
  -9   9   2          1.04          0.19         1.10 o                         
  -8   9   2         51.05         47.64         3.03 o                         
  -7   9   2        247.66        244.05        11.47 o                         
  -6   9   2        920.97        910.92        23.27 o                         
  -5   9   2         26.99         24.94         2.08 o                         
  -4   9   2        234.99        286.38         8.60 o                         
  -3   9   2        222.80        223.27         4.25 o                         
  -2   9   2        117.83        137.44         3.14 o                         
  -1   9   2         47.61         57.95         1.88 o                         
   0   9   2        146.15        153.49         2.53 o                         
   1   9   2        884.09        922.78        10.31 o                         
   2   9   2        162.50        166.72         3.02 o                         
   3   9   2          8.23          8.58         1.16 o                         
   4   9   2          0.04         -0.15         1.05 o                         
   5   9   2          2.32          2.80         1.43 o                         
 -10  10   2         14.46         16.22         2.23 o                         
  -9  10   2          3.52          0.98         1.54 o                         
  -8  10   2        670.89        675.15        14.72 o                         
  -7  10   2         90.37         99.31         4.32 o                         
  -6  10   2         36.16         40.51         4.15 o                         
  -5  10   2         14.14         14.05         2.08 o                         
  -4  10   2        452.07        465.70        10.55 o                         
  -3  10   2        487.95        520.86         8.07 o                         
  -2  10   2        371.91        420.54         6.88 o                         
  -1  10   2          4.41          4.74         1.10 o                         
   0  10   2        203.99        227.27         5.06 o                         
   1  10   2        511.20        504.23         8.11 o                         
   2  10   2         17.84         20.67         1.63 o                         
   3  10   2         23.64         19.01         2.07 o                         
   4  10   2          5.08          2.32         2.03 o                         
  -9  11   2         32.21         36.66         2.54 o                         
  -8  11   2         70.14         64.90         4.16 o                         
  -7  11   2         12.22          9.48         2.08 o                         
  -6  11   2         38.60         36.22         4.15 o                         
  -5  11   2         86.21         90.23         4.13 o                         
  -4  11   2          4.27          5.60         1.07 o                         
  -3  11   2         28.04         23.61         1.63 o                         
  -2  11   2          9.31          9.92         1.30 o                         
  -1  11   2         76.64         68.88         2.64 o                         
   0  11   2         60.65         72.89         2.71 o                         
   1  11   2        931.69        973.28        13.93 o                         
   2  11   2         53.83         46.28         5.51 o                         
   3  11   2          7.79          5.11         2.39 o                         
  -9  12   2        177.95        156.50         6.28 o                         
  -8  12   2        158.21        142.85         8.70 o                         
  -7  12   2          1.69         -1.49         1.80 o                         
  -6  12   2          0.00         -1.38         1.61 o                         
  -5  12   2          5.31          3.07         1.07 o                         
  -4  12   2        166.26        170.06         5.82 o                         
  -3  12   2          0.82          0.19         0.99 o                         
  -2  12   2         16.67         18.12         1.67 o                         
  -1  12   2        130.64        131.39         3.64 o                         
   0  12   2        172.36        179.82         4.31 o                         
   1  12   2         80.12         78.42         2.97 o                         
   2  12   2         65.29         52.76         3.76 o                         
  -8  13   2         12.04          8.13         2.36 o                         
  -7  13   2        251.14        235.75        10.28 o                         
  -6  13   2         44.12         41.08         5.92 o                         
  -5  13   2         86.83         80.09         3.10 o                         
  -4  13   2          4.78          3.13         2.11 o                         
  -3  13   2        100.44         98.77         3.28 o                         
  -2  13   2         18.66         21.41         1.91 o                         
  -1  13   2          4.00          2.76         1.36 o                         
   0  13   2         15.25         21.15         1.91 o                         
   1  13   2          3.47          4.89         1.80 o                         
  -7  14   2         26.97         25.66         4.34 o                         
  -6  14   2          4.28          7.85         1.80 o                         
  -5  14   2         44.95         42.99         2.56 o                         
  -4  14   2         62.05         63.81         3.19 o                         
  -3  14   2         48.56         53.11         4.39 o                         
  -2  14   2        144.59        142.78         4.18 o                         
  -1  14   2         96.06         98.44         3.92 o                         
   0  14   2          7.04         10.78         2.36 o                         
  -6  15   2         34.37         38.23         2.88 o                         
  -5  15   2          0.59         -1.37         1.37 o                         
  -4  15   2        378.09        396.62        13.08 o                         
  -3  15   2          2.09          1.64         1.51 o                         
  -2  15   2         50.56         48.99         3.11 o                         
   0 -15   3         11.02          9.87         3.55 o                         
   1 -15   3         55.06         64.70         2.88 o                         
   2 -15   3         60.30         60.00         3.64 o                         
   3 -15   3         75.39         82.86         3.71 o                         
   4 -15   3         14.68         12.11         2.37 o                         
   5 -15   3          3.31          1.20         1.33 o                         
  -2 -14   3         54.94         77.81         6.71 o                         
  -1 -14   3          8.51          6.57         2.55 o                         
   0 -14   3         10.46         12.28         2.80 o                         
   1 -14   3         45.28         60.18         3.19 o                         
   2 -14   3          1.85          0.85         1.33 o                         
   3 -14   3          0.05          1.18         1.37 o                         
   4 -14   3          0.47          0.39         1.68 o                         
   5 -14   3          9.01         10.74         1.82 o                         
   6 -14   3          7.59          8.22         1.74 o                         
  -3 -13   3          9.03         10.27         3.16 o                         
  -2 -13   3          0.05          0.34         1.90 o                         
  -1 -13   3          8.72          5.29         3.55 o                         
   0 -13   3         89.34         78.48         2.74 o                         
   1 -13   3        201.90        190.82         5.15 o                         
   2 -13   3          1.70          1.75         1.28 o                         
   3 -13   3          0.05         -0.19         1.20 o                         
   4 -13   3         18.50         14.89         1.82 o                         
   5 -13   3         80.97         66.53         3.19 o                         
   6 -13   3         22.29         20.90         1.97 o                         
   7 -13   3          3.19          2.17         1.68 o                         
  -4 -12   3        141.59        162.08         6.00 o                         
  -3 -12   3         45.88         52.42         3.94 o                         
  -2 -12   3         54.67         51.85         8.07 o                         
  -1 -12   3          0.47          1.33         0.96 o                         
   0 -12   3         33.86         39.31         2.79 o                         
   1 -12   3         43.42         48.75         2.24 o                         
   2 -12   3          3.32          3.51         1.10 o                         
   3 -12   3         27.97         26.29         1.94 o                         
   4 -12   3        184.32        193.86         4.14 o                         
   5 -12   3         59.13         54.26         2.32 o                         
   6 -12   3         68.32         65.91         2.77 o                         
   7 -12   3         12.77          9.38         1.95 o                         
   8 -12   3          0.70          0.99         1.68 o                         
  -5 -11   3         30.65         27.98         2.92 o                         
  -4 -11   3         17.67         14.07         1.94 o                         
  -3 -11   3         99.65         83.78         3.48 o                         
  -2 -11   3          8.33          3.84         1.20 o                         
  -1 -11   3       1495.12       1508.64        17.73 o                         
   0 -11   3         21.41         22.15         1.54 o                         
   1 -11   3        318.57        323.61         5.56 o                         
   2 -11   3        116.56        102.39         2.80 o                         
   3 -11   3         82.53         72.61         2.37 o                         
   4 -11   3        209.06        217.58         4.23 o                         
   5 -11   3         51.41         45.39         2.07 o                         
   6 -11   3         77.35         73.23         2.66 o                         
   7 -11   3          1.07          1.36         1.36 o                         
   8 -11   3          8.01          8.68         1.74 o                         
  -6 -10   3         55.23         54.08         3.91 o                         
  -5 -10   3         19.90         19.63         2.03 o                         
  -4 -10   3         10.12         11.36         1.66 o                         
  -3 -10   3          3.36          0.51         1.46 o                         
  -2 -10   3         47.53         52.64         2.11 o                         
  -1 -10   3        114.01        110.45         2.74 o                         
   0 -10   3        399.02        404.36         6.46 o                         
   1 -10   3          8.42          7.80         1.31 o                         
   2 -10   3        292.97        302.60         7.71 o                         
   3 -10   3         77.32         76.81         2.27 o                         
   4 -10   3          0.04          0.36         0.73 o                         
   5 -10   3         26.20         21.31         1.52 o                         
   6 -10   3         37.68         37.81         1.87 o                         
   7 -10   3         20.09         16.15         1.74 o                         
   8 -10   3         67.61         63.68         3.11 o                         
   9 -10   3          5.61          1.90         2.31 o                         
  -6  -9   3         22.68         17.85         2.51 o                         
  -5  -9   3         74.76         78.19         4.04 o                         
  -4  -9   3         25.52         14.13         3.16 o                         
  -3  -9   3        405.60        388.22         7.68 o                         
  -2  -9   3         56.46         52.04         1.56 o                         
  -1  -9   3         25.98         25.74         2.13 o                         
   0  -9   3        228.67        229.33         4.12 o                         
   1  -9   3          6.30          7.25         0.87 o                         
   2  -9   3        316.47        342.92         5.49 o                         
   3  -9   3          0.52          1.56         1.02 o                         
   4  -9   3        147.88        141.78         2.75 o                         
   5  -9   3        145.10        140.18         3.21 o                         
   6  -9   3          4.73          3.71         1.03 o                         
   7  -9   3        312.01        294.48         6.32 o                         
   8  -9   3        219.40        218.35         8.46 o                         
   9  -9   3          0.23          2.99         1.90 o                         
  -7  -8   3         34.36         35.22         4.94 o                         
  -6  -8   3         57.83         53.40         7.50 o                         
  -5  -8   3         16.69         13.82         2.08 o                         
  -4  -8   3         35.29         26.61         2.51 o                         
  -3  -8   3         49.73         50.15         3.07 o                         
  -2  -8   3        223.81        239.59         3.63 o                         
  -1  -8   3        362.61        381.05         5.88 o                         
   0  -8   3        323.56        346.89         7.55 o                         
   1  -8   3          5.82          5.27         0.95 o                         
   2  -8   3         47.23         45.50         1.85 o                         
   3  -8   3         59.65         58.73         1.61 o                         
   4  -8   3          3.42          5.24         0.92 o                         
   5  -8   3         49.56         48.59         1.82 o                         
   6  -8   3         25.40         27.67         1.67 o                         
   7  -8   3        708.60        676.49        11.68 o                         
   8  -8   3         10.06          8.16         2.11 o                         
   9  -8   3         13.83         11.91         3.75 o                         
  -8  -7   3         28.26         26.34         3.03 o                         
  -7  -7   3          3.24          6.80         1.80 o                         
  -6  -7   3          7.84          6.29         1.80 o                         
  -5  -7   3        293.19        292.64         7.83 o                         
  -4  -7   3         24.08         22.51         2.08 o                         
  -3  -7   3        175.60        150.78         2.78 o                         
  -2  -7   3         27.60         35.28         1.58 o                         
  -1  -7   3         42.47         40.55         1.40 o                         
   0  -7   3         76.17         68.40         1.80 o                         
   1  -7   3        112.23        111.61         2.27 o                         
   2  -7   3         10.10         12.84         0.87 o                         
   3  -7   3        504.06        576.01         7.10 o                         
   4  -7   3          1.28          0.57         0.58 o                         
   5  -7   3        549.76        523.20         7.96 o                         
   6  -7   3         86.73         87.25         2.49 o                         
   7  -7   3        183.00        174.14         4.55 o                         
   8  -7   3          6.84          6.97         1.80 o                         
   9  -7   3         36.62         42.70         5.92 o                         
  -8  -6   3        159.48        179.10         7.11 o                         
  -7  -6   3          3.02          3.09         2.76 o                         
  -6  -6   3        317.71        302.32         8.12 o                         
  -5  -6   3         78.79         68.55         3.35 o                         
  -4  -6   3        192.66        187.36         3.88 o                         
  -3  -6   3          9.52          4.88         0.50 o                         
  -2  -6   3        582.78        591.56        13.63 o                         
  -1  -6   3       1095.25       1273.35        18.63 o                         
   0  -6   3        901.30       1061.17        13.63 o                         
   1  -6   3        684.94        761.53        10.01 o                         
   2  -6   3        170.87        186.96         2.79 o                         
   3  -6   3          0.05          0.76         0.43 o                         
   4  -6   3        212.70        233.39         3.49 o                         
   5  -6   3          0.99          1.90         0.75 o                         
   6  -6   3       1812.47       1893.74        24.08 o                         
   7  -6   3          2.88          6.57         3.95 o                         
   8  -6   3         42.26         45.25         6.91 o                         
   9  -6   3          0.12         -1.02         1.61 o                         
  -9  -5   3         41.75         42.82         3.60 o                         
  -8  -5   3          0.22          1.97         1.68 o                         
  -7  -5   3         42.15         38.28         5.92 o                         
  -6  -5   3         22.90         21.00         2.23 o                         
  -5  -5   3        256.10        244.46         7.12 o                         
  -4  -5   3          3.31          5.71         1.82 o                         
  -3  -5   3         75.89         72.08         1.44 o                         
  -2  -5   3        661.55        764.30        14.30 o                         
  -1  -5   3        333.42        340.05         5.63 o                         
   0  -5   3        115.08        116.99         2.16 o                         
   1  -5   3         13.59          9.85         0.58 o                         
   2  -5   3       3109.99       3245.61        32.08 o                         
   3  -5   3       1518.88       1508.25        16.83 o                         
   4  -5   3         52.58         42.23         1.12 o                         
   5  -5   3        216.83        213.32         3.61 o                         
   6  -5   3          0.38         -0.15         1.71 o                         
   7  -5   3         10.84         10.07         2.96 o                         
   8  -5   3         37.66         39.45         3.03 o                         
   9  -5   3        208.43        242.94         7.37 o                         
  -9  -4   3          3.08          1.40         1.63 o                         
  -8  -4   3        111.06        104.94         6.12 o                         
  -7  -4   3         10.62         10.90         1.95 o                         
  -6  -4   3        212.87        197.87         5.73 o                         
  -5  -4   3          7.42          9.05         0.92 o                         
  -4  -4   3         57.77         67.41         1.25 o                         
  -3  -4   3        182.71        186.53         2.81 o                         
  -2  -4   3         41.97         46.38         2.46 o                         
  -1  -4   3       1351.65       1407.08        20.12 o                         
   0  -4   3        520.56        501.85         6.62 o                         
   1  -4   3       2620.92       2740.88        29.68 o                         
   2  -4   3        700.77        670.24         7.00 o                         
   3  -4   3        120.32        124.11         1.97 o                         
   4  -4   3        134.18        156.17         2.42 o                         
   5  -4   3         17.27         20.14         1.19 o                         
   6  -4   3        245.55        247.27         7.12 o                         
   7  -4   3        120.55        119.74         4.45 o                         
   8  -4   3         15.85         15.89         3.36 o                         
   9  -4   3        171.10        163.26         5.97 o                         
  -9  -3   3          0.05          1.97         1.37 o                         
  -8  -3   3          0.58          1.08         1.52 o                         
  -7  -3   3        161.45        165.04         5.45 o                         
  -6  -3   3         11.82         11.19         2.37 o                         
  -5  -3   3         18.96         12.70         0.81 o                         
  -4  -3   3        433.40        485.34        10.12 o                         
  -3  -3   3       3701.88       4177.72        71.55 o                         
  -2  -3   3        253.01        236.88         2.84 o                         
  -1  -3   3        173.36        148.20         2.21 o                         
   0  -3   3        730.44        726.24         9.12 o                         
   1  -3   3         41.17         30.67         0.77 o                         
   2  -3   3        568.22        566.80         7.16 o                         
   3  -3   3       1157.34       1176.78        16.96 o                         
   4  -3   3        245.45        219.08         3.32 o                         
   5  -3   3         21.93         20.70         1.07 o                         
   6  -3   3         51.81         62.10         3.03 o                         
   7  -3   3          0.36          0.32         1.31 o                         
   8  -3   3        118.87        119.50         4.84 o                         
   9  -3   3        169.64        164.26         6.32 o                         
 -10  -2   3          0.85          3.75         1.95 o                         
  -9  -2   3         32.27         32.62         2.51 o                         
  -8  -2   3        293.40        290.36         6.39 o                         
  -7  -2   3        177.48        177.54         4.49 o                         
  -6  -2   3        141.58        139.88         2.76 o                         
  -5  -2   3         61.57         55.33         1.86 o                         
  -4  -2   3        819.09        823.98        15.51 o                         
  -3  -2   3         31.71         29.63         1.52 o                         
  -2  -2   3        803.29        714.91        18.01 o                         
  -1  -2   3         81.80         75.76         1.96 o                         
   0  -2   3        625.30        549.60         9.77 o                         
   1  -2   3        232.77        181.35         3.93 o                         
   2  -2   3        769.70        766.24        14.00 o                         
   3  -2   3          7.52          3.28         0.80 o                         
   4  -2   3        248.15        288.30         4.88 o                         
   5  -2   3         41.97         47.46         1.67 o                         
   6  -2   3         18.23         23.03         3.75 o                         
   7  -2   3        427.63        462.73        10.48 o                         
   8  -2   3         45.12         50.46         5.53 o                         
   9  -2   3        237.87        263.71         7.77 o                         
 -10  -1   3         43.80         42.54         3.48 o                         
  -9  -1   3          1.51          3.95         1.37 o                         
  -8  -1   3        447.77        430.82         8.23 o                         
  -7  -1   3         38.10         32.09         1.97 o                         
  -6  -1   3          1.19          0.22         0.74 o                         
  -5  -1   3        214.22        255.44         3.99 o                         
  -4  -1   3        126.07        128.58         1.79 o                         
  -3  -1   3          0.07         -0.20         0.42 o                         
  -2  -1   3        641.79        549.13        11.31 o                         
  -1  -1   3       3730.36       3054.37       202.43 o                         
   0  -1   3       2218.33       1911.84       126.27 o                         
   1  -1   3       1196.68       1092.16        15.50 o                         
   2  -1   3        115.93        117.22         2.33 o                         
   3  -1   3        941.51       1035.60        15.06 o                         
   4  -1   3        829.94        892.55        13.38 o                         
   5  -1   3        145.17        145.43         2.89 o                         
   6  -1   3          4.15          1.95         1.09 o                         
   7  -1   3         45.28         41.82         2.87 o                         
   8  -1   3         65.34         69.64         3.88 o                         
   9  -1   3         22.86         28.68         6.52 o                         
 -10   0   3        173.60        192.18         4.78 o                         
  -9   0   3         93.62         93.35         3.06 o                         
  -8   0   3        137.83        123.57         3.80 o                         
  -7   0   3         13.85         12.14         1.06 o                         
  -6   0   3        230.71        244.82         3.99 o                         
  -5   0   3          4.30          4.61         0.48 o                         
  -4   0   3       3375.46       3362.73        33.09 o                         
  -3   0   3          7.20          6.92         0.46 o                         
  -2   0   3       6475.82       6418.45       256.97 o                         
  -1   0   3        354.04        302.91         5.64 o                         
   0   0   3       1521.82       1403.72        54.04 o                         
   1   0   3        108.71         83.98         1.25 o                         
   2   0   3        601.91        628.17         9.78 o                         
   3   0   3        177.85        159.81         2.65 o                         
   4   0   3        705.55        697.89         9.49 o                         
   5   0   3         18.07         16.51         1.06 o                         
   6   0   3        139.84        121.02         3.47 o                         
   7   0   3         16.33         19.06         1.80 o                         
   8   0   3          9.23          7.28         1.40 o                         
   9   0   3          0.07          0.12         1.80 o                         
 -10   1   3         63.33         56.92         2.71 o                         
  -9   1   3         51.17         58.24         2.56 o                         
  -8   1   3        205.77        209.20         4.30 o                         
  -7   1   3          0.58          0.82         0.61 o                         
  -6   1   3        380.23        377.52         4.97 o                         
  -5   1   3        183.16        174.78         2.58 o                         
  -4   1   3        363.22        364.45         5.10 o                         
  -3   1   3       1100.00       1149.49        14.25 o                         
  -2   1   3       4014.11       4076.24        66.40 o                         
  -1   1   3      13387.52      14451.82       281.39 o                         
   0   1   3        832.94        718.54        16.28 o                         
   1   1   3          0.01          1.95         0.41 o                         
   2   1   3         35.71         42.10         1.04 o                         
   3   1   3        370.82        413.36         5.20 o                         
   4   1   3          7.05          9.50         0.80 o                         
   5   1   3         62.81         63.08         1.96 o                         
   6   1   3         41.97         41.92         2.26 o                         
   7   1   3          1.93          3.51         1.16 o                         
   8   1   3         10.09         14.35         1.89 o                         
 -10   2   3         26.96         31.90         2.16 o                         
  -9   2   3         39.50         37.59         1.97 o                         
  -8   2   3          5.49          5.08         0.80 o                         
  -7   2   3          6.32          7.35         0.69 o                         
  -6   2   3        471.34        491.01         6.20 o                         
  -5   2   3       1123.86       1188.95        15.10 o                         
  -4   2   3        796.67        747.03         9.58 o                         
  -3   2   3         31.31         27.93         0.87 o                         
  -2   2   3      16796.31      19876.49       218.22 o                         
  -1   2   3      16249.46      19486.64       204.16 o                         
   0   2   3       1144.56       1215.80        11.36 o                         
   1   2   3       3007.78       3351.23        36.24 o                         
   2   2   3        661.98        710.53         7.62 o                         
   3   2   3        183.47        179.35         2.79 o                         
   4   2   3          3.44          3.51         0.83 o                         
   5   2   3        122.66        107.12         2.64 o                         
   6   2   3        117.06        108.77         3.08 o                         
   7   2   3        192.59        187.76         5.93 o                         
   8   2   3         38.36         42.52         3.88 o                         
 -11   3   3         27.32         24.92         2.51 o                         
 -10   3   3         78.45         84.65         3.11 o                         
  -9   3   3          0.92         -0.20         1.20 o                         
  -8   3   3         17.55         18.35         1.30 o                         
  -7   3   3        216.90        223.90         3.24 o                         
  -6   3   3         87.87         94.38         2.16 o                         
  -5   3   3       1911.61       1915.61        23.77 o                         
  -4   3   3        621.77        679.24         8.86 o                         
  -3   3   3        585.01        550.07         6.48 o                         
  -2   3   3       6383.63       6962.50        68.22 o                         
  -1   3   3       2841.08       3122.55        42.13 o                         
   0   3   3         35.30         34.22         0.88 o                         
   1   3   3        390.63        404.10         4.56 o                         
   2   3   3       1133.37       1242.34        12.85 o                         
   3   3   3        123.54        111.07         1.92 o                         
   4   3   3         35.07         31.50         1.49 o                         
   5   3   3        340.29        334.58         4.59 o                         
   6   3   3        352.87        347.27         5.47 o                         
   7   3   3          0.05          0.44         0.91 o                         
   8   3   3        115.46        138.82         5.34 o                         
 -11   4   3          7.98          7.12         2.33 o                         
 -10   4   3          6.59          4.84         1.38 o                         
  -9   4   3          0.27          1.92         0.81 o                         
  -8   4   3         73.58         74.26         1.81 o                         
  -7   4   3          1.71          1.12         0.59 o                         
  -6   4   3         18.04         23.53         2.36 o                         
  -5   4   3        722.45        685.06         8.19 o                         
  -4   4   3        118.16        116.98         2.13 o                         
  -3   4   3        150.37        142.89         2.73 o                         
  -2   4   3         39.64         60.61         2.27 o                         
  -1   4   3        247.16        248.04         3.15 o                         
   0   4   3        128.18        170.90         2.60 o                         
   1   4   3          0.61          0.39         0.59 o                         
   2   4   3         53.98         57.97         1.61 o                         
   3   4   3         10.37         12.57         0.80 o                         
   4   4   3        682.63        658.83         7.70 o                         
   5   4   3         45.37         42.18         1.62 o                         
   6   4   3         21.65         25.06         1.58 o                         
   7   4   3         44.50         50.48         2.56 o                         
 -11   5   3          4.71          3.16         1.60 o                         
 -10   5   3        106.57         95.66         2.83 o                         
  -9   5   3        176.12        179.16         2.94 o                         
  -8   5   3         52.55         53.17         1.51 o                         
  -7   5   3          0.70          1.95         0.88 o                         
  -6   5   3         34.74         32.04         2.30 o                         
  -5   5   3       5680.24       6139.86        60.39 o                         
  -4   5   3          8.23          9.38         0.77 o                         
  -3   5   3         13.14         15.53         0.78 o                         
  -2   5   3        112.69        126.12         2.47 o                         
  -1   5   3         26.01         23.72         0.96 o                         
   0   5   3       1065.51       1211.09        11.77 o                         
   1   5   3        232.59        252.41         3.05 o                         
   2   5   3         11.05          9.13         0.66 o                         
   3   5   3        168.68        184.59         3.42 o                         
   4   5   3        409.46        390.40         5.17 o                         
   5   5   3          4.77          7.35         1.15 o                         
   6   5   3        178.98        176.82         3.77 o                         
   7   5   3          2.36          2.18         1.32 o                         
 -11   6   3          8.75          7.61         1.66 o                         
 -10   6   3          7.00          8.20         1.04 o                         
  -9   6   3          7.00          9.12         0.93 o                         
  -8   6   3         50.81         54.07         1.68 o                         
  -7   6   3        217.92        219.77         3.30 o                         
  -6   6   3        534.74        534.35         6.22 o                         
  -5   6   3        533.23        523.89         5.95 o                         
  -4   6   3        112.10        118.36         3.58 o                         
  -3   6   3         27.18         25.91         1.64 o                         
  -2   6   3         23.99         22.49         1.16 o                         
  -1   6   3          2.88          4.01         0.51 o                         
   0   6   3        248.17        299.53         3.43 o                         
   1   6   3         27.40         30.36         1.00 o                         
   2   6   3         22.56         20.43         0.96 o                         
   3   6   3        276.77        295.07         3.81 o                         
   4   6   3        352.44        354.31         5.89 o                         
   5   6   3         52.18         47.77         1.87 o                         
   6   6   3         79.61         77.28         2.90 o                         
 -11   7   3          2.21         -0.53         1.60 o                         
 -10   7   3        260.74        265.70         3.97 o                         
  -9   7   3         37.80         41.72         1.51 o                         
  -8   7   3          9.74          8.93         0.95 o                         
  -7   7   3        687.26        658.79         7.66 o                         
  -6   7   3         89.11         85.27         1.78 o                         
  -5   7   3          1.00          0.72         0.46 o                         
  -4   7   3         25.52         23.26         0.87 o                         
  -3   7   3        334.15        332.35         5.30 o                         
  -2   7   3         11.61         15.27         1.07 o                         
  -1   7   3        695.84        773.47         9.29 o                         
   0   7   3          0.06          0.49         0.47 o                         
   1   7   3         46.74         59.92         1.35 o                         
   2   7   3         89.31         85.59         1.80 o                         
   3   7   3         25.83         23.54         1.16 o                         
   4   7   3         79.58         77.56         2.16 o                         
   5   7   3          2.23          3.73         0.95 o                         
   6   7   3         56.84         62.12         2.84 o                         
 -10   8   3          6.73          6.59         2.28 o                         
  -9   8   3         19.39         18.25         1.55 o                         
  -8   8   3        176.56        181.12         4.01 o                         
  -7   8   3       1890.67       1903.63        24.48 o                         
  -6   8   3        190.23        203.54         4.40 o                         
  -5   8   3        165.32        155.58         4.89 o                         
  -4   8   3         96.01        103.49         2.61 o                         
  -3   8   3         35.00         36.69         1.67 o                         
  -2   8   3          3.95          5.20         0.92 o                         
  -1   8   3         24.83         23.87         1.09 o                         
   0   8   3        133.60        143.20         2.40 o                         
   1   8   3        224.52        241.90         3.56 o                         
   2   8   3        131.12        131.50         2.54 o                         
   3   8   3          0.61          0.97         0.77 o                         
   4   8   3         32.77         30.32         1.55 o                         
   5   8   3         18.48         17.09         1.54 o                         
 -10   9   3         24.31         21.46         2.09 o                         
  -9   9   3         11.74         13.78         1.86 o                         
  -8   9   3          3.78          1.96         1.33 o                         
  -7   9   3        511.02        525.32        17.84 o                         
  -6   9   3        340.41        346.07         8.54 o                         
  -5   9   3          0.52          1.66         1.31 o                         
  -4   9   3          1.50          0.91         0.83 o                         
  -3   9   3         38.27         38.64         1.80 o                         
  -2   9   3        301.12        326.16         5.58 o                         
  -1   9   3         10.36          8.74         1.14 o                         
   0   9   3         22.93         23.66         1.60 o                         
   1   9   3         38.89         39.42         1.99 o                         
   2   9   3          4.29          2.88         0.88 o                         
   3   9   3         82.07         85.63         2.90 o                         
   4   9   3         32.96         40.47         2.34 o                         
   5   9   3         81.63         90.46         6.72 o                         
 -10  10   3         71.85         78.04         3.46 o                         
  -9  10   3          0.52         -0.06         1.97 o                         
  -8  10   3        837.00        845.82        17.68 o                         
  -7  10   3         13.14         11.41         2.08 o                         
  -6  10   3        504.83        528.91        11.91 o                         
  -5  10   3        169.23        155.69         4.59 o                         
  -4  10   3        205.29        205.51         4.25 o                         
  -3  10   3        186.54        188.14         4.04 o                         
  -2  10   3         35.65         36.98         3.14 o                         
  -1  10   3         20.75         22.56         1.54 o                         
   0  10   3       1836.38       1983.92        30.27 o                         
   1  10   3         18.00         16.21         1.82 o                         
   2  10   3        390.36        385.12         6.80 o                         
   3  10   3          3.18          2.62         1.56 o                         
   4  10   3          7.00          8.69         2.76 o                         
  -9  11   3        510.37        469.73        11.47 o                         
  -8  11   3         89.15         87.96         4.60 o                         
  -7  11   3         85.12         74.85         4.16 o                         
  -6  11   3          4.98          6.02         1.48 o                         
  -5  11   3         23.40         22.31         1.65 o                         
  -4  11   3          0.24         -0.26         0.87 o                         
  -3  11   3        144.53        145.52         3.68 o                         
  -2  11   3          0.06         -1.03         1.03 o                         
  -1  11   3         85.34         88.77         3.14 o                         
   0  11   3        420.20        455.13         7.74 o                         
   1  11   3         38.33         38.46         2.38 o                         
   2  11   3         20.98         23.19         2.26 o                         
   3  11   3          6.13          6.93         2.47 o                         
  -9  12   3         73.20         60.68         5.33 o                         
  -8  12   3         51.14         58.42         6.52 o                         
  -7  12   3          2.68          2.13         2.76 o                         
  -6  12   3         72.55         73.06         3.23 o                         
  -5  12   3         10.96          8.98         1.40 o                         
  -4  12   3         23.46         21.87         1.76 o                         
  -3  12   3         32.10         34.97         3.02 o                         
  -2  12   3        176.36        183.92         4.39 o                         
  -1  12   3        442.48        492.90         8.35 o                         
   0  12   3         77.64         80.41         3.04 o                         
   1  12   3          2.30          2.33         1.22 o                         
   2  12   3          6.22          3.75         1.95 o                         
  -8  13   3         16.68         14.50         2.75 o                         
  -7  13   3         86.29         88.52         7.63 o                         
  -6  13   3         45.95         41.95         3.84 o                         
  -5  13   3        146.63        144.30         5.70 o                         
  -4  13   3         63.98         59.71         2.70 o                         
  -3  13   3         71.61         76.01         3.06 o                         
  -2  13   3        730.86        791.16        12.14 o                         
  -1  13   3        241.45        267.59         5.67 o                         
   0  13   3          5.35          2.29         1.43 o                         
   1  13   3         16.85         13.82         5.92 o                         
  -7  14   3          0.10         -1.48         1.48 o                         
  -6  14   3         13.24         13.07         1.94 o                         
  -5  14   3          0.79         -1.60         1.60 o                         
  -4  14   3         18.97         19.28         2.51 o                         
  -3  14   3        266.73        280.76         6.11 o                         
  -2  14   3        347.91        378.69         8.35 o                         
  -1  14   3         29.24         29.71         2.54 o                         
  -5  15   3          4.77          6.74         1.89 o                         
  -4  15   3         31.21         26.00         2.45 o                         
  -3  15   3         86.72         85.31         4.88 o                         
   0 -15   4          0.36         -1.09         2.18 o                         
   1 -15   4         32.84         33.75         5.35 o                         
   2 -15   4         32.56         27.56         2.38 o                         
   3 -15   4        199.03        200.37         6.84 o                         
   4 -15   4          1.99          1.30         1.43 o                         
   5 -15   4          4.35          3.29         1.60 o                         
  -2 -14   4         70.79         64.39         5.93 o                         
  -1 -14   4          2.96          4.55         3.55 o                         
   0 -14   4          3.13          8.53         1.86 o                         
   1 -14   4         78.77         78.01         3.48 o                         
   2 -14   4          0.23          1.06         1.70 o                         
   3 -14   4         48.94         47.27        10.66 o                         
   4 -14   4         79.04         69.89         3.26 o                         
   5 -14   4         95.74         85.28         5.04 o                         
   6 -14   4         49.66         46.84         3.63 o                         
  -3 -13   4         22.20         19.58         4.34 o                         
  -2 -13   4          3.15          6.61         1.67 o                         
  -1 -13   4          0.53         -1.25         1.25 o                         
   0 -13   4        159.59        153.50         3.86 o                         
   1 -13   4         26.46         28.40         2.05 o                         
   2 -13   4         31.77         32.28         1.95 o                         
   3 -13   4          0.35         -0.80         0.80 o                         
   4 -13   4          3.17          5.51         1.77 o                         
   5 -13   4          8.17         11.89         1.74 o                         
   6 -13   4         21.09         19.20         2.51 o                         
   7 -13   4          1.63          1.67         1.80 o                         
  -4 -12   4          4.69          7.30         1.95 o                         
  -3 -12   4         15.76         13.78         1.80 o                         
  -2 -12   4          0.56         -0.71         1.19 o                         
  -1 -12   4         69.77         58.31         2.34 o                         
   0 -12   4        497.81        509.73         8.09 o                         
   1 -12   4        696.21        706.49        10.40 o                         
   2 -12   4          1.06          0.96         0.97 o                         
   3 -12   4          6.31          4.09         1.02 o                         
   4 -12   4        643.28        606.88         9.27 o                         
   5 -12   4         13.04         15.09         1.52 o                         
   6 -12   4          1.61          1.88         1.28 o                         
   7 -12   4         13.99         17.80         3.45 o                         
   8 -12   4         22.63         28.43         2.92 o                         
  -5 -11   4         17.43         19.00         2.64 o                         
  -4 -11   4         14.33         11.63         1.71 o                         
  -3 -11   4         10.64          6.18         1.56 o                         
  -2 -11   4          2.78          3.52         1.21 o                         
  -1 -11   4        174.61        173.28         3.85 o                         
   0 -11   4       1336.79       1328.35        17.74 o                         
   1 -11   4        136.90        138.25         4.62 o                         
   2 -11   4          2.82          3.31         1.03 o                         
   3 -11   4        352.77        356.98         5.31 o                         
   4 -11   4         30.60         24.17         1.94 o                         
   5 -11   4         47.02         47.80         2.17 o                         
   6 -11   4         57.02         43.86         2.51 o                         
   7 -11   4         52.38         51.28         3.89 o                         
   8 -11   4          0.68          0.77         1.43 o                         
  -6 -10   4         43.24         41.61         3.48 o                         
  -5 -10   4          1.08          1.06         1.65 o                         
  -4 -10   4        107.76         86.57         3.57 o                         
  -3 -10   4         33.02         31.44         2.26 o                         
  -2 -10   4        165.39        169.65         3.61 o                         
  -1 -10   4        203.22        202.53         4.01 o                         
   0 -10   4        933.28        941.31        12.92 o                         
   1 -10   4         10.91          9.34         1.14 o                         
   2 -10   4          8.23          7.17         0.99 o                         
   3 -10   4         44.81         43.76         1.65 o                         
   4 -10   4        321.72        316.82         4.92 o                         
   5 -10   4        131.53        135.41         3.21 o                         
   6 -10   4         55.63         58.46         2.65 o                         
   7 -10   4          0.68          1.06         1.28 o                         
   8 -10   4          2.49          5.29         1.66 o                         
  -7  -9   4         26.25         34.71         3.48 o                         
  -6  -9   4          0.55         -0.97         1.97 o                         
  -5  -9   4          4.69          4.74         1.68 o                         
  -4  -9   4          0.09         -0.13         1.23 o                         
  -3  -9   4          2.10          2.37         1.40 o                         
  -2  -9   4         68.36         68.78         2.16 o                         
  -1  -9   4        699.42        687.97         9.81 o                         
   0  -9   4          2.92          4.49         0.87 o                         
   1  -9   4        245.16        257.15         4.49 o                         
   2  -9   4          0.95          0.86         0.66 o                         
   3  -9   4         64.40         68.22         1.85 o                         
   4  -9   4         42.83         40.60         1.78 o                         
   5  -9   4         10.08          8.66         1.16 o                         
   6  -9   4          6.57          5.57         1.25 o                         
   7  -9   4         26.15         23.83         2.12 o                         
   8  -9   4          6.73          6.12         1.95 o                         
   9  -9   4        187.02        206.27         7.25 o                         
  -7  -8   4         19.52         35.99         4.94 o                         
  -6  -8   4          9.26         10.68         3.75 o                         
  -5  -8   4        720.19        600.24        13.33 o                         
  -4  -8   4        917.56        887.95        27.83 o                         
  -3  -8   4        933.31        889.87        13.90 o                         
  -2  -8   4        321.38        321.73         5.98 o                         
  -1  -8   4         88.11         86.66         2.24 o                         
   0  -8   4        540.85        544.26         7.83 o                         
   1  -8   4         24.61         29.51         1.80 o                         
   2  -8   4        267.81        290.30         5.16 o                         
   3  -8   4        132.63        125.38         2.39 o                         
   4  -8   4        164.04        166.85         4.68 o                         
   5  -8   4        206.14        200.06         3.95 o                         
   6  -8   4          2.70          1.39         1.20 o                         
   7  -8   4          0.72          0.66         1.37 o                         
   8  -8   4          0.03         -1.40         1.52 o                         
   9  -8   4          8.39         15.58         2.64 o                         
  -8  -7   4         29.56         33.25         3.35 o                         
  -7  -7   4         18.71         20.40         3.55 o                         
  -6  -7   4        132.54        121.61         8.10 o                         
  -5  -7   4        479.06        449.92        10.51 o                         
  -4  -7   4        531.63        516.28        11.35 o                         
  -3  -7   4        324.48        329.08         4.97 o                         
  -2  -7   4          2.83          3.35         0.74 o                         
  -1  -7   4        586.35        628.92        10.00 o                         
   0  -7   4         60.24         79.58         1.96 o                         
   1  -7   4          0.42          1.74         0.53 o                         
   2  -7   4        463.81        490.32         6.81 o                         
   3  -7   4         55.04         49.74         1.34 o                         
   4  -7   4         21.80         22.73         1.30 o                         
   5  -7   4        122.92        136.79         3.05 o                         
   6  -7   4         18.41         22.42         2.58 o                         
   7  -7   4        235.76        227.03         7.91 o                         
   8  -7   4          9.63         13.94         2.36 o                         
   9  -7   4         40.67         44.30         3.60 o                         
  -8  -6   4         13.77         11.69         2.76 o                         
  -7  -6   4         14.10          8.93         1.97 o                         
  -6  -6   4        127.17        108.42         7.51 o                         
  -5  -6   4          7.43          7.23         2.37 o                         
  -4  -6   4        977.30        995.38        19.15 o                         
  -3  -6   4        284.55        257.89         5.49 o                         
  -2  -6   4        209.76        205.00         4.01 o                         
  -1  -6   4         75.97         71.97         1.86 o                         
   0  -6   4         54.54         48.59         1.21 o                         
   1  -6   4        207.17        210.38         3.27 o                         
   2  -6   4        128.47        137.21         2.24 o                         
   3  -6   4         85.21        113.74         2.36 o                         
   4  -6   4        567.19        563.02         6.96 o                         
   5  -6   4         13.33         15.79         1.18 o                         
   6  -6   4         25.19         22.16         3.16 o                         
   7  -6   4         39.62         37.75         4.54 o                         
   8  -6   4        134.30        145.28         9.09 o                         
   9  -6   4          0.06          1.97         2.57 o                         
  -9  -5   4          9.83          2.88         3.36 o                         
  -8  -5   4          7.39          8.14         1.95 o                         
  -7  -5   4        253.85        235.79         6.98 o                         
  -6  -5   4        316.98        309.50         8.91 o                         
  -5  -5   4         30.94         33.78         2.51 o                         
  -4  -5   4         44.77         40.88         2.77 o                         
  -3  -5   4        569.52        599.81         9.27 o                         
  -2  -5   4        275.43        348.79         4.87 o                         
  -1  -5   4        561.77        598.22         7.90 o                         
   0  -5   4        219.64        237.37         3.66 o                         
   1  -5   4        125.45        121.66         1.94 o                         
   2  -5   4          0.37         -0.29         0.29 o                         
   3  -5   4         28.41         19.71         0.99 o                         
   4  -5   4        192.47        198.47         2.91 o                         
   5  -5   4         91.51         95.96         2.66 o                         
   6  -5   4         81.86         73.78         4.74 o                         
   7  -5   4        120.30        129.84         4.88 o                         
   8  -5   4         15.23         19.13         2.47 o                         
   9  -5   4         49.15         58.07         4.54 o                         
  -9  -4   4          0.00         -1.26         1.52 o                         
  -8  -4   4          0.06         -1.40         1.40 o                         
  -7  -4   4        204.43        198.97         6.13 o                         
  -6  -4   4          0.75          0.31         1.23 o                         
  -5  -4   4         14.09         18.56         3.75 o                         
  -4  -4   4        299.90        296.46         6.86 o                         
  -3  -4   4        222.68        239.49         3.41 o                         
  -2  -4   4         14.52         15.46         0.68 o                         
  -1  -4   4        274.64        256.41         3.75 o                         
   0  -4   4       1046.47       1167.87        14.55 o                         
   1  -4   4         36.28         38.51         0.92 o                         
   2  -4   4        208.86        200.77         3.20 o                         
   3  -4   4        148.01        156.57         3.14 o                         
   4  -4   4        550.86        565.61         7.49 o                         
   5  -4   4         67.55         61.80         3.04 o                         
   6  -4   4          3.53          1.58         1.40 o                         
   7  -4   4         64.71         64.02         4.35 o                         
   8  -4   4         17.26         22.61         2.64 o                         
   9  -4   4         12.97         15.40         2.55 o                         
  -9  -3   4          8.44          5.77         2.37 o                         
  -8  -3   4        174.15        174.28         9.69 o                         
  -7  -3   4        914.50        872.96        19.09 o                         
  -6  -3   4         96.92         89.94         3.63 o                         
  -5  -3   4         20.20         19.36         1.68 o                         
  -4  -3   4         38.19         35.50         2.08 o                         
  -3  -3   4       2865.77       3132.61        54.19 o                         
  -2  -3   4       1093.52       1062.69        15.29 o                         
  -1  -3   4       1659.35       1719.94        24.31 o                         
   0  -3   4       3187.21       3157.12        44.14 o                         
   1  -3   4         71.21         68.29         1.77 o                         
   2  -3   4        554.93        544.51         8.32 o                         
   3  -3   4       1200.33       1249.92        35.05 o                         
   4  -3   4        190.10        209.21         3.88 o                         
   5  -3   4       1157.94       1167.12        22.00 o                         
   6  -3   4         56.34         52.38         3.03 o                         
   7  -3   4        435.34        457.16        10.76 o                         
   8  -3   4          0.40          0.66         1.61 o                         
   9  -3   4        387.81        442.81        11.15 o                         
 -10  -2   4          3.36          1.83         1.56 o                         
  -9  -2   4         75.32         67.04         4.04 o                         
  -8  -2   4        142.46        138.22         5.01 o                         
  -7  -2   4          0.05          1.27         1.23 o                         
  -6  -2   4          1.00          2.02         1.23 o                         
  -5  -2   4        495.33        498.43        10.24 o                         
  -4  -2   4        499.00        529.23        10.53 o                         
  -3  -2   4        691.07        717.61        10.72 o                         
  -2  -2   4        203.06        217.88         3.09 o                         
  -1  -2   4         90.36         90.53         1.89 o                         
   0  -2   4        763.77        695.92        10.17 o                         
   1  -2   4        120.61        113.80         2.15 o                         
   2  -2   4         98.71        103.96         2.93 o                         
   3  -2   4          0.86          0.55         0.36 o                         
   4  -2   4        350.80        394.63         8.54 o                         
   5  -2   4        430.70        466.87        10.90 o                         
   6  -2   4         15.73         10.58         1.80 o                         
   7  -2   4        223.71        215.15         6.41 o                         
   8  -2   4        335.44        334.14         8.90 o                         
   9  -2   4          0.48          2.96         2.96 o                         
 -10  -1   4         49.64         57.41         3.19 o                         
  -9  -1   4        275.61        295.82         8.10 o                         
  -8  -1   4        198.13        199.73         6.01 o                         
  -7  -1   4          4.69          1.78         1.40 o                         
  -6  -1   4          8.13          5.75         0.68 o                         
  -5  -1   4         16.59         16.81         0.97 o                         
  -4  -1   4         13.95         13.78         0.85 o                         
  -3  -1   4       2874.72       2776.11        29.85 o                         
  -2  -1   4        990.77        942.70        11.71 o                         
  -1  -1   4       2674.40       2488.16        30.03 o                         
   0  -1   4         80.67         67.08         1.71 o                         
   1  -1   4        160.35        156.34         2.28 o                         
   2  -1   4        444.65        434.63         7.57 o                         
   3  -1   4        107.76        102.90         2.38 o                         
   4  -1   4        366.83        351.29         5.94 o                         
   5  -1   4         39.52         38.02         2.64 o                         
   6  -1   4         54.43         52.23         4.74 o                         
   7  -1   4        301.78        287.32         8.11 o                         
   8  -1   4         41.66         45.23         3.36 o                         
 -10   0   4        383.72        407.63        10.16 o                         
  -9   0   4         98.04         98.47         3.56 o                         
  -8   0   4          0.27         -0.24         1.15 o                         
  -7   0   4        794.31        817.03        13.23 o                         
  -6   0   4        105.42         96.09         1.96 o                         
  -5   0   4        465.88        483.99         5.76 o                         
  -4   0   4         65.15         69.46         1.37 o                         
  -3   0   4         27.69         27.80         0.87 o                         
  -2   0   4       1953.66       1882.57        22.90 o                         
  -1   0   4         10.49         13.00         0.59 o                         
   0   0   4       1377.66       1254.44        13.81 o                         
   1   0   4        416.55        419.51         4.89 o                         
   2   0   4          4.50          3.16         0.34 o                         
   3   0   4       2281.00       2511.37        30.67 o                         
   4   0   4         13.78         14.33         0.87 o                         
   5   0   4          7.30          5.46         1.23 o                         
   6   0   4         61.44         56.84         3.13 o                         
   7   0   4         31.29         33.20         2.75 o                         
   8   0   4         18.17         19.27         2.47 o                         
 -10   1   4        100.96        113.97         3.45 o                         
  -9   1   4          7.10          9.55         3.83 o                         
  -8   1   4          6.80          6.04         1.28 o                         
  -7   1   4         73.00         71.90         1.69 o                         
  -6   1   4         15.46         21.58         0.77 o                         
  -5   1   4        197.78        190.02         3.08 o                         
  -4   1   4          0.69          0.31         0.31 o                         
  -3   1   4       2152.89       2167.13        26.37 o                         
  -2   1   4       4442.04       4314.25        51.86 o                         
  -1   1   4       2537.74       2364.37        25.64 o                         
   0   1   4        291.68        275.49         2.95 o                         
   1   1   4        212.79        189.53         2.42 o                         
   2   1   4        883.02        921.02        11.77 o                         
   3   1   4          0.59         -0.26         0.54 o                         
   4   1   4         34.56         34.04         1.27 o                         
   5   1   4        100.42         89.29         2.95 o                         
   6   1   4       1178.75       1152.32        17.99 o                         
   7   1   4         21.96         19.64         2.18 o                         
   8   1   4         11.19         11.05         2.23 o                         
 -11   2   4         91.87        102.91         3.64 o                         
 -10   2   4         14.69         11.30         1.58 o                         
  -9   2   4          9.87          7.83         1.32 o                         
  -8   2   4          7.21          8.10         1.02 o                         
  -7   2   4         74.75         72.27         1.67 o                         
  -6   2   4        180.72        166.35         3.09 o                         
  -5   2   4        100.23         76.75         1.71 o                         
  -4   2   4        255.69        264.49         3.90 o                         
  -3   2   4        481.52        459.43         6.16 o                         
  -2   2   4       9284.36      10545.53       113.36 o                         
  -1   2   4        175.78        150.28         1.83 o                         
   0   2   4       1658.66       1631.84        16.46 o                         
   1   2   4        619.54        637.21         7.51 o                         
   2   2   4        228.36        267.83         3.75 o                         
   3   2   4          0.27          1.18         0.60 o                         
   4   2   4        344.35        356.81         5.01 o                         
   5   2   4        197.12        210.27         4.09 o                         
   6   2   4        154.35        139.25         3.45 o                         
   7   2   4          1.23          1.90         1.28 o                         
   8   2   4         23.29         29.21         4.74 o                         
 -11   3   4          8.26          9.67         1.94 o                         
 -10   3   4          0.51          0.24         1.12 o                         
  -9   3   4        115.25        119.29         3.76 o                         
  -8   3   4          0.87          2.85         0.78 o                         
  -7   3   4         95.90         91.04         1.98 o                         
  -6   3   4          7.88          7.80         0.77 o                         
  -5   3   4       1031.30       1004.17        12.88 o                         
  -4   3   4          4.90          4.23         0.54 o                         
  -3   3   4        492.00        480.53         5.86 o                         
  -2   3   4         96.17        121.55         1.91 o                         
  -1   3   4        180.85        184.22         2.60 o                         
   0   3   4         29.23         31.70         1.59 o                         
   1   3   4        222.20        259.46         3.61 o                         
   2   3   4          7.01         10.15         0.80 o                         
   3   3   4        371.64        357.61         4.92 o                         
   4   3   4         15.45         16.86         1.10 o                         
   5   3   4        156.26        151.60         3.55 o                         
   6   3   4        126.95        123.21         3.00 o                         
   7   3   4          1.96          1.26         1.20 o                         
 -11   4   4         20.06         15.23         1.76 o                         
 -10   4   4         18.95         17.20         1.67 o                         
  -9   4   4        146.45        146.88         3.18 o                         
  -8   4   4        124.19        132.35         2.42 o                         
  -7   4   4          9.44         10.08         0.86 o                         
  -6   4   4         52.52         41.96         1.46 o                         
  -5   4   4        241.73        251.74         3.27 o                         
  -4   4   4        235.93        269.69         3.70 o                         
  -3   4   4          0.55          1.75         0.38 o                         
  -2   4   4          0.62          0.97         0.47 o                         
  -1   4   4        414.25        441.13         5.89 o                         
   0   4   4        376.60        393.95         5.07 o                         
   1   4   4          2.52          7.66         0.73 o                         
   2   4   4         53.37         54.92         1.41 o                         
   3   4   4        127.52        115.06         2.17 o                         
   4   4   4         74.71         71.70         1.91 o                         
   5   4   4          5.83          7.87         1.54 o                         
   6   4   4         71.51         69.06         2.38 o                         
   7   4   4          1.00          2.76         1.60 o                         
 -11   5   4         68.84         69.50         2.72 o                         
 -10   5   4         39.53         39.99         1.97 o                         
  -9   5   4        329.34        332.89         4.67 o                         
  -8   5   4          9.25          7.81         0.94 o                         
  -7   5   4         24.47         23.64         1.09 o                         
  -6   5   4          0.78         -0.30         0.47 o                         
  -5   5   4        827.21        822.25        10.97 o                         
  -4   5   4         10.49         10.34         0.70 o                         
  -3   5   4          0.12          0.68         0.47 o                         
  -2   5   4        289.16        302.78         4.76 o                         
  -1   5   4        153.51        178.86         2.43 o                         
   0   5   4          1.48          2.14         0.43 o                         
   1   5   4        213.44        219.24         3.08 o                         
   2   5   4         64.37         69.57         1.52 o                         
   3   5   4         62.78         56.85         1.57 o                         
   4   5   4       1021.63        993.34        11.18 o                         
   5   5   4         35.10         37.66         1.89 o                         
   6   5   4          2.33          0.57         1.04 o                         
 -11   6   4        242.88        246.06         4.77 o                         
 -10   6   4         14.28         15.66         1.48 o                         
  -9   6   4          0.35          0.48         0.75 o                         
  -8   6   4        177.50        172.90         3.02 o                         
  -7   6   4        158.75        151.03         2.58 o                         
  -6   6   4        108.99        104.52         2.68 o                         
  -5   6   4        144.34        131.03         2.36 o                         
  -4   6   4         17.74         20.43         0.83 o                         
  -3   6   4          0.07          1.02         0.68 o                         
  -2   6   4         25.71         20.30         1.12 o                         
  -1   6   4        156.75        173.28         2.77 o                         
   0   6   4         71.77         74.50         2.30 o                         
   1   6   4          8.96         10.53         0.77 o                         
   2   6   4         44.78         43.15         1.33 o                         
   3   6   4        719.02        705.97         7.65 o                         
   4   6   4        525.05        519.16         6.65 o                         
   5   6   4         31.75         22.14         2.13 o                         
   6   6   4         16.36         12.48         1.67 o                         
 -11   7   4         23.44         32.00         3.35 o                         
 -10   7   4          6.63          5.90         1.12 o                         
  -9   7   4          0.86          1.35         0.75 o                         
  -8   7   4         29.18         28.37         1.30 o                         
  -7   7   4        266.28        250.03         3.59 o                         
  -6   7   4         63.84         57.38         1.37 o                         
  -5   7   4         72.65         68.60         2.71 o                         
  -4   7   4          0.37          1.01         0.74 o                         
  -3   7   4        283.02        299.38         8.86 o                         
  -2   7   4        123.50        142.03         3.06 o                         
  -1   7   4        114.42        128.00         2.34 o                         
   0   7   4        296.27        347.68         4.44 o                         
   1   7   4         39.69         41.17         1.52 o                         
   2   7   4        121.78        122.35         3.06 o                         
   3   7   4        152.06        147.82         2.62 o                         
   4   7   4        112.94        112.74         2.56 o                         
   5   7   4         16.37         19.99         1.58 o                         
 -10   8   4         14.50         13.88         1.57 o                         
  -9   8   4          5.79          5.35         1.43 o                         
  -8   8   4        264.82        259.88         6.00 o                         
  -7   8   4        962.40        965.94        15.69 o                         
  -6   8   4         25.78         21.46         1.86 o                         
  -5   8   4         17.91         18.72         1.56 o                         
  -4   8   4         39.96         44.58         1.80 o                         
  -3   8   4        118.87        137.01         3.11 o                         
  -2   8   4         86.09         93.80         2.56 o                         
  -1   8   4         32.16         44.46         1.91 o                         
   0   8   4        220.85        252.44         4.74 o                         
   1   8   4        337.31        336.43         4.60 o                         
   2   8   4        292.16        295.62         3.95 o                         
   3   8   4         29.55         34.03         1.73 o                         
   4   8   4        111.96        108.85         3.06 o                         
   5   8   4          7.22         11.89         1.66 o                         
 -10   9   4         41.71         40.97         3.42 o                         
  -9   9   4         24.94         28.98         2.42 o                         
  -8   9   4        112.99        106.06         3.83 o                         
  -7   9   4        151.92        152.53         8.00 o                         
  -6   9   4         28.80         27.20         2.99 o                         
  -5   9   4          0.03          1.28         1.01 o                         
  -4   9   4        123.35        126.23         3.15 o                         
  -3   9   4          0.19          1.46         0.96 o                         
  -2   9   4          8.51         10.24         1.27 o                         
  -1   9   4        220.39        253.72         4.89 o                         
   0   9   4         93.73         99.17         3.94 o                         
   1   9   4        245.58        247.66         4.94 o                         
   2   9   4         28.92         27.62         1.91 o                         
   3   9   4          4.79          2.20         1.33 o                         
   4   9   4         64.12         65.47         4.35 o                         
 -10  10   4         17.82         16.20         1.80 o                         
  -9  10   4        185.21        180.74         7.91 o                         
  -8  10   4         20.45         26.28         4.54 o                         
  -7  10   4        179.33        183.32         5.28 o                         
  -6  10   4          5.85          3.14         1.25 o                         
  -5  10   4         37.76         41.89         2.49 o                         
  -4  10   4         97.86        101.35         3.19 o                         
  -3  10   4         14.70         13.55         1.38 o                         
  -2  10   4          1.05         -0.32         0.93 o                         
  -1  10   4        291.12        319.92         7.48 o                         
   0  10   4          2.23          4.20         1.25 o                         
   1  10   4         10.44         10.71         1.46 o                         
   2  10   4         88.71         80.15         2.95 o                         
   3  10   4         27.31         25.84         2.35 o                         
  -9  11   4         77.82         65.60         4.54 o                         
  -8  11   4          2.03          4.89         3.29 o                         
  -7  11   4        177.19        183.35         5.09 o                         
  -6  11   4        118.98        120.11         3.84 o                         
  -5  11   4          3.94          3.13         1.16 o                         
  -4  11   4         37.44         36.12         2.74 o                         
  -3  11   4         72.84         71.64         2.68 o                         
  -2  11   4         70.81         64.15         2.60 o                         
  -1  11   4         38.38         42.18         2.32 o                         
   0  11   4        187.98        189.06         4.43 o                         
   1  11   4        115.44        119.42         4.85 o                         
   2  11   4         27.08         26.22         2.92 o                         
  -9  12   4          0.26          0.04         2.32 o                         
  -8  12   4        112.07        114.96         4.57 o                         
  -7  12   4         25.83         22.84         2.28 o                         
  -6  12   4          8.82          4.82         1.51 o                         
  -5  12   4         97.97         88.93         3.02 o                         
  -4  12   4         16.59         14.98         1.60 o                         
  -3  12   4          0.19          0.14         1.16 o                         
  -2  12   4          2.53         -1.16         1.16 o                         
  -1  12   4         38.94         36.69         2.67 o                         
   0  12   4        152.54        155.10         5.47 o                         
   1  12   4          1.14         -0.39         1.37 o                         
  -8  13   4          4.53          1.99         2.42 o                         
  -7  13   4         34.75         34.68         2.72 o                         
  -6  13   4         33.13         37.31         4.79 o                         
  -5  13   4         11.94         11.40         1.67 o                         
  -4  13   4         54.95         54.09         3.02 o                         
  -3  13   4         87.27         92.89         3.44 o                         
  -2  13   4         63.92         71.98         3.72 o                         
  -1  13   4        658.85        699.33        12.74 o                         
   0  13   4        111.24        115.77         4.32 o                         
  -7  14   4         13.82         10.26         1.97 o                         
  -6  14   4          3.03          1.88         1.60 o                         
  -5  14   4          1.07          0.39         1.48 o                         
  -4  14   4        205.69        220.07         6.08 o                         
  -3  14   4          1.65         -0.92         1.60 o                         
  -2  14   4        331.61        358.20         8.13 o                         
   0 -15   5          0.39          1.21         2.08 o                         
   1 -15   5         16.20         15.14         1.71 o                         
   2 -15   5         14.33         14.41         1.91 o                         
   3 -15   5          7.76          9.43         1.66 o                         
   4 -15   5         21.87         22.35         2.20 o                         
  -2 -14   5          5.34          8.52         2.96 o                         
  -1 -14   5          0.29         -0.04         2.06 o                         
   0 -14   5         13.42         11.68         2.12 o                         
   1 -14   5          7.22         10.55         1.40 o                         
   2 -14   5         28.25         37.80         2.41 o                         
   3 -14   5        111.80        126.76         4.45 o                         
   4 -14   5         31.26         27.66         2.28 o                         
   5 -14   5         20.03         16.19         2.36 o                         
   6 -14   5          7.92          4.34         2.76 o                         
  -3 -13   5          4.81          5.87         1.90 o                         
  -2 -13   5          1.03          3.75         1.43 o                         
  -1 -13   5        255.42        228.26         7.10 o                         
   0 -13   5         45.76         45.69         2.24 o                         
   1 -13   5          5.78          7.34         1.07 o                         
   2 -13   5          2.79          4.85         1.09 o                         
   3 -13   5        163.21        167.23         3.99 o                         
   4 -13   5         51.55         53.68         3.36 o                         
   5 -13   5          0.45          1.05         1.37 o                         
   6 -13   5          5.24          6.19         1.60 o                         
  -4 -12   5         11.39         14.39         2.36 o                         
  -3 -12   5         20.28         20.22         2.07 o                         
  -2 -12   5          6.44          1.89         1.33 o                         
  -1 -12   5         71.16         78.72         2.78 o                         
   0 -12   5        204.64        216.83         4.48 o                         
   1 -12   5         14.23         14.86         1.30 o                         
   2 -12   5         87.01         87.73         2.43 o                         
   3 -12   5        338.15        354.90         6.18 o                         
   4 -12   5         31.93         35.11         2.02 o                         
   5 -12   5          0.13         -1.05         1.05 o                         
   6 -12   5         64.39         61.16         2.96 o                         
   7 -12   5         33.51         39.97         3.18 o                         
  -5 -11   5         13.87         16.50         2.51 o                         
  -4 -11   5         12.06         12.87         1.74 o                         
  -3 -11   5         14.70         14.87         1.80 o                         
  -2 -11   5          3.40          0.96         1.34 o                         
  -1 -11   5          2.93          0.99         0.93 o                         
   0 -11   5         77.37         66.31         2.42 o                         
   1 -11   5        312.58        306.27         4.77 o                         
   2 -11   5          8.72          6.47         1.02 o                         
   3 -11   5        387.37        351.00         5.94 o                         
   4 -11   5         55.01         52.96         2.35 o                         
   5 -11   5        174.14        149.36         4.26 o                         
   6 -11   5          5.59          5.07         1.51 o                         
   7 -11   5          6.72          3.35         1.51 o                         
   8 -11   5          0.10         -1.58         2.37 o                         
  -6 -10   5         28.05         32.75         3.20 o                         
  -5 -10   5          4.70          5.73         1.68 o                         
  -4 -10   5         98.51         80.97         3.91 o                         
  -3 -10   5        597.81        495.80         9.38 o                         
  -2 -10   5        199.44        207.19         4.23 o                         
  -1 -10   5        189.87        186.91         3.81 o                         
   0 -10   5        390.24        385.53         5.55 o                         
   1 -10   5         43.29         37.63         2.03 o                         
   2 -10   5         76.31         77.78         2.15 o                         
   3 -10   5         28.01         29.71         1.40 o                         
   4 -10   5        146.49        145.81         4.96 o                         
   5 -10   5         97.81         92.84         3.33 o                         
   6 -10   5         19.36         20.68         1.89 o                         
   7 -10   5         39.13         43.19         2.72 o                         
   8 -10   5          3.80          2.31         1.90 o                         
  -7  -9   5         59.00         65.37         4.47 o                         
  -6  -9   5          0.02         -0.20         1.68 o                         
  -5  -9   5          0.37          0.20         1.40 o                         
  -4  -9   5          0.32          1.83         1.58 o                         
  -3  -9   5        103.33         89.48         3.88 o                         
  -2  -9   5          4.18          5.18         1.01 o                         
  -1  -9   5         54.33         60.68         1.71 o                         
   0  -9   5        227.13        224.71         3.59 o                         
   1  -9   5         40.76         39.11         1.51 o                         
   2  -9   5        249.97        250.40         3.89 o                         
   3  -9   5        228.37        217.16         3.55 o                         
   4  -9   5         68.00         64.99         2.20 o                         
   5  -9   5          2.25          3.80         1.28 o                         
   6  -9   5         59.45         59.74         2.87 o                         
   7  -9   5         11.50         11.18         2.23 o                         
   8  -9   5         33.50         39.43         3.48 o                         
  -7  -8   5         19.95         20.00         2.64 o                         
  -6  -8   5        119.77        116.00         6.92 o                         
  -5  -8   5          9.80         16.16         5.33 o                         
  -4  -8   5        410.21        356.89        16.04 o                         
  -3  -8   5          0.28         -0.28         0.95 o                         
  -2  -8   5         49.39         44.16         1.49 o                         
  -1  -8   5          2.44          0.73         0.82 o                         
   0  -8   5        147.75        143.89         2.61 o                         
   1  -8   5        289.18        283.66         4.14 o                         
   2  -8   5         10.47         10.82         0.86 o                         
   3  -8   5         15.10         18.10         1.00 o                         
   4  -8   5        213.09        221.34         4.09 o                         
   5  -8   5         64.97         57.36         3.71 o                         
   6  -8   5          6.87          5.59         1.80 o                         
   7  -8   5        155.38        170.50         6.00 o                         
   8  -8   5         49.54         44.97         4.94 o                         
  -8  -7   5          6.41          6.15         3.55 o                         
  -7  -7   5          6.70          7.42         2.08 o                         
  -6  -7   5          2.72          2.57         1.78 o                         
  -5  -7   5        185.30        136.10         4.89 o                         
  -4  -7   5         83.82         82.19         3.63 o                         
  -3  -7   5        161.54        154.76         2.71 o                         
  -2  -7   5          8.12         11.04         0.80 o                         
  -1  -7   5          0.05          0.71         0.46 o                         
   0  -7   5        161.97        188.63         3.00 o                         
   1  -7   5         27.07         31.17         1.11 o                         
   2  -7   5         97.81         88.91         1.85 o                         
   3  -7   5        671.61        694.49         9.63 o                         
   4  -7   5         18.47         21.22         1.34 o                         
   5  -7   5        907.72        866.57        17.29 o                         
   6  -7   5        176.62        192.12         8.30 o                         
   7  -7   5          3.97          3.49         1.80 o                         
   8  -7   5         25.72         21.99         2.75 o                         
  -8  -6   5          0.07          0.36         1.58 o                         
  -7  -6   5         38.43         38.02         3.07 o                         
  -6  -6   5         32.86         31.25         2.79 o                         
  -5  -6   5         33.39         30.62         2.51 o                         
  -4  -6   5          2.64          0.59         1.12 o                         
  -3  -6   5        251.89        257.05         3.97 o                         
  -2  -6   5         21.65         25.04         0.93 o                         
  -1  -6   5          0.68          2.15         0.97 o                         
   0  -6   5        103.73         97.21         2.23 o                         
   1  -6   5         12.05          5.36         0.55 o                         
   2  -6   5        114.92        122.81         2.23 o                         
   3  -6   5        137.56        136.52         2.69 o                         
   4  -6   5         64.10         58.16         2.16 o                         
   5  -6   5        990.25        939.50        18.43 o                         
   6  -6   5         24.79         31.89         5.13 o                         
   7  -6   5         67.25         66.19        11.85 o                         
   8  -6   5         79.36         89.38         7.90 o                         
  -9  -5   5         64.47         68.88         4.32 o                         
  -8  -5   5          0.35          0.97         1.52 o                         
  -7  -5   5         38.69         35.48         2.92 o                         
  -6  -5   5        168.54        155.10         5.31 o                         
  -5  -5   5        589.99        557.29        11.92 o                         
  -4  -5   5         16.04         11.06         1.52 o                         
  -3  -5   5         23.29         20.85         1.88 o                         
  -2  -5   5         14.70         15.31         0.86 o                         
  -1  -5   5        148.90        169.61         2.75 o                         
   0  -5   5        919.79       1003.47        12.83 o                         
   1  -5   5       1115.01       1273.90        14.31 o                         
   2  -5   5        310.99        323.15         4.66 o                         
   3  -5   5          6.26          6.15         0.67 o                         
   4  -5   5          7.34          7.15         0.70 o                         
   5  -5   5         31.33         27.18         2.36 o                         
   6  -5   5         69.28         70.71         3.60 o                         
   7  -5   5          5.35          4.08         1.61 o                         
   8  -5   5          0.11         -2.17         3.75 o                         
  -9  -4   5         10.04          7.40         2.08 o                         
  -8  -4   5         63.34         59.45         3.63 o                         
  -7  -4   5         38.42         34.64         4.54 o                         
  -6  -4   5        328.95        326.62         8.12 o                         
  -5  -4   5         91.31         90.75         4.35 o                         
  -4  -4   5        154.59        160.80         4.47 o                         
  -3  -4   5         20.29         35.57         1.03 o                         
  -2  -4   5       1350.43       1538.26        22.10 o                         
  -1  -4   5         10.27         18.41         1.15 o                         
   0  -4   5       2983.36       3040.46        42.63 o                         
   1  -4   5        239.77        240.11         3.52 o                         
   2  -4   5       2478.60       2716.74        61.13 o                         
   3  -4   5          1.05          1.10         0.54 o                         
   4  -4   5        900.48        938.19        18.01 o                         
   5  -4   5        154.74        154.48         4.89 o                         
   6  -4   5         70.74         69.73         3.60 o                         
   7  -4   5        147.07        145.57         5.29 o                         
   8  -4   5         37.87         46.63         3.60 o                         
 -10  -3   5          3.39          5.58         2.17 o                         
  -9  -3   5          2.12          1.25         1.80 o                         
  -8  -3   5         16.74         17.74         2.36 o                         
  -7  -3   5          1.38          1.69         1.52 o                         
  -6  -3   5        443.53        432.35         9.67 o                         
  -5  -3   5        500.92        526.13        10.94 o                         
  -4  -3   5        201.47        216.52         5.32 o                         
  -3  -3   5        659.92        714.72         9.13 o                         
  -2  -3   5        238.38        241.07         4.18 o                         
  -1  -3   5          5.99          6.76         0.68 o                         
   0  -3   5        198.06        233.32         4.10 o                         
   1  -3   5         18.39         22.19         0.90 o                         
   2  -3   5          1.80          1.86         0.95 o                         
   3  -3   5         18.28         21.82         2.57 o                         
   4  -3   5        120.29        102.29         2.39 o                         
   5  -3   5          9.53         11.68         1.80 o                         
   6  -3   5        281.66        286.71         7.54 o                         
   7  -3   5         11.72         13.54         2.18 o                         
   8  -3   5          9.12         12.60         2.36 o                         
 -10  -2   5          9.44         10.00         2.57 o                         
  -9  -2   5          2.89          2.96         1.68 o                         
  -8  -2   5          0.75          0.43         1.78 o                         
  -7  -2   5         27.08         24.13         4.15 o                         
  -6  -2   5         74.91         75.17         3.20 o                         
  -5  -2   5          9.73          9.68         1.40 o                         
  -4  -2   5        544.59        536.18        12.52 o                         
  -3  -2   5          0.97         -0.22         0.22 o                         
  -2  -2   5        271.93        243.94         4.18 o                         
  -1  -2   5        640.31        632.90         9.52 o                         
   0  -2   5       1073.26       1103.14        15.91 o                         
   1  -2   5         53.49         48.95         0.98 o                         
   2  -2   5        104.35        115.35         3.36 o                         
   3  -2   5        262.62        238.61         4.25 o                         
   4  -2   5         39.87         39.37         1.67 o                         
   5  -2   5         85.82         79.49         3.48 o                         
   6  -2   5        822.81        800.04        17.28 o                         
   7  -2   5         15.13         13.49         2.18 o                         
   8  -2   5         16.02         20.92         2.75 o                         
 -10  -1   5         14.69         13.33         2.36 o                         
  -9  -1   5         58.44         59.58         3.76 o                         
  -8  -1   5         15.38         13.76         2.08 o                         
  -7  -1   5        467.12        465.50        10.37 o                         
  -6  -1   5         12.62         14.40         1.16 o                         
  -5  -1   5       2701.69       2736.76        38.68 o                         
  -4  -1   5         44.66         41.92         1.31 o                         
  -3  -1   5       1420.48       1413.95        17.47 o                         
  -2  -1   5         84.72         83.38         1.58 o                         
  -1  -1   5         45.70         58.37         1.32 o                         
   0  -1   5        945.86        959.20        12.02 o                         
   1  -1   5          3.31          6.43         0.55 o                         
   2  -1   5        111.44        111.72         2.44 o                         
   3  -1   5         21.68         23.50         1.33 o                         
   4  -1   5        120.04        101.13         2.66 o                         
   5  -1   5          0.06         -0.54         0.85 o                         
   6  -1   5         20.09         16.45         2.23 o                         
   7  -1   5        174.36        181.48         5.97 o                         
   8  -1   5         22.03         15.09         2.47 o                         
 -10   0   5         10.57         11.99         1.97 o                         
  -9   0   5         49.53         52.68         3.48 o                         
  -8   0   5         92.24         89.11         3.91 o                         
  -7   0   5        158.06        148.86         4.75 o                         
  -6   0   5        170.11        169.97         2.44 o                         
  -5   0   5         45.98         45.69         1.28 o                         
  -4   0   5       1163.13       1105.62        13.87 o                         
  -3   0   5        146.65        135.38         2.50 o                         
  -2   0   5        352.67        322.43         4.51 o                         
  -1   0   5         34.06         41.73         1.36 o                         
   0   0   5        433.08        458.60         5.40 o                         
   1   0   5        783.71        806.73         9.20 o                         
   2   0   5       2898.81       3244.72        39.34 o                         
   3   0   5         24.20         28.35         0.94 o                         
   4   0   5        244.18        233.63         6.57 o                         
   5   0   5        860.48        898.71        14.22 o                         
   6   0   5        756.30        748.48        15.56 o                         
   7   0   5         84.02         73.12         3.88 o                         
   8   0   5         41.04         44.59         4.94 o                         
 -11   1   5         87.74        100.78         5.40 o                         
 -10   1   5        181.60        185.49         5.17 o                         
  -9   1   5         61.62         63.57         3.76 o                         
  -8   1   5          4.84          5.88         1.52 o                         
  -7   1   5       1158.45       1191.42        13.64 o                         
  -6   1   5         16.00         20.20         1.14 o                         
  -5   1   5       1181.34       1127.62        14.30 o                         
  -4   1   5         33.75         31.39         1.14 o                         
  -3   1   5        356.17        335.42         4.71 o                         
  -2   1   5        944.34        917.50        11.57 o                         
  -1   1   5        235.19        247.75         2.96 o                         
   0   1   5        289.06        310.57         3.29 o                         
   1   1   5       1796.92       1910.84        19.24 o                         
   2   1   5          5.98          5.77         0.57 o                         
   3   1   5        488.22        477.78         7.27 o                         
   4   1   5        386.58        388.10         7.08 o                         
   5   1   5          5.05          6.96         1.28 o                         
   6   1   5          2.91          3.26         1.61 o                         
   7   1   5        189.83        181.97         6.13 o                         
   8   1   5          7.53          7.11         2.76 o                         
 -11   2   5         30.89         36.76         3.73 o                         
 -10   2   5          0.05         -0.79         1.37 o                         
  -9   2   5         12.39         12.86         2.08 o                         
  -8   2   5         15.73         15.52         1.60 o                         
  -7   2   5         56.76         55.13         1.66 o                         
  -6   2   5        118.12        119.30         2.45 o                         
  -5   2   5         30.77         27.65         1.05 o                         
  -4   2   5       1429.92       1396.31        17.44 o                         
  -3   2   5         29.39         31.44         1.03 o                         
  -2   2   5         82.83         74.45         1.40 o                         
  -1   2   5       1978.39       1979.58        19.85 o                         
   0   2   5          5.10          3.18         0.53 o                         
   1   2   5        207.08        221.92         3.21 o                         
   2   2   5          4.89          8.82         0.70 o                         
   3   2   5          0.21          3.85         0.74 o                         
   4   2   5         56.57         49.61         2.74 o                         
   5   2   5          7.18          5.74         2.37 o                         
   6   2   5         20.15         16.10         2.18 o                         
   7   2   5          0.47          0.16         1.20 o                         
 -11   3   5          0.01          1.06         2.20 o                         
 -10   3   5        101.68        104.68         3.81 o                         
  -9   3   5        126.80        125.11         3.88 o                         
  -8   3   5          1.77          1.77         0.61 o                         
  -7   3   5        486.87        503.58         7.23 o                         
  -6   3   5          0.18          0.71         0.55 o                         
  -5   3   5        151.70        163.38         2.90 o                         
  -4   3   5       1548.08       1588.54        19.76 o                         
  -3   3   5       1088.76       1080.90        12.28 o                         
  -2   3   5        756.04        735.90         8.63 o                         
  -1   3   5       1381.01       1421.37        15.89 o                         
   0   3   5       4715.90       5092.35        54.95 o                         
   1   3   5         87.87         78.94         1.79 o                         
   2   3   5         13.52         12.59         0.84 o                         
   3   3   5         86.34         76.61         2.17 o                         
   4   3   5         89.89         77.88         2.88 o                         
   5   3   5          3.01          1.88         1.28 o                         
   6   3   5          6.94          5.18         1.51 o                         
   7   3   5         10.33         11.27         1.91 o                         
 -11   4   5         21.39         23.42         2.28 o                         
 -10   4   5        113.15        115.26         3.36 o                         
  -9   4   5         11.11         13.27         1.24 o                         
  -8   4   5        204.42        214.58         3.56 o                         
  -7   4   5         45.87         50.87         1.76 o                         
  -6   4   5         92.54         97.40         2.19 o                         
  -5   4   5        207.11        209.82         3.22 o                         
  -4   4   5       1567.62       1601.09        17.94 o                         
  -3   4   5       4109.73       4215.78        45.67 o                         
  -2   4   5       1551.98       1655.47        17.31 o                         
  -1   4   5       3636.72       3958.65        65.44 o                         
   0   4   5          0.04          2.99         0.66 o                         
   1   4   5          9.39         13.72         0.91 o                         
   2   4   5         90.23         92.44         2.53 o                         
   3   4   5        457.58        436.13         5.98 o                         
   4   4   5        345.63        314.79         6.47 o                         
   5   4   5          0.73          0.74         1.55 o                         
   6   4   5          0.65         -1.20         1.20 o                         
 -11   5   5         58.07         62.98         3.48 o                         
 -10   5   5          0.18          0.19         1.12 o                         
  -9   5   5          9.08          8.21         0.82 o                         
  -8   5   5          3.92          6.23         1.25 o                         
  -7   5   5          0.91         -0.03         0.65 o                         
  -6   5   5         66.06         70.29         1.73 o                         
  -5   5   5        270.21        265.96         3.89 o                         
  -4   5   5        403.75        403.83         5.25 o                         
  -3   5   5        532.37        536.95         7.64 o                         
  -2   5   5        297.90        304.91         4.57 o                         
  -1   5   5         87.43         96.62         1.70 o                         
   0   5   5        247.66        275.31         4.85 o                         
   1   5   5        399.68        402.67         5.53 o                         
   2   5   5        231.22        238.04         4.13 o                         
   3   5   5        345.78        350.89         4.79 o                         
   4   5   5          5.73          6.15         1.20 o                         
   5   5   5         18.98         17.60         2.06 o                         
   6   5   5         97.72        111.42         4.03 o                         
 -11   6   5         16.68         24.96         2.16 o                         
 -10   6   5         34.48         34.77         1.89 o                         
  -9   6   5          8.54          9.34         0.88 o                         
  -8   6   5        114.81        120.54         3.43 o                         
  -7   6   5          3.76          2.32         0.73 o                         
  -6   6   5        102.67         99.92         1.94 o                         
  -5   6   5         36.69         37.05         2.02 o                         
  -4   6   5        330.50        324.66         5.25 o                         
  -3   6   5        546.96        562.48         8.14 o                         
  -2   6   5        651.71        737.73        12.91 o                         
  -1   6   5         70.05         83.93         1.68 o                         
   0   6   5          3.58          3.44         0.72 o                         
   1   6   5         98.42         99.67         2.04 o                         
   2   6   5        536.01        527.57         6.52 o                         
   3   6   5         25.04         21.78         1.28 o                         
   4   6   5          1.40          0.03         1.05 o                         
   5   6   5        146.54        138.94         3.83 o                         
 -11   7   5          1.26          2.76         2.23 o                         
 -10   7   5         46.08         47.61         2.08 o                         
  -9   7   5         54.55         55.79         2.42 o                         
  -8   7   5         73.36         70.52         2.96 o                         
  -7   7   5        658.73        659.57         9.72 o                         
  -6   7   5         17.87         16.82         1.54 o                         
  -5   7   5         16.95         16.56         1.30 o                         
  -4   7   5         58.32         71.24         3.97 o                         
  -3   7   5        159.60        168.27         3.46 o                         
  -2   7   5        295.98        321.78         5.49 o                         
  -1   7   5         77.19         77.14         2.32 o                         
   0   7   5        186.36        192.51         4.11 o                         
   1   7   5        239.02        232.03         3.53 o                         
   2   7   5         93.12         90.39         2.41 o                         
   3   7   5        101.29        101.98         2.45 o                         
   4   7   5         23.43         22.87         1.86 o                         
   5   7   5        163.89        165.49         4.29 o                         
 -10   8   5          0.74          0.18         1.40 o                         
  -9   8   5         52.78         53.38         2.42 o                         
  -8   8   5        206.85        204.50         5.59 o                         
  -7   8   5         52.77         46.13         3.22 o                         
  -6   8   5         13.09         11.33         1.25 o                         
  -5   8   5          0.55          0.28         0.97 o                         
  -4   8   5        193.88        206.70         4.15 o                         
  -3   8   5          0.06         -0.02         0.83 o                         
  -2   8   5         96.13        106.57         2.86 o                         
  -1   8   5        129.66        138.85         3.35 o                         
   0   8   5        301.23        316.62         5.64 o                         
   1   8   5         35.97         37.58         2.02 o                         
   2   8   5        393.11        376.78         5.94 o                         
   3   8   5          0.10         -0.89         0.89 o                         
   4   8   5          9.47         12.98         1.89 o                         
 -10   9   5         29.40         27.99         2.61 o                         
  -9   9   5        156.19        151.54         4.39 o                         
  -8   9   5         93.59         97.08         3.25 o                         
  -7   9   5          6.06          5.43         1.16 o                         
  -6   9   5         17.33         15.88         1.66 o                         
  -5   9   5         41.23         34.22         3.48 o                         
  -4   9   5        141.54        153.14         3.60 o                         
  -3   9   5        136.92        150.88         3.60 o                         
  -2   9   5          5.39          6.38         1.23 o                         
  -1   9   5        231.57        246.72         7.08 o                         
   0   9   5         17.40         20.83         1.71 o                         
   1   9   5         20.10         19.73         1.67 o                         
   2   9   5         16.57         16.87         1.62 o                         
   3   9   5          0.28          1.36         1.39 o                         
   4   9   5        271.83        324.69        12.66 o                         
 -10  10   5        268.08        251.25         5.55 o                         
  -9  10   5        286.96        270.20         5.67 o                         
  -8  10   5         26.45         22.33         2.07 o                         
  -7  10   5         81.99         81.03         3.33 o                         
  -6  10   5         13.12          9.85         1.56 o                         
  -5  10   5          6.22          5.20         1.28 o                         
  -4  10   5        410.25        416.11         7.07 o                         
  -3  10   5          0.02         -0.99         0.99 o                         
  -2  10   5          8.50          7.82         1.31 o                         
  -1  10   5          1.54          4.02         1.40 o                         
   0  10   5         11.02          9.56         1.42 o                         
   1  10   5          0.49          0.31         1.10 o                         
   2  10   5          4.66          4.19         1.33 o                         
   3  10   5         22.21         21.46         3.16 o                         
  -9  11   5         21.46         16.06         2.18 o                         
  -8  11   5        149.43        158.55         5.20 o                         
  -7  11   5         79.46         82.11         7.25 o                         
  -6  11   5        163.22        166.94         6.55 o                         
  -5  11   5        178.48        165.46         4.64 o                         
  -4  11   5          3.81          3.68         1.20 o                         
  -3  11   5          0.33         -0.56         1.12 o                         
  -2  11   5        109.32        119.63         3.55 o                         
  -1  11   5         21.80         21.75         2.09 o                         
   0  11   5        108.74        104.94         3.72 o                         
   1  11   5          9.30         10.73         1.62 o                         
   2  11   5         33.46         45.45         3.63 o                         
  -9  12   5         89.98         88.55         4.01 o                         
  -8  12   5         78.92         71.49         4.75 o                         
  -7  12   5          1.47          0.46         2.03 o                         
  -6  12   5         33.46         33.86         2.58 o                         
  -5  12   5         29.83         28.42         1.97 o                         
  -4  12   5          6.79          8.66         1.51 o                         
  -3  12   5         70.03         71.67         2.94 o                         
  -2  12   5        268.48        302.64         6.17 o                         
  -1  12   5         23.83         24.13         2.42 o                         
   0  12   5         25.38         23.32         2.42 o                         
   1  12   5          6.99          4.34         1.60 o                         
  -8  13   5          4.39          0.54         1.56 o                         
  -7  13   5         55.58         59.53         3.28 o                         
  -6  13   5         25.82         20.95         2.28 o                         
  -5  13   5          9.98          8.33         1.67 o                         
  -4  13   5         15.49         14.47         1.87 o                         
  -3  13   5         23.93         25.95         2.25 o                         
  -2  13   5         41.28         37.21         2.81 o                         
  -1  13   5        150.74        158.43         8.19 o                         
  -6  14   5          3.21          0.29         1.66 o                         
  -5  14   5         11.15          9.28         1.82 o                         
  -4  14   5         16.58         16.33         2.32 o                         
  -3  14   5          4.37          3.65         1.80 o                         
   1 -15   6          0.13         -0.22         1.71 o                         
   2 -15   6         12.17         10.08         1.82 o                         
   3 -15   6         26.32         24.83         2.41 o                         
  -2 -14   6         16.15         25.19         2.92 o                         
  -1 -14   6          9.70         15.02         2.03 o                         
   0 -14   6         51.56         62.72         3.31 o                         
   1 -14   6          1.15          2.11         1.12 o                         
   2 -14   6         44.01         43.70         2.32 o                         
   3 -14   6          2.28          3.30         1.27 o                         
   4 -14   6         25.92         37.50         2.26 o                         
   5 -14   6         89.03         87.48        14.22 o                         
  -3 -13   6          0.08         -1.79         1.97 o                         
  -2 -13   6         21.45         21.24         2.07 o                         
  -1 -13   6         10.01          9.76         1.80 o                         
   0 -13   6         23.54         26.37         1.61 o                         
   1 -13   6         58.86         61.65         2.25 o                         
   2 -13   6        122.67        140.59         3.64 o                         
   3 -13   6         22.59         27.04         2.56 o                         
   4 -13   6        144.48        135.20         3.70 o                         
   5 -13   6         14.75         10.19         1.74 o                         
   6 -13   6         23.35         22.55         2.26 o                         
  -4 -12   6         58.34         69.60         4.16 o                         
  -3 -12   6          1.10          3.97         1.58 o                         
  -2 -12   6         92.60        103.56         4.64 o                         
  -1 -12   6         16.92         10.54         1.66 o                         
   0 -12   6        253.44        243.89         4.25 o                         
   1 -12   6        148.36        150.65         3.23 o                         
   2 -12   6          7.16          9.37         1.32 o                         
   3 -12   6        111.65         91.78         3.54 o                         
   4 -12   6         51.87         46.07         2.89 o                         
   5 -12   6          0.20         -0.39         1.28 o                         
   6 -12   6         62.83         65.27         3.28 o                         
   7 -12   6         63.09         71.03         4.47 o                         
  -5 -11   6         31.24         33.97         3.35 o                         
  -4 -11   6          4.03          4.64         2.72 o                         
  -3 -11   6         28.85         21.49         2.83 o                         
  -2 -11   6        103.61        110.89         4.69 o                         
  -1 -11   6         15.36         16.99         1.22 o                         
   0 -11   6          0.02         -0.65         0.78 o                         
   1 -11   6        196.05        196.54         3.67 o                         
   2 -11   6        173.34        190.02         4.05 o                         
   3 -11   6          2.49          5.65         1.18 o                         
   4 -11   6        141.80        120.29         3.21 o                         
   5 -11   6         19.09         20.63         1.97 o                         
   6 -11   6          0.41         -0.03         1.33 o                         
   7 -11   6         21.30         21.39         2.79 o                         
  -6 -10   6          5.47          6.00         2.08 o                         
  -5 -10   6          1.57          1.69         1.52 o                         
  -4 -10   6         53.03         59.30         3.95 o                         
  -3 -10   6        349.86        333.38         8.66 o                         
  -2 -10   6        575.98        547.97         9.91 o                         
  -1 -10   6        303.94        316.36         4.78 o                         
   0 -10   6        413.80        417.37         6.24 o                         
   1 -10   6          0.26         -0.97         1.24 o                         
   2 -10   6        661.63        654.67         8.48 o                         
   3 -10   6        162.10        146.37         3.77 o                         
   4 -10   6        164.84        155.18         3.70 o                         
   5 -10   6         14.15         16.92         2.22 o                         
   6 -10   6          0.14         -1.07         1.18 o                         
   7 -10   6         34.39         40.78         3.48 o                         
  -7  -9   6         44.45         46.82         5.13 o                         
  -6  -9   6          8.86          9.61         2.08 o                         
  -5  -9   6         22.01         17.52         2.36 o                         
  -4  -9   6         22.59         25.69         2.64 o                         
  -3  -9   6         54.66         45.81         3.03 o                         
  -2  -9   6        252.82        237.59         4.13 o                         
  -1  -9   6        614.68        614.56         7.86 o                         
   0  -9   6        169.32        178.94         3.10 o                         
   1  -9   6          2.04          1.43         0.73 o                         
   2  -9   6        382.86        347.04         4.99 o                         
   3  -9   6        132.15        144.08         3.24 o                         
   4  -9   6          8.87          5.75         1.43 o                         
   5  -9   6          1.26         -0.51         1.20 o                         
   6  -9   6          0.03          0.75         1.52 o                         
   7  -9   6          0.17          0.85         1.80 o                         
   8  -9   6         52.51         51.60         4.34 o                         
  -7  -8   6         21.45         15.60         2.47 o                         
  -6  -8   6         23.12         21.52         2.51 o                         
  -5  -8   6         90.07         64.03         5.14 o                         
  -4  -8   6         10.94          6.93         1.68 o                         
  -3  -8   6          5.16          5.92         1.52 o                         
  -2  -8   6         51.14         51.00         1.63 o                         
  -1  -8   6         53.13         53.77         1.74 o                         
   0  -8   6          1.84          2.65         0.62 o                         
   1  -8   6         95.82         88.29         2.00 o                         
   2  -8   6        144.21        137.33         5.26 o                         
   3  -8   6        206.59        197.15         3.84 o                         
   4  -8   6        168.82        161.94         5.91 o                         
   5  -8   6          0.00         -0.29         1.52 o                         
   6  -8   6          1.29         -0.71         2.57 o                         
   7  -8   6          0.46         -0.99         1.61 o                         
   8  -8   6        219.51        233.43         7.65 o                         
  -8  -7   6          2.50          1.31         3.75 o                         
  -7  -7   6         63.03         57.10         3.63 o                         
  -6  -7   6         12.68          5.98         2.57 o                         
  -5  -7   6         15.75         17.41         2.23 o                         
  -4  -7   6          3.80          2.54         1.23 o                         
  -3  -7   6        735.88        729.57        11.58 o                         
  -2  -7   6        823.23        778.98        10.36 o                         
  -1  -7   6          5.79          6.60         0.69 o                         
   0  -7   6         75.94         74.73         1.68 o                         
   1  -7   6        244.33        211.06         3.24 o                         
   2  -7   6        324.35        294.24         4.12 o                         
   3  -7   6          1.57          4.57         0.75 o                         
   4  -7   6          0.61         -0.79         1.97 o                         
   5  -7   6         29.50         30.72         2.64 o                         
   6  -7   6          2.49          0.97         2.37 o                         
   7  -7   6         39.58         38.86         3.20 o                         
   8  -7   6        168.44        197.93         6.97 o                         
  -8  -6   6          0.13          0.68         1.52 o                         
  -7  -6   6        105.73         88.75         8.30 o                         
  -6  -6   6        229.58        205.88         6.72 o                         
  -5  -6   6        910.82        913.34        19.69 o                         
  -4  -6   6          0.05         -1.12         1.12 o                         
  -3  -6   6        100.18        100.36         2.34 o                         
  -2  -6   6          2.31          2.03         0.85 o                         
  -1  -6   6        133.76        135.33         2.55 o                         
   0  -6   6         95.15        104.83         2.22 o                         
   1  -6   6         49.82         52.72         1.38 o                         
   2  -6   6         93.48         92.19         1.80 o                         
   3  -6   6         86.29         84.90         3.65 o                         
   4  -6   6          7.92          5.32         3.36 o                         
   5  -6   6        216.05        189.41         8.70 o                         
   6  -6   6        949.44        975.46        19.67 o                         
   7  -6   6          0.02         -0.30         1.80 o                         
   8  -6   6          0.28         -1.18         2.57 o                         
  -9  -5   6         37.98         36.59         5.13 o                         
  -8  -5   6          0.75          2.57         1.61 o                         
  -7  -5   6        522.23        500.92        11.77 o                         
  -6  -5   6        431.64        419.15         9.80 o                         
  -5  -5   6         59.19         58.96         3.07 o                         
  -4  -5   6         19.49         18.24         1.68 o                         
  -3  -5   6        286.98        324.48         5.65 o                         
  -2  -5   6        863.07        947.90        14.17 o                         
  -1  -5   6        272.14        272.76         4.86 o                         
   0  -5   6        547.54        579.57         9.09 o                         
   1  -5   6          3.38          5.45         1.14 o                         
   2  -5   6        298.65        312.07         5.52 o                         
   3  -5   6         27.11         28.91         2.03 o                         
   4  -5   6        452.04        467.87        10.23 o                         
   5  -5   6        855.84        850.86        20.87 o                         
   6  -5   6          0.26          0.47         1.52 o                         
   7  -5   6        220.02        236.99         7.25 o                         
   8  -5   6          0.96         -0.79         1.68 o                         
  -9  -4   6         31.15         23.10         2.79 o                         
  -8  -4   6         50.28         45.75         3.48 o                         
  -7  -4   6         35.15         38.24         3.07 o                         
  -6  -4   6         46.59         52.47         6.12 o                         
  -5  -4   6        638.05        627.02        12.92 o                         
  -4  -4   6        133.19        142.83         6.73 o                         
  -3  -4   6        625.25        641.11         9.90 o                         
  -2  -4   6        343.59        319.05         5.46 o                         
  -1  -4   6          8.37         13.65         1.25 o                         
   0  -4   6         52.56         56.24         1.71 o                         
   1  -4   6       1762.41       1874.54        26.82 o                         
   2  -4   6          9.26         11.53         1.38 o                         
   3  -4   6         36.56         43.16         2.36 o                         
   4  -4   6          3.78          2.02         1.23 o                         
   5  -4   6        173.28        172.63         5.40 o                         
   6  -4   6         59.04         61.38         3.60 o                         
   7  -4   6         70.39         60.17         6.52 o                         
   8  -4   6          0.21         -1.82         1.97 o                         
 -10  -3   6          0.02          1.58         1.80 o                         
  -9  -3   6         14.27         13.37         2.23 o                         
  -8  -3   6        154.83        145.86         5.31 o                         
  -7  -3   6         57.25         59.48         3.48 o                         
  -6  -3   6         62.22         62.27         3.07 o                         
  -5  -3   6        309.65        316.30         7.42 o                         
  -4  -3   6          1.71          0.06         0.95 o                         
  -3  -3   6         32.45         43.66         1.44 o                         
  -2  -3   6        884.38        922.92        13.67 o                         
  -1  -3   6         48.16         50.37         1.51 o                         
   0  -3   6         87.74         86.74         2.03 o                         
   1  -3   6       1234.00       1241.21        19.12 o                         
   2  -3   6        118.29         93.72         3.76 o                         
   3  -3   6         49.45         52.11         2.64 o                         
   4  -3   6         26.28         25.98         2.36 o                         
   5  -3   6         27.71         20.10         2.08 o                         
   6  -3   6          3.59          5.44         1.80 o                         
   7  -3   6          0.14          0.67         1.80 o                         
   8  -3   6          1.87          2.99         1.90 o                         
 -10  -2   6         24.37         21.33         2.79 o                         
  -9  -2   6         12.03         13.65         3.36 o                         
  -8  -2   6        480.34        506.12        11.62 o                         
  -7  -2   6         68.14         64.35         3.32 o                         
  -6  -2   6        369.23        383.86         8.68 o                         
  -5  -2   6         36.01         38.17         2.23 o                         
  -4  -2   6         38.62         53.44         1.08 o                         
  -3  -2   6        216.26        190.59         5.45 o                         
  -2  -2   6         54.59         83.62         2.55 o                         
  -1  -2   6         63.54         70.91         2.20 o                         
   0  -2   6        959.36       1049.43        15.38 o                         
   1  -2   6         10.29         12.41         0.59 o                         
   2  -2   6        160.10        182.23         7.12 o                         
   3  -2   6        120.60        124.76         3.02 o                         
   4  -2   6        122.79        120.59         4.16 o                         
   5  -2   6        283.87        295.30         7.69 o                         
   6  -2   6          0.40          1.15         2.57 o                         
   7  -2   6         24.20         22.67         2.75 o                         
   8  -2   6          0.00          0.06         2.37 o                         
 -10  -1   6         18.86         18.78         2.64 o                         
  -9  -1   6        349.51        344.44        10.49 o                         
  -8  -1   6        310.85        308.50         8.12 o                         
  -7  -1   6         32.67         33.12         2.51 o                         
  -6  -1   6          0.01         -1.05         1.05 o                         
  -5  -1   6         14.28         14.32         1.00 o                         
  -4  -1   6         33.87         33.60         1.02 o                         
  -3  -1   6          8.82          9.20         0.63 o                         
  -2  -1   6        991.67       1012.58        12.81 o                         
  -1  -1   6        236.38        219.68         3.87 o                         
   0  -1   6         11.42         18.84         1.25 o                         
   1  -1   6       1346.49       1462.25        16.11 o                         
   2  -1   6         19.67         13.27         1.43 o                         
   3  -1   6          0.03          0.30         0.64 o                         
   4  -1   6          2.10          1.08         0.90 o                         
   5  -1   6        170.66        186.92         5.73 o                         
   6  -1   6          0.07          0.25         1.52 o                         
   7  -1   6         13.18         15.57         3.36 o                         
   8  -1   6          5.74          6.32         2.76 o                         
 -10   0   6         24.79         22.85         2.64 o                         
  -9   0   6         31.05         31.20         2.79 o                         
  -8   0   6         80.49         79.14         3.63 o                         
  -7   0   6        694.38        713.02        14.46 o                         
  -6   0   6       1492.82       1484.99        18.64 o                         
  -5   0   6        637.36        642.27         8.57 o                         
  -4   0   6        361.23        362.74         5.20 o                         
  -3   0   6         76.24         73.97         1.94 o                         
  -2   0   6        156.21        154.09         2.91 o                         
  -1   0   6        512.75        509.62         6.15 o                         
   0   0   6        669.69        643.47         6.88 o                         
   1   0   6        168.20        153.43         2.26 o                         
   2   0   6         14.78         23.97         1.39 o                         
   3   0   6          0.73         -0.32         1.04 o                         
   4   0   6         53.91         52.00         2.26 o                         
   5   0   6         16.69         11.76         2.08 o                         
   6   0   6         93.91         73.09         3.88 o                         
   7   0   6          0.06         -1.52         1.52 o                         
 -11   1   6          0.00          0.10         1.70 o                         
 -10   1   6         35.99         48.60         6.12 o                         
  -9   1   6        652.86        675.43        14.58 o                         
  -8   1   6         20.13         20.86         2.08 o                         
  -7   1   6         39.93         35.64         1.45 o                         
  -6   1   6         70.65         71.52         1.77 o                         
  -5   1   6          2.69          3.62         1.27 o                         
  -4   1   6        448.14        476.36         6.55 o                         
  -3   1   6       1512.57       1462.35        18.22 o                         
  -2   1   6        279.79        254.24         3.86 o                         
  -1   1   6        188.55        184.52         2.72 o                         
   0   1   6          7.50          9.66         0.97 o                         
   1   1   6        254.30        243.55         3.49 o                         
   2   1   6         50.73         55.20         1.54 o                         
   3   1   6         84.14         90.60         2.72 o                         
   4   1   6          7.93          7.68         1.53 o                         
   5   1   6         12.48          8.10         1.68 o                         
   6   1   6         12.15          6.90         1.80 o                         
   7   1   6         13.77         11.14         2.76 o                         
 -11   2   6         32.63         31.94         2.58 o                         
 -10   2   6         39.83         36.90         6.52 o                         
  -9   2   6        124.26        128.14         4.88 o                         
  -8   2   6        380.14        411.58         9.66 o                         
  -7   2   6        169.79        172.36         3.27 o                         
  -6   2   6       1344.27       1327.96        16.94 o                         
  -5   2   6          0.68          2.37         0.68 o                         
  -4   2   6       2654.64       2702.29        33.07 o                         
  -3   2   6        396.38        408.71         5.80 o                         
  -2   2   6        349.12        330.79         4.44 o                         
  -1   2   6       1466.06       1475.36        16.51 o                         
   0   2   6        578.33        595.11         7.25 o                         
   1   2   6        289.21        339.57         7.11 o                         
   2   2   6        101.00        103.70         2.33 o                         
   3   2   6        117.41        105.31         3.39 o                         
   4   2   6          2.21          1.84         1.14 o                         
   5   2   6         72.87         77.56         3.88 o                         
   6   2   6          4.38          4.37         2.17 o                         
   7   2   6         42.81         49.45         5.73 o                         
 -11   3   6          4.77          1.99         1.66 o                         
 -10   3   6          1.10          0.64         1.28 o                         
  -9   3   6        114.06        117.42         4.60 o                         
  -8   3   6        213.83        212.97         4.21 o                         
  -7   3   6         18.28         21.08         1.41 o                         
  -6   3   6         91.09         86.76         2.09 o                         
  -5   3   6        202.04        196.38         3.35 o                         
  -4   3   6        857.17        818.70        10.71 o                         
  -3   3   6         62.34         58.87         1.39 o                         
  -2   3   6         44.69         43.24         1.19 o                         
  -1   3   6          0.25          3.82         0.62 o                         
   0   3   6          0.09          0.37         0.63 o                         
   1   3   6        248.81        244.46         3.90 o                         
   2   3   6         62.44         57.27         1.70 o                         
   3   3   6        373.05        361.28         6.93 o                         
   4   3   6        359.06        337.08         6.78 o                         
   5   3   6          0.02          1.36         2.37 o                         
   6   3   6         10.02         13.96         2.36 o                         
 -11   4   6          4.01          2.33         1.51 o                         
 -10   4   6         49.73         49.15         3.86 o                         
  -9   4   6          9.53         11.29         1.80 o                         
  -8   4   6         81.81         81.69         2.27 o                         
  -7   4   6        142.43        137.30         2.89 o                         
  -6   4   6       1097.05       1086.64        14.15 o                         
  -5   4   6        127.65        129.54         2.36 o                         
  -4   4   6       4030.52       4329.19        47.05 o                         
  -3   4   6       1465.57       1521.16        17.15 o                         
  -2   4   6        220.93        223.67         3.04 o                         
  -1   4   6         68.25         64.54         1.91 o                         
   0   4   6         99.68        105.32         3.10 o                         
   1   4   6        311.49        299.97         4.42 o                         
   2   4   6        239.87        255.94         4.05 o                         
   3   4   6         94.78         88.09         3.25 o                         
   4   4   6          3.95          1.81         1.15 o                         
   5   4   6        171.17        142.87         5.83 o                         
   6   4   6          4.20          3.03         2.17 o                         
 -11   5   6         14.77         14.52         2.03 o                         
 -10   5   6          0.81         -1.09         1.09 o                         
  -9   5   6        160.52        167.46         4.05 o                         
  -8   5   6          2.08          1.45         0.72 o                         
  -7   5   6        331.16        348.50         5.05 o                         
  -6   5   6         23.51         25.01         1.18 o                         
  -5   5   6         21.53         18.38         1.28 o                         
  -4   5   6        982.91       1001.32        11.71 o                         
  -3   5   6       1407.51       1431.74        16.25 o                         
  -2   5   6       1113.93       1142.76        13.63 o                         
  -1   5   6          6.22          3.57         0.70 o                         
   0   5   6         14.52         13.61         0.98 o                         
   1   5   6          4.95          9.24         1.59 o                         
   2   5   6          0.18          0.07         0.76 o                         
   3   5   6         22.33         30.74         1.76 o                         
   4   5   6         96.45         92.33         3.01 o                         
   5   5   6         58.82         61.88         3.11 o                         
 -11   6   6        123.53        127.79         8.69 o                         
 -10   6   6          2.32         -0.39         1.80 o                         
  -9   6   6          7.13          8.91         1.03 o                         
  -8   6   6          5.81          6.51         1.06 o                         
  -7   6   6          9.85          8.63         0.90 o                         
  -6   6   6         61.16         48.72         1.51 o                         
  -5   6   6          0.01         -0.03         0.75 o                         
  -4   6   6        136.89        127.27         3.25 o                         
  -3   6   6          3.47          3.28         0.72 o                         
  -2   6   6        188.38        200.70         3.19 o                         
  -1   6   6        130.40        139.27         2.63 o                         
   0   6   6         17.78         17.66         1.09 o                         
   1   6   6         52.47         40.25         1.51 o                         
   2   6   6          0.07         -0.36         0.98 o                         
   3   6   6        109.11         96.13         2.61 o                         
   4   6   6         92.67         82.17         3.36 o                         
   5   6   6         75.60         72.39         3.49 o                         
 -11   7   6        234.32        230.92         7.83 o                         
 -10   7   6          0.46          0.95         1.73 o                         
  -9   7   6          6.93          7.23         1.39 o                         
  -8   7   6         45.60         44.40         2.69 o                         
  -7   7   6          0.76          0.59         0.91 o                         
  -6   7   6         36.50         34.90         2.01 o                         
  -5   7   6         14.94         13.69         1.32 o                         
  -4   7   6        266.13        287.45         5.86 o                         
  -3   7   6          9.06          6.08         1.03 o                         
  -2   7   6          7.14         10.42         2.38 o                         
  -1   7   6         16.22         15.14         1.32 o                         
   0   7   6        110.67        113.26         3.94 o                         
   1   7   6       1379.21       1383.12        16.37 o                         
   2   7   6        505.47        515.40         6.62 o                         
   3   7   6         14.59         15.78         1.38 o                         
   4   7   6          6.12          5.86         1.42 o                         
 -10   8   6          4.54          2.42         1.25 o                         
  -9   8   6        185.03        169.37         4.12 o                         
  -8   8   6         10.73         11.70         1.38 o                         
  -7   8   6         14.55         14.12         1.47 o                         
  -6   8   6        185.58        188.42         4.91 o                         
  -5   8   6         58.68         59.68         2.64 o                         
  -4   8   6         22.73         25.52         1.89 o                         
  -3   8   6         16.76         11.87         1.32 o                         
  -2   8   6        140.08        140.59         3.41 o                         
  -1   8   6        164.69        163.27         3.80 o                         
   0   8   6          0.47          1.55         1.03 o                         
   1   8   6          1.86          3.76         1.16 o                         
   2   8   6         32.93         30.68         2.02 o                         
   3   8   6        127.73        142.62         5.11 o                         
   4   8   6         21.75         16.52         2.75 o                         
 -10   9   6          6.25          4.72         1.43 o                         
  -9   9   6         70.99         69.76         2.80 o                         
  -8   9   6         94.37         89.37         3.14 o                         
  -7   9   6          3.81          5.69         1.23 o                         
  -6   9   6         30.80         24.99         1.89 o                         
  -5   9   6         17.24         14.63         1.66 o                         
  -4   9   6        199.80        199.26         4.30 o                         
  -3   9   6        279.64        278.75         5.29 o                         
  -2   9   6          0.29          1.79         1.07 o                         
  -1   9   6        161.61        155.77         3.79 o                         
   0   9   6         16.40         19.12         1.62 o                         
   1   9   6         43.62         43.19         3.23 o                         
   2   9   6          3.22          3.11         1.26 o                         
   3   9   6         25.79         19.51         3.75 o                         
 -10  10   6        144.84        125.28         3.99 o                         
  -9  10   6         52.94         46.57         2.56 o                         
  -8  10   6          5.71          2.07         1.37 o                         
  -7  10   6         11.28         11.86         1.71 o                         
  -6  10   6         26.23         21.27         3.52 o                         
  -5  10   6         20.38         20.82         1.97 o                         
  -4  10   6        132.90        138.58         3.60 o                         
  -3  10   6         36.51         38.72         2.28 o                         
  -2  10   6         39.69         37.29         2.17 o                         
  -1  10   6         85.73         93.48         3.11 o                         
   0  10   6         20.63         19.22         1.76 o                         
   1  10   6          9.38         11.29         1.56 o                         
   2  10   6         21.44         19.45         1.91 o                         
  -9  11   6         77.91         81.81         3.66 o                         
  -8  11   6          9.54          8.42         1.74 o                         
  -7  11   6         70.08         64.85         3.15 o                         
  -6  11   6         31.08         28.14         3.56 o                         
  -5  11   6         96.29         90.42         3.71 o                         
  -4  11   6        161.82        154.88         3.99 o                         
  -3  11   6          0.00          0.10         1.31 o                         
  -2  11   6          1.68          1.38         1.27 o                         
  -1  11   6         71.17         71.40         2.99 o                         
   0  11   6          1.66          2.19         1.30 o                         
   1  11   6          1.76          0.04         1.43 o                         
  -8  12   6          0.55          0.04         1.48 o                         
  -7  12   6        146.07        141.39         4.78 o                         
  -6  12   6         29.63         24.79         2.26 o                         
  -5  12   6         40.32         37.93         2.32 o                         
  -4  12   6        156.01        148.25         4.14 o                         
  -3  12   6          4.60          2.35         1.36 o                         
  -2  12   6         80.11         80.23         3.30 o                         
  -1  12   6          1.23         -0.12         1.43 o                         
   0  12   6         24.66         26.12         2.53 o                         
  -7  13   6         98.08         85.67         3.84 o                         
  -6  13   6         15.98         16.22         2.33 o                         
  -5  13   6         60.24         51.53         3.11 o                         
  -4  13   6          0.87          0.94         1.99 o                         
  -3  13   6          4.01          0.00         2.98 o                         
  -2  13   6          5.54          3.79         1.74 o                         
  -1 -14   7          0.54         -0.02         1.43 o                         
   0 -14   7         55.27         55.92         3.91 o                         
   1 -14   7        125.70        150.24         3.87 o                         
   2 -14   7        119.28        122.27         4.11 o                         
   3 -14   7        105.45        109.72         3.45 o                         
   4 -14   7         47.13         47.07         2.88 o                         
  -3 -13   7         45.61         59.76         7.31 o                         
  -2 -13   7          0.53          0.07         1.33 o                         
  -1 -13   7          2.69          4.56         1.56 o                         
   0 -13   7          8.20          7.24         1.42 o                         
   1 -13   7          0.90          2.49         1.07 o                         
   2 -13   7          0.04          1.48         1.18 o                         
   3 -13   7         48.32         49.46         2.46 o                         
   4 -13   7          5.48          6.49         1.66 o                         
   5 -13   7         49.48         51.70         3.03 o                         
  -4 -12   7        168.61        196.39         6.71 o                         
  -3 -12   7          9.33          8.78         1.66 o                         
  -2 -12   7          2.64          2.82         1.43 o                         
  -1 -12   7          2.91          1.97         1.37 o                         
   0 -12   7          1.07          0.60         1.05 o                         
   1 -12   7        151.39        144.16         4.45 o                         
   2 -12   7        198.57        200.30         4.30 o                         
   3 -12   7          2.99          3.37         1.07 o                         
   4 -12   7         89.11         69.38         3.18 o                         
   5 -12   7         56.76         55.65         3.04 o                         
   6 -12   7         12.83          8.55         1.89 o                         
  -5 -11   7          6.12          7.45         2.08 o                         
  -4 -11   7          7.16          6.12         1.95 o                         
  -3 -11   7         11.68         17.55         2.46 o                         
  -2 -11   7          0.00          2.02         1.78 o                         
  -1 -11   7        464.65        462.73         6.80 o                         
   0 -11   7        160.04        160.38         3.23 o                         
   1 -11   7        382.13        387.05         6.48 o                         
   2 -11   7        403.38        381.76         6.38 o                         
   3 -11   7          0.02          0.00         1.03 o                         
   4 -11   7          1.81          1.05         1.37 o                         
   5 -11   7          2.83          0.26         1.43 o                         
   6 -11   7          3.20          5.92         2.23 o                         
  -6 -10   7         51.57         44.84         3.63 o                         
  -5 -10   7          2.12          1.33         1.52 o                         
  -4 -10   7         36.51         31.30         2.92 o                         
  -3 -10   7          0.05          0.47         1.31 o                         
  -2 -10   7         71.73         82.80         3.91 o                         
  -1 -10   7        710.62        720.43         9.22 o                         
   0 -10   7         48.14         51.30         2.30 o                         
   1 -10   7         29.11         24.44         1.47 o                         
   2 -10   7         38.81         33.36         1.82 o                         
   3 -10   7         68.52         78.79         2.79 o                         
   4 -10   7         15.77         17.39         3.17 o                         
   5 -10   7        106.26        105.74         4.60 o                         
   6 -10   7         73.16         89.40         4.44 o                         
   7 -10   7          1.35         -2.37         2.76 o                         
  -7  -9   7         38.48         30.59         3.20 o                         
  -6  -9   7          8.05          7.90         1.95 o                         
  -5  -9   7         60.37         52.40         3.63 o                         
  -4  -9   7         63.55         56.88         3.48 o                         
  -3  -9   7        251.20        230.71         6.71 o                         
  -2  -9   7        422.49        396.67         7.36 o                         
  -1  -9   7       2007.35       1937.91        21.99 o                         
   0  -9   7        629.96        613.70         7.94 o                         
   1  -9   7        398.48        381.01         5.38 o                         
   2  -9   7        139.57        137.45         3.77 o                         
   3  -9   7        318.88        312.15         5.38 o                         
   4  -9   7         37.22         42.01         3.36 o                         
   5  -9   7          0.62         -0.97         1.52 o                         
   6  -9   7         91.18         90.09         4.44 o                         
   7  -9   7        120.42        140.35         5.85 o                         
  -7  -8   7          3.53          4.15         2.57 o                         
  -6  -8   7         72.85         60.59         3.76 o                         
  -5  -8   7        337.78        267.43        11.28 o                         
  -4  -8   7        183.79        183.18         5.73 o                         
  -3  -8   7          2.16          0.39         1.78 o                         
  -2  -8   7        427.99        414.42         6.24 o                         
  -1  -8   7        128.73        131.91         2.82 o                         
   0  -8   7         39.72         41.48         1.48 o                         
   1  -8   7         18.97         13.70         0.98 o                         
   2  -8   7         76.56         72.86         2.28 o                         
   3  -8   7        101.41         97.21         3.76 o                         
   4  -8   7          2.89          4.85         1.52 o                         
   5  -8   7        102.47         92.76         4.16 o                         
   6  -8   7          1.34          3.77         2.76 o                         
   7  -8   7          2.19          6.77         2.08 o                         
  -8  -7   7         13.83         13.70         2.47 o                         
  -7  -7   7          0.79          2.40         2.17 o                         
  -6  -7   7         46.99         54.29         5.92 o                         
  -5  -7   7        395.59        390.26        16.24 o                         
  -4  -7   7        163.73        153.49         5.17 o                         
  -3  -7   7        415.72        395.58        10.10 o                         
  -2  -7   7        432.49        430.10         7.44 o                         
  -1  -7   7         28.42         29.71         1.79 o                         
   0  -7   7          0.90          0.86         0.74 o                         
   1  -7   7         93.77         95.17         2.24 o                         
   2  -7   7        114.55         95.25         2.73 o                         
   3  -7   7          3.59          3.84         1.52 o                         
   4  -7   7          0.23         -1.40         1.40 o                         
   5  -7   7         53.66         53.26         3.42 o                         
   6  -7   7         61.95         62.41         4.04 o                         
   7  -7   7         69.10         76.07         4.44 o                         
  -8  -6   7         27.12         33.44         4.74 o                         
  -7  -6   7        101.69         92.38         4.60 o                         
  -6  -6   7        148.79        113.66         9.49 o                         
  -5  -6   7        192.02        176.53        10.08 o                         
  -4  -6   7        120.86        115.84         4.19 o                         
  -3  -6   7          5.67          6.51         1.16 o                         
  -2  -6   7          4.78          3.72         0.81 o                         
  -1  -6   7         28.70         25.63         1.87 o                         
   0  -6   7        160.10        160.23         3.90 o                         
   1  -6   7          3.33          0.69         0.57 o                         
   2  -6   7         69.61         72.39         4.08 o                         
   3  -6   7        147.43        144.46         5.34 o                         
   4  -6   7        266.17        261.07         6.99 o                         
   5  -6   7        168.18        156.78         5.29 o                         
   6  -6   7        575.31        627.48        14.01 o                         
   7  -6   7         13.35         17.43         2.64 o                         
  -9  -5   7          0.42          1.03         1.97 o                         
  -8  -5   7         24.51         18.32         2.64 o                         
  -7  -5   7        412.88        380.53         9.66 o                         
  -6  -5   7        178.42        193.45         6.01 o                         
  -5  -5   7         33.22         25.26         4.34 o                         
  -4  -5   7         45.95         45.17         2.64 o                         
  -3  -5   7          1.11          0.56         0.57 o                         
  -2  -5   7         51.87         46.40         1.67 o                         
  -1  -5   7        449.90        412.09         6.86 o                         
   0  -5   7         73.17         70.60         2.03 o                         
   1  -5   7        183.01        194.31         3.74 o                         
   2  -5   7         23.44         24.32         1.26 o                         
   3  -5   7        857.44        791.09        15.61 o                         
   4  -5   7         50.71         62.05         3.32 o                         
   5  -5   7         50.22         42.58         3.20 o                         
   6  -5   7        358.17        390.44         9.91 o                         
   7  -5   7          0.02          3.95         1.90 o                         
  -9  -4   7         14.55         15.65         2.51 o                         
  -8  -4   7          5.19          0.95         2.57 o                         
  -7  -4   7          2.58          5.68         1.80 o                         
  -6  -4   7          0.02          0.39         1.78 o                         
  -5  -4   7        317.43        294.02         7.28 o                         
  -4  -4   7          1.06          0.23         0.95 o                         
  -3  -4   7        126.48        117.05         2.68 o                         
  -2  -4   7        243.38        267.96         4.86 o                         
  -1  -4   7        127.42        122.66         2.81 o                         
   0  -4   7        384.70        373.72         6.31 o                         
   1  -4   7          2.24          4.51         0.34 o                         
   2  -4   7          0.44         -0.13         0.37 o                         
   3  -4   7         94.91         89.55         3.60 o                         
   4  -4   7        842.36        847.17        22.86 o                         
   5  -4   7        145.14        145.56         5.17 o                         
   6  -4   7         53.02         51.44         3.60 o                         
   7  -4   7          1.91          0.99         1.61 o                         
 -10  -3   7          1.19          2.66         2.08 o                         
  -9  -3   7        112.61        115.75         5.16 o                         
  -8  -3   7        206.98        195.41         6.43 o                         
  -7  -3   7          1.26          0.24         1.31 o                         
  -6  -3   7        526.73        517.03        11.22 o                         
  -5  -3   7         13.78         12.71         4.34 o                         
  -4  -3   7        348.50        326.36         5.54 o                         
  -3  -3   7        427.78        441.73         7.14 o                         
  -2  -3   7        208.65        229.63         4.17 o                         
  -1  -3   7        738.36        798.88        12.03 o                         
   0  -3   7       1565.53       1621.16        23.35 o                         
   1  -3   7         29.74         29.24         1.25 o                         
   2  -3   7        140.53        149.70         4.33 o                         
   3  -3   7        170.99        164.69         4.89 o                         
   4  -3   7        145.09        155.38         5.03 o                         
   5  -3   7        170.58        164.03         5.45 o                         
   6  -3   7         39.81         46.21         3.48 o                         
   7  -3   7          9.05         13.37         3.55 o                         
 -10  -2   7         28.97         26.47         3.36 o                         
  -9  -2   7        129.32        135.55         9.68 o                         
  -8  -2   7        238.26        235.34         6.99 o                         
  -7  -2   7         10.14         13.82         1.95 o                         
  -6  -2   7        107.07        113.67         4.04 o                         
  -5  -2   7        218.42        231.79         5.88 o                         
  -4  -2   7       1369.01       1428.32        20.72 o                         
  -3  -2   7        517.47        533.74         8.60 o                         
  -2  -2   7         44.52         42.32         1.51 o                         
  -1  -2   7        168.17        177.53         3.41 o                         
   0  -2   7        422.00        510.20         7.77 o                         
   1  -2   7        890.11        852.94        10.93 o                         
   2  -2   7          6.95          8.39         1.97 o                         
   3  -2   7         11.81          9.44         2.17 o                         
   4  -2   7         32.70         33.75         2.64 o                         
   5  -2   7         89.24         85.12         3.88 o                         
   6  -2   7         37.81         42.28         5.73 o                         
   7  -2   7         34.22         36.07         4.34 o                         
 -10  -1   7         83.52         92.43         4.75 o                         
  -9  -1   7         76.28         84.66         4.32 o                         
  -8  -1   7        719.75        724.99        15.16 o                         
  -7  -1   7          1.18         -0.31         1.23 o                         
  -6  -1   7        437.23        420.53         8.60 o                         
  -5  -1   7        155.67        142.39         3.65 o                         
  -4  -1   7        379.69        376.09         5.84 o                         
  -3  -1   7        207.69        192.69         4.34 o                         
  -2  -1   7        144.00        168.45         2.86 o                         
  -1  -1   7         79.71         94.26         2.26 o                         
   0  -1   7        397.90        346.17         4.93 o                         
   1  -1   7          3.64          8.79         0.94 o                         
   2  -1   7         49.74         53.15         2.79 o                         
   3  -1   7        831.93        792.16        12.41 o                         
   4  -1   7          6.59          6.19         2.37 o                         
   5  -1   7        117.55        112.49         4.44 o                         
   6  -1   7         77.42         73.36         4.04 o                         
   7  -1   7         60.77         79.32         5.53 o                         
 -10   0   7          5.28          4.42         2.08 o                         
  -9   0   7         67.95         77.59         4.04 o                         
  -8   0   7          6.22          8.79         2.57 o                         
  -7   0   7          0.12          0.22         1.23 o                         
  -6   0   7        101.94         98.95         2.47 o                         
  -5   0   7        104.78        110.37         2.27 o                         
  -4   0   7        229.34        236.01         4.46 o                         
  -3   0   7        131.23        133.29         2.52 o                         
  -2   0   7        111.93        149.51         4.74 o                         
  -1   0   7        156.65        137.56         2.74 o                         
   0   0   7         27.11         34.68         1.09 o                         
   1   0   7         41.39         42.59         1.43 o                         
   2   0   7        105.28        110.98         2.78 o                         
   3   0   7        115.16        116.19         3.02 o                         
   4   0   7        482.75        455.42        10.51 o                         
   5   0   7         11.00         12.31         1.95 o                         
   6   0   7         15.21         13.96         2.36 o                         
   7   0   7         12.56         16.82         3.75 o                         
 -11   1   7        224.47        259.76        11.47 o                         
 -10   1   7        104.36        110.46         4.88 o                         
  -9   1   7          8.83         11.07         2.08 o                         
  -8   1   7         10.96          9.11         1.90 o                         
  -7   1   7         20.46         18.04         1.37 o                         
  -6   1   7        209.37        204.32         3.48 o                         
  -5   1   7         48.56         33.08         1.25 o                         
  -4   1   7         26.11         24.72         1.60 o                         
  -3   1   7          0.51          0.04         0.46 o                         
  -2   1   7        626.42        648.58         9.47 o                         
  -1   1   7        186.65        191.52         2.90 o                         
   0   1   7          3.45          2.54         0.49 o                         
   1   1   7         56.11         48.72         1.35 o                         
   2   1   7        107.16        110.86         3.22 o                         
   3   1   7        166.46        169.49         4.07 o                         
   4   1   7         11.35          9.65         1.80 o                         
   5   1   7          9.56          6.19         2.37 o                         
   6   1   7        113.16        105.37         4.73 o                         
 -11   2   7         60.49         76.83         3.72 o                         
 -10   2   7          3.23          1.88         1.78 o                         
  -9   2   7          9.29          7.96         1.80 o                         
  -8   2   7        795.21        801.50        16.15 o                         
  -7   2   7         22.88         22.05         1.20 o                         
  -6   2   7         14.73         15.11         2.03 o                         
  -5   2   7         54.57         56.18         1.62 o                         
  -4   2   7        197.33        186.32         3.24 o                         
  -3   2   7         13.39         20.08         2.34 o                         
  -2   2   7        432.05        438.03         5.60 o                         
  -1   2   7        236.67        238.15         3.46 o                         
   0   2   7         45.28         57.91         1.54 o                         
   1   2   7        223.80        230.92         3.48 o                         
   2   2   7        104.83         94.80         2.88 o                         
   3   2   7        709.20        715.50        11.76 o                         
   4   2   7        809.87        739.50        15.45 o                         
   5   2   7         45.90         46.94         3.48 o                         
   6   2   7         15.29         14.60         2.36 o                         
 -11   3   7         46.13         49.47         6.82 o                         
 -10   3   7         93.87         87.60         4.44 o                         
  -9   3   7          2.31          2.12         1.52 o                         
  -8   3   7          7.87          5.55         1.20 o                         
  -7   3   7         51.57         56.85         1.82 o                         
  -6   3   7         19.65         22.93         1.23 o                         
  -5   3   7         77.80         74.08         1.84 o                         
  -4   3   7        341.63        323.01         4.93 o                         
  -3   3   7       1194.92       1268.21        14.55 o                         
  -2   3   7        126.58        106.52         2.06 o                         
  -1   3   7        210.38        186.88         2.99 o                         
   0   3   7         10.34         13.53         0.94 o                         
   1   3   7        656.74        688.53         8.55 o                         
   2   3   7        314.79        288.99         5.04 o                         
   3   3   7          7.67         10.27         1.51 o                         
   4   3   7          4.31          2.19         1.52 o                         
   5   3   7        212.09        208.47         6.57 o                         
   6   3   7         14.86         16.25         2.36 o                         
 -11   4   7          0.39         -1.05         1.43 o                         
 -10   4   7        113.23        111.40         4.73 o                         
  -9   4   7          1.49          1.50         1.31 o                         
  -8   4   7         30.83         30.94         1.51 o                         
  -7   4   7          5.06          5.57         0.85 o                         
  -6   4   7         96.28         97.58         2.24 o                         
  -5   4   7          3.55          2.45         0.86 o                         
  -4   4   7       1641.85       1700.10        19.19 o                         
  -3   4   7        537.39        536.19         6.79 o                         
  -2   4   7          1.54          0.96         0.53 o                         
  -1   4   7        280.16        278.55         4.09 o                         
   0   4   7         36.90         39.42         1.46 o                         
   1   4   7         54.64         53.12         1.72 o                         
   2   4   7          5.06          3.53         0.93 o                         
   3   4   7        293.52        322.97         6.63 o                         
   4   4   7          1.48          0.72         1.52 o                         
   5   4   7          0.06         -1.47         1.52 o                         
 -11   5   7          0.84          1.97         3.16 o                         
 -10   5   7        140.64        150.75         4.44 o                         
  -9   5   7          2.18          3.54         2.70 o                         
  -8   5   7         45.57         44.46         1.68 o                         
  -7   5   7        404.10        401.86         5.64 o                         
  -6   5   7        357.01        380.67         5.35 o                         
  -5   5   7         17.64         16.29         0.99 o                         
  -4   5   7        137.01        143.10         4.94 o                         
  -3   5   7         21.60         25.53         1.12 o                         
  -2   5   7        406.75        430.37         5.75 o                         
  -1   5   7        154.28        149.83         3.21 o                         
   0   5   7         15.96         15.94         1.07 o                         
   1   5   7        302.03        311.59         5.33 o                         
   2   5   7        380.38        346.41         5.93 o                         
   3   5   7         83.19         63.72         2.81 o                         
   4   5   7         14.18         11.22         1.87 o                         
   5   5   7          1.26          0.79         1.37 o                         
 -11   6   7         22.98         18.94         2.92 o                         
 -10   6   7         23.89         17.44         4.15 o                         
  -9   6   7          0.65          1.36         1.02 o                         
  -8   6   7         15.76         20.66         1.54 o                         
  -7   6   7         50.13         52.53         2.16 o                         
  -6   6   7          4.07          5.28         1.31 o                         
  -5   6   7          0.07          0.48         0.87 o                         
  -4   6   7        125.60        127.13         3.00 o                         
  -3   6   7         46.19         43.79         2.12 o                         
  -2   6   7         75.22         78.87         2.42 o                         
  -1   6   7          4.93          6.09         0.86 o                         
   0   6   7        134.56        124.14         2.85 o                         
   1   6   7          4.84          3.87         1.00 o                         
   2   6   7        180.77        170.53         3.41 o                         
   3   6   7         55.03         48.51         2.24 o                         
   4   6   7          4.18          3.87         1.36 o                         
 -10   7   7         37.78         37.85         2.65 o                         
  -9   7   7          0.35         -1.04         1.04 o                         
  -8   7   7         50.55         51.65         2.24 o                         
  -7   7   7         14.94         17.13         1.51 o                         
  -6   7   7         27.97         24.59         1.67 o                         
  -5   7   7          7.53         10.20         1.27 o                         
  -4   7   7         29.53         30.78         2.12 o                         
  -3   7   7        120.98        124.92         3.94 o                         
  -2   7   7        102.97        107.15         4.24 o                         
  -1   7   7        538.40        550.23         8.47 o                         
   0   7   7        335.09        330.66         5.99 o                         
   1   7   7         67.95         60.35         2.85 o                         
   2   7   7        239.85        233.43         5.62 o                         
   3   7   7        163.77        169.18         4.93 o                         
   4   7   7          2.00          1.14         2.15 o                         
 -10   8   7         17.70         16.43         1.88 o                         
  -9   8   7         83.91         74.91         2.82 o                         
  -8   8   7          0.35         -0.86         1.02 o                         
  -7   8   7         11.71         10.66         1.32 o                         
  -6   8   7          0.48         -0.81         0.99 o                         
  -5   8   7         12.74         14.88         1.63 o                         
  -4   8   7        467.93        480.98         8.92 o                         
  -3   8   7        250.09        268.15         5.14 o                         
  -2   8   7         97.20        105.76         3.40 o                         
  -1   8   7         10.01          8.12         1.32 o                         
   0   8   7         62.44         56.09         2.42 o                         
   1   8   7        202.75        190.77         5.48 o                         
   2   8   7        215.47        226.19         5.70 o                         
   3   8   7        171.95        165.68         6.44 o                         
 -10   9   7         17.24         15.45         1.80 o                         
  -9   9   7          2.63          0.15         1.23 o                         
  -8   9   7         27.55         30.34         2.51 o                         
  -7   9   7         96.68         97.99         3.10 o                         
  -6   9   7          0.65          1.07         1.20 o                         
  -5   9   7          7.53          7.88         1.95 o                         
  -4   9   7        197.97        179.80         4.14 o                         
  -3   9   7         41.01         39.37         2.07 o                         
  -2   9   7        508.89        519.52         8.47 o                         
  -1   9   7        714.45        734.03        15.41 o                         
   0   9   7         15.57         18.03         1.94 o                         
   1   9   7        139.42        135.03         3.78 o                         
   2   9   7         18.13         16.00         2.19 o                         
  -9  10   7          1.06         -0.49         1.23 o                         
  -8  10   7         29.17         29.26         2.41 o                         
  -7  10   7          1.85          2.09         1.43 o                         
  -6  10   7         18.52         18.68         2.03 o                         
  -5  10   7         32.58         29.25         3.92 o                         
  -4  10   7          1.00          1.05         1.14 o                         
  -3  10   7         44.21         47.58         2.51 o                         
  -2  10   7         10.29         10.73         1.47 o                         
  -1  10   7        145.95        144.52         5.23 o                         
   0  10   7         12.56         12.77         1.62 o                         
   1  10   7        129.67        126.02         4.22 o                         
  -9  11   7         88.71         91.18         6.63 o                         
  -8  11   7         24.76         25.16         2.38 o                         
  -7  11   7          1.68          0.79         1.51 o                         
  -6  11   7         93.14         98.91         3.88 o                         
  -5  11   7        132.31        133.63         7.07 o                         
  -4  11   7          3.31          2.20         1.30 o                         
  -3  11   7         10.65         12.82         1.88 o                         
  -2  11   7         87.45         97.19         3.45 o                         
  -1  11   7         33.21         34.50         2.32 o                         
   0  11   7        148.07        162.96         5.02 o                         
  -8  12   7        150.61        151.38         5.13 o                         
  -7  12   7          1.50          0.70         1.56 o                         
  -6  12   7         15.47         12.27         1.94 o                         
  -5  12   7         52.04         46.63         3.02 o                         
  -4  12   7          6.89          7.38         1.56 o                         
  -3  12   7        207.65        220.63         7.00 o                         
  -2  12   7         62.89         60.55         3.49 o                         
  -1  12   7          5.31          0.68         1.56 o                         
  -6  13   7         19.68         18.02         2.26 o                         
  -5  13   7         42.60         41.74         3.10 o                         
  -4  13   7          1.19          1.91         1.71 o                         
  -3  13   7          0.06          0.20         1.74 o                         
  -1 -14   8         24.74         34.62         3.20 o                         
   0 -14   8         48.39         51.95         3.76 o                         
   1 -14   8         39.65         43.17         2.41 o                         
   2 -14   8         45.40         60.71         3.02 o                         
   3 -14   8          0.06          1.52         1.51 o                         
  -3 -13   8          3.24          7.40         1.90 o                         
  -2 -13   8         22.59         25.22         2.43 o                         
  -1 -13   8          0.00          3.36         2.96 o                         
   0 -13   8         65.51         62.08         3.91 o                         
   1 -13   8         33.57         36.44         2.07 o                         
   2 -13   8         53.56         60.21         2.61 o                         
   3 -13   8         15.79         11.62         2.36 o                         
   4 -13   8          0.64         -0.43         1.43 o                         
  -4 -12   8          1.65          2.07         1.80 o                         
  -3 -12   8          8.83          9.80         1.80 o                         
  -2 -12   8          8.59          8.49         1.56 o                         
  -1 -12   8          6.32          7.66         1.51 o                         
   0 -12   8         27.97         23.73         1.67 o                         
   1 -12   8          0.39          1.78         1.07 o                         
   2 -12   8         54.33         57.54         2.57 o                         
   3 -12   8         55.20         47.19         2.81 o                         
   4 -12   8          0.26         -1.33         1.33 o                         
   5 -12   8          3.98          2.71         2.17 o                         
  -5 -11   8         23.91         30.04         3.07 o                         
  -4 -11   8         13.77         20.04         2.51 o                         
  -3 -11   8         60.07         67.57         4.04 o                         
  -2 -11   8          0.15          1.79         1.20 o                         
  -1 -11   8        121.80        107.51         3.72 o                         
   0 -11   8         42.52         54.57         2.24 o                         
   1 -11   8         29.49         26.34         2.17 o                         
   2 -11   8         16.84         17.44         1.52 o                         
   3 -11   8          2.80          4.72         1.43 o                         
   4 -11   8          8.76          6.49         1.90 o                         
   5 -11   8         26.76         26.36         2.79 o                         
   6 -11   8         87.76        116.54         5.40 o                         
  -6 -10   8         68.72         93.37         4.88 o                         
  -5 -10   8         71.42         64.60         3.76 o                         
  -4 -10   8          0.49          2.73         1.80 o                         
  -3 -10   8          1.67          3.16         1.68 o                         
  -2 -10   8        111.31         93.11         4.19 o                         
  -1 -10   8        155.97        154.14         3.08 o                         
   0 -10   8        226.06        231.50         3.95 o                         
   1 -10   8        157.11        164.96         3.65 o                         
   2 -10   8        279.65        256.27         5.94 o                         
   3 -10   8         18.55         14.94         2.23 o                         
   4 -10   8        232.84        239.72         7.13 o                         
   5 -10   8         45.78         44.18         4.15 o                         
   6 -10   8         35.19         51.56         3.91 o                         
  -7  -9   8          3.55          5.53         3.16 o                         
  -6  -9   8          4.27          6.56         3.36 o                         
  -5  -9   8         63.04         76.44         4.19 o                         
  -4  -9   8         43.40         45.15         3.20 o                         
  -3  -9   8          7.17          8.22         2.57 o                         
  -2  -9   8         10.62          8.37         1.68 o                         
  -1  -9   8          4.95          3.95         1.14 o                         
   0  -9   8        536.83        516.74         7.77 o                         
   1  -9   8         71.43         62.58         2.64 o                         
   2  -9   8         59.01         38.57         2.18 o                         
   3  -9   8         13.37         19.81         2.76 o                         
   4  -9   8          5.03          3.80         1.97 o                         
   5  -9   8         47.64         42.67         3.55 o                         
   6  -9   8         22.06         17.00         2.96 o                         
  -7  -8   8         24.18         24.81         6.71 o                         
  -6  -8   8          7.74          5.89         1.80 o                         
  -5  -8   8          0.26          1.94         1.78 o                         
  -4  -8   8        185.25        166.82         5.59 o                         
  -3  -8   8         21.56         17.64         3.55 o                         
  -2  -8   8       1635.17       1625.76        24.16 o                         
  -1  -8   8        241.46        235.02         4.92 o                         
   0  -8   8         19.65         19.20         1.54 o                         
   1  -8   8          2.21          2.10         1.05 o                         
   2  -8   8        135.04        123.07         4.07 o                         
   3  -8   8          1.63          1.54         1.52 o                         
   4  -8   8        103.44        105.01         4.60 o                         
   5  -8   8          0.78         -1.04         1.58 o                         
   6  -8   8         28.74         31.15         3.20 o                         
   7  -8   8          0.05          0.94         1.97 o                         
  -8  -7   8          6.32          5.61         2.08 o                         
  -7  -7   8         70.22         72.04         4.04 o                         
  -6  -7   8          5.01          3.95         1.97 o                         
  -5  -7   8        161.62        144.79         5.34 o                         
  -4  -7   8         14.55         10.61         1.80 o                         
  -3  -7   8        547.64        527.41        11.50 o                         
  -2  -7   8        297.48        285.91         5.52 o                         
  -1  -7   8        592.05        584.80         9.69 o                         
   0  -7   8         14.00          9.59         1.20 o                         
   1  -7   8         71.71         69.47         2.59 o                         
   2  -7   8         50.12         48.33         2.39 o                         
   3  -7   8         44.76         54.54         5.53 o                         
   4  -7   8          0.05          0.32         1.52 o                         
   5  -7   8         14.09         13.82         2.23 o                         
   6  -7   8          0.19         -2.58         2.76 o                         
   7  -7   8          4.17          4.66         2.08 o                         
  -8  -6   8         76.19         83.87         4.47 o                         
  -7  -6   8         53.80         42.76         3.32 o                         
  -6  -6   8        112.31        103.46         7.31 o                         
  -5  -6   8         20.77         16.81         2.08 o                         
  -4  -6   8        365.41        337.73         8.32 o                         
  -3  -6   8        635.35        631.71        10.28 o                         
  -2  -6   8         56.66         55.99         2.09 o                         
  -1  -6   8         28.47         19.70         1.33 o                         
   0  -6   8         19.44         17.42         1.20 o                         
   1  -6   8        365.11        348.20         6.27 o                         
   2  -6   8        477.78        470.04        10.23 o                         
   3  -6   8         11.32         15.40         3.16 o                         
   4  -6   8        147.62        174.22         5.72 o                         
   5  -6   8         81.40         73.50         4.04 o                         
   6  -6   8        235.34        231.12         7.25 o                         
   7  -6   8         17.66         23.58         3.03 o                         
  -9  -5   8          6.70          8.71         2.23 o                         
  -8  -5   8          9.14          3.98         1.80 o                         
  -7  -5   8          0.52          1.18         1.97 o                         
  -6  -5   8        311.87        291.43        13.85 o                         
  -5  -5   8        155.13        161.23         7.12 o                         
  -4  -5   8        512.78        486.92        10.66 o                         
  -3  -5   8        106.95         91.92         2.49 o                         
  -2  -5   8        125.41        122.74         2.95 o                         
  -1  -5   8         50.03         43.86         1.82 o                         
   0  -5   8        286.35        277.32         5.16 o                         
   1  -5   8         45.30         42.97         1.29 o                         
   2  -5   8          0.01         -1.58         1.58 o                         
   3  -5   8        203.10        197.58         6.01 o                         
   4  -5   8        235.94        241.72        12.66 o                         
   5  -5   8        107.54        119.29         5.01 o                         
   6  -5   8        145.91        166.94         5.96 o                         
   7  -5   8          4.10          5.98         2.08 o                         
  -9  -4   8         43.88         50.05         3.76 o                         
  -8  -4   8        166.10        165.93         6.00 o                         
  -7  -4   8        405.06        414.23        10.08 o                         
  -6  -4   8        115.77        103.93         6.32 o                         
  -5  -4   8         23.41         21.54         1.95 o                         
  -4  -4   8        338.55        317.46         7.56 o                         
  -3  -4   8        210.55        214.08         4.58 o                         
  -2  -4   8        144.14        126.62         2.95 o                         
  -1  -4   8          0.91          2.84         0.74 o                         
   0  -4   8         65.04         62.99         2.08 o                         
   1  -4   8         78.78         63.99         2.01 o                         
   2  -4   8        449.52        433.98         9.67 o                         
   3  -4   8        818.76        815.88        16.44 o                         
   4  -4   8       1192.57       1187.67        25.69 o                         
   5  -4   8        358.45        379.93         9.50 o                         
   6  -4   8         58.80         61.29        10.47 o                         
   7  -4   8         21.03         16.71         2.64 o                         
  -9  -3   8         37.47         37.85         3.48 o                         
  -8  -3   8        151.96        152.88         5.59 o                         
  -7  -3   8          1.37          0.25         1.52 o                         
  -6  -3   8         31.99         28.88         2.36 o                         
  -5  -3   8         40.08         47.54         2.64 o                         
  -4  -3   8         61.70         70.17         2.01 o                         
  -3  -3   8          1.27          0.39         0.74 o                         
  -2  -3   8        170.85        145.60         3.18 o                         
  -1  -3   8        326.66        349.92         6.00 o                         
   0  -3   8          0.97          0.13         0.50 o                         
   1  -3   8         47.88         48.43         1.22 o                         
   2  -3   8         54.02         58.44         5.73 o                         
   3  -3   8          0.03         -1.38         1.78 o                         
   4  -3   8        231.63        262.20         7.26 o                         
   5  -3   8          0.01          0.50         1.52 o                         
   6  -3   8         22.66         23.46         2.76 o                         
   7  -3   8          5.89          9.62         2.36 o                         
 -10  -2   8         79.85         82.93         5.53 o                         
  -9  -2   8         37.42         34.19         3.07 o                         
  -8  -2   8         22.02         17.69         2.18 o                         
  -7  -2   8        219.16        226.06         7.12 o                         
  -6  -2   8        178.66        174.56         5.54 o                         
  -5  -2   8        159.28        164.50         4.75 o                         
  -4  -2   8        116.82        113.26         2.68 o                         
  -3  -2   8         32.96         35.88         1.56 o                         
  -2  -2   8        892.09        893.10        13.50 o                         
  -1  -2   8         92.69        104.12         2.56 o                         
   0  -2   8        130.20        130.15         2.42 o                         
   1  -2   8         79.61         69.03         2.04 o                         
   2  -2   8        167.11        172.93         5.03 o                         
   3  -2   8        983.31        968.42        18.99 o                         
   4  -2   8        144.35        160.21         5.44 o                         
   5  -2   8         37.86         42.67         4.94 o                         
   6  -2   8         11.92          7.58         2.08 o                         
   7  -2   8          0.28         -1.73         1.80 o                         
 -10  -1   8         36.76         37.52         3.35 o                         
  -9  -1   8         62.01         62.28        13.23 o                         
  -8  -1   8          2.06          3.16         1.68 o                         
  -7  -1   8          0.00         -0.22         1.58 o                         
  -6  -1   8        190.89        182.57         3.95 o                         
  -5  -1   8          1.74          1.93         0.54 o                         
  -4  -1   8          8.11         11.15         0.83 o                         
  -3  -1   8        678.90        676.27        10.33 o                         
  -2  -1   8          0.37          1.38         0.59 o                         
  -1  -1   8        158.73        163.51         3.41 o                         
   0  -1   8        140.38        152.50         2.68 o                         
   1  -1   8        510.82        550.09         7.53 o                         
   2  -1   8        379.99        402.57        10.50 o                         
   3  -1   8        187.58        181.22         5.45 o                         
   4  -1   8         97.14         95.03         4.54 o                         
   5  -1   8        100.09         98.40         7.70 o                         
   6  -1   8         28.84         25.28         3.16 o                         
 -10   0   8        190.75        220.29         7.25 o                         
  -9   0   8        131.71        139.11         5.31 o                         
  -8   0   8         39.64         39.22         2.92 o                         
  -7   0   8        578.39        590.14        17.65 o                         
  -6   0   8        698.57        701.46        11.22 o                         
  -5   0   8          6.31          5.67         0.69 o                         
  -4   0   8        267.38        294.79         4.55 o                         
  -3   0   8        446.82        434.65         6.25 o                         
  -2   0   8        431.28        443.88         6.99 o                         
  -1   0   8         92.33        100.09         2.20 o                         
   0   0   8        562.78        555.75         7.63 o                         
   1   0   8         15.19         18.79         1.73 o                         
   2   0   8         68.39         58.00         2.06 o                         
   3   0   8         60.43         55.69         4.74 o                         
   4   0   8        249.86        234.90         6.85 o                         
   5   0   8          2.48         -0.97         1.52 o                         
   6   0   8         11.57         15.67         2.64 o                         
 -10   1   8         73.03         69.01         5.73 o                         
  -9   1   8        127.23        137.20         5.16 o                         
  -8   1   8         16.99         13.20         2.17 o                         
  -7   1   8        141.58        135.76         3.47 o                         
  -6   1   8          4.54          6.31         0.75 o                         
  -5   1   8        115.76        120.34         2.97 o                         
  -4   1   8         61.51         72.94         1.91 o                         
  -3   1   8          4.86          1.58         0.59 o                         
  -2   1   8        300.11        302.78         4.70 o                         
  -1   1   8         96.12        101.52         2.02 o                         
   0   1   8        380.14        385.89         5.82 o                         
   1   1   8        359.25        342.65         5.16 o                         
   2   1   8        255.56        251.93         5.06 o                         
   3   1   8          1.18          3.70         1.52 o                         
   4   1   8         37.65         34.16         2.79 o                         
   5   1   8          9.40         13.97         2.36 o                         
   6   1   8         29.03         35.71         6.12 o                         
 -11   2   8          3.66          4.54         2.18 o                         
 -10   2   8         73.13         71.69         4.04 o                         
  -9   2   8        287.73        295.70         7.97 o                         
  -8   2   8        178.35        183.55         5.57 o                         
  -7   2   8          9.45          9.91         1.04 o                         
  -6   2   8        274.07        265.85         4.39 o                         
  -5   2   8        128.53        130.53         2.70 o                         
  -4   2   8         60.92         70.16         1.80 o                         
  -3   2   8         75.93         68.50         1.92 o                         
  -2   2   8          6.91          7.24         0.76 o                         
  -1   2   8         12.03         12.33         0.86 o                         
   0   2   8        642.31        646.24         9.41 o                         
   1   2   8         41.60         48.16         1.53 o                         
   2   2   8         50.02         47.83         2.26 o                         
   3   2   8          4.16          6.32         1.68 o                         
   4   2   8        215.99        223.31         6.71 o                         
   5   2   8          9.46          8.00         3.55 o                         
   6   2   8         55.50         50.16         5.13 o                         
 -11   3   8        120.96        123.48         5.57 o                         
 -10   3   8          0.03         -1.52         1.52 o                         
  -9   3   8         16.39         15.95         2.18 o                         
  -8   3   8         13.36         11.12         1.33 o                         
  -7   3   8         17.59         17.35         1.10 o                         
  -6   3   8        154.93        165.84         3.71 o                         
  -5   3   8        175.53        172.01         3.94 o                         
  -4   3   8          0.60          1.38         0.57 o                         
  -3   3   8        591.77        555.64         7.08 o                         
  -2   3   8        990.67        958.31        11.40 o                         
  -1   3   8        514.39        505.16         7.28 o                         
   0   3   8         11.66         14.31         1.00 o                         
   1   3   8         59.53         52.38         1.72 o                         
   2   3   8         26.75         27.11         1.82 o                         
   3   3   8         81.68         71.52         3.91 o                         
   4   3   8        125.38        122.70         6.92 o                         
   5   3   8         35.92         27.29         2.92 o                         
 -11   4   8         33.57         37.86         2.81 o                         
 -10   4   8         53.28         55.07         3.60 o                         
  -9   4   8         16.33         18.34         2.18 o                         
  -8   4   8         58.12         56.12         2.02 o                         
  -7   4   8        144.31        149.08         3.12 o                         
  -6   4   8         25.56         33.82         3.32 o                         
  -5   4   8        190.04        200.79         3.32 o                         
  -4   4   8         41.38         38.45         1.39 o                         
  -3   4   8          2.57          3.69         0.68 o                         
  -2   4   8         50.71         39.92         1.43 o                         
  -1   4   8        318.73        322.49         4.69 o                         
   0   4   8         22.31         18.27         1.16 o                         
   1   4   8        106.93        100.48         2.38 o                         
   2   4   8         10.31         13.35         1.38 o                         
   3   4   8          4.12          3.37         1.39 o                         
   4   4   8          1.54          3.22         1.80 o                         
   5   4   8          8.69         10.44         2.23 o                         
 -11   5   8         15.31         12.64         3.95 o                         
 -10   5   8        137.33        147.01         8.30 o                         
  -9   5   8        112.87        114.62         8.58 o                         
  -8   5   8          4.19          2.55         0.96 o                         
  -7   5   8         43.08         53.59         3.02 o                         
  -6   5   8        148.15        139.44         3.54 o                         
  -5   5   8         79.47         73.31         3.26 o                         
  -4   5   8         75.12         68.13         2.22 o                         
  -3   5   8        646.12        666.31         8.44 o                         
  -2   5   8         95.53         94.63         2.18 o                         
  -1   5   8         25.31         22.44         1.28 o                         
   0   5   8        338.94        341.12         5.09 o                         
   1   5   8        334.22        311.00         4.84 o                         
   2   5   8        126.69        122.17         3.30 o                         
   3   5   8          3.39          2.45         1.43 o                         
   4   5   8         13.07         12.49         2.36 o                         
 -10   6   8         14.06         14.79         2.64 o                         
  -9   6   8        110.28        108.22         3.57 o                         
  -8   6   8        158.91        159.84         3.75 o                         
  -7   6   8         52.50         49.64         2.96 o                         
  -6   6   8       1517.56       1482.64        19.62 o                         
  -5   6   8       1063.39       1043.36        14.38 o                         
  -4   6   8          1.90          2.03         1.03 o                         
  -3   6   8        153.49        157.17         8.53 o                         
  -2   6   8        395.14        393.85         6.63 o                         
  -1   6   8         96.94         87.21         2.71 o                         
   0   6   8         27.08         30.57         1.87 o                         
   1   6   8         69.71         55.67         2.36 o                         
   2   6   8         41.97         43.79         2.42 o                         
   3   6   8          4.86          0.89         1.51 o                         
   4   6   8          5.75          2.02         2.47 o                         
 -10   7   8          7.52          7.31         1.80 o                         
  -9   7   8         10.10         12.84         1.88 o                         
  -8   7   8         24.59         25.13         1.84 o                         
  -7   7   8         52.67         46.59         2.20 o                         
  -6   7   8        196.60        189.89         4.14 o                         
  -5   7   8        160.71        155.60         3.70 o                         
  -4   7   8        142.09        142.03         4.03 o                         
  -3   7   8         12.02         11.46         2.28 o                         
  -2   7   8        140.30        127.80         3.36 o                         
  -1   7   8         91.10         88.52         2.81 o                         
   0   7   8        330.06        341.64         6.18 o                         
   1   7   8         12.86         19.90         1.88 o                         
   2   7   8          2.89          4.21         1.60 o                         
   3   7   8         33.57         32.76         3.32 o                         
 -10   8   8         43.81         38.83         2.77 o                         
  -9   8   8          0.91          0.09         1.20 o                         
  -8   8   8         36.38         35.47         2.16 o                         
  -7   8   8          4.10          5.11         1.25 o                         
  -6   8   8         69.30         70.43         2.83 o                         
  -5   8   8         59.10         57.17         2.81 o                         
  -4   8   8          0.29         -0.79         1.14 o                         
  -3   8   8          5.97          4.92         1.27 o                         
  -2   8   8          1.01          0.70         1.12 o                         
  -1   8   8        111.64        113.23         3.35 o                         
   0   8   8         49.06         47.27         2.46 o                         
   1   8   8          0.04         -0.85         1.43 o                         
   2   8   8         46.92         40.67         2.87 o                         
 -10   9   8         23.33         27.13         2.18 o                         
  -9   9   8         83.41         82.02         3.22 o                         
  -8   9   8         29.96         30.61         2.51 o                         
  -7   9   8         36.50         34.47         2.20 o                         
  -6   9   8         29.77         31.75         2.38 o                         
  -5   9   8         47.98         43.82         2.65 o                         
  -4   9   8         25.42         25.37         2.18 o                         
  -3   9   8        115.02        120.60         3.55 o                         
  -2   9   8          1.61          0.75         1.23 o                         
  -1   9   8        329.67        334.13         6.28 o                         
   0   9   8         69.23         59.74         3.19 o                         
   1   9   8         25.11         22.77         2.42 o                         
  -9  10   8          2.25          1.52         1.43 o                         
  -8  10   8          9.08          5.10         1.60 o                         
  -7  10   8          2.42          0.17         1.33 o                         
  -6  10   8         46.51         47.48         2.95 o                         
  -5  10   8         28.97         28.16         2.35 o                         
  -4  10   8         28.77         30.82         2.07 o                         
  -3  10   8        220.82        212.37         4.84 o                         
  -2  10   8        165.60        170.76         4.39 o                         
  -1  10   8         16.83         12.51         1.67 o                         
   0  10   8         34.23         35.55         2.41 o                         
  -8  11   8         39.86         38.43         2.87 o                         
  -7  11   8        139.26        142.48         4.70 o                         
  -6  11   8         11.30         10.32         1.80 o                         
  -5  11   8         17.11         10.64         1.89 o                         
  -4  11   8          0.44          0.34         1.30 o                         
  -3  11   8        266.47        288.43         6.08 o                         
  -2  11   8         22.49         22.32         2.02 o                         
  -1  11   8         35.04         28.69         2.58 o                         
  -7  12   8        153.32        144.16         5.01 o                         
  -6  12   8         25.38         26.02         2.49 o                         
  -5  12   8         54.57         55.02         5.46 o                         
  -4  12   8         10.24         13.26         2.18 o                         
  -3  12   8         68.85         74.43         5.64 o                         
  -2  12   8          7.04          4.42         1.74 o                         
  -2 -13   9         27.55         32.78         3.20 o                         
  -1 -13   9         54.14         65.10         4.04 o                         
   0 -13   9         48.33         40.43         3.35 o                         
   1 -13   9          8.46         10.71         1.47 o                         
   2 -13   9        136.74        136.20         4.32 o                         
   3 -13   9         31.29         30.53         6.71 o                         
  -4 -12   9          1.09          2.37         2.76 o                         
  -3 -12   9          4.34         13.51         1.97 o                         
  -2 -12   9         34.85         32.27         2.58 o                         
  -1 -12   9         29.41         37.00         4.15 o                         
   0 -12   9         21.24         18.50         1.89 o                         
   1 -12   9         17.57         22.96         2.81 o                         
   2 -12   9          7.34          3.43         1.80 o                         
   3 -12   9         29.88         25.02         2.92 o                         
   4 -12   9          5.14          6.77         2.96 o                         
  -5 -11   9         35.25         48.66         3.91 o                         
  -4 -11   9         85.59         93.04         4.75 o                         
  -3 -11   9         63.18         60.93         3.76 o                         
  -2 -11   9          0.09          1.18         1.68 o                         
  -1 -11   9         44.25         37.24         2.92 o                         
   0 -11   9         71.45         75.68         3.21 o                         
   1 -11   9          0.11          0.39         1.20 o                         
   2 -11   9         70.80         69.77         3.76 o                         
   3 -11   9         23.38         25.27         2.96 o                         
   4 -11   9        157.82        149.54        10.47 o                         
   5 -11   9         12.75         16.95         2.92 o                         
  -6 -10   9         29.02         33.96         4.74 o                         
  -5 -10   9          7.34          7.44         1.80 o                         
  -4 -10   9         29.92         24.51         2.79 o                         
  -3 -10   9         79.67         89.00         4.32 o                         
  -2 -10   9          6.38          7.11         1.95 o                         
  -1 -10   9         13.62         13.89         1.42 o                         
   0 -10   9        225.49        225.29         5.15 o                         
   1 -10   9         14.99         20.28         2.45 o                         
   2 -10   9        122.66        115.42         4.60 o                         
   3 -10   9          0.88          1.76         1.80 o                         
   4 -10   9         42.87         37.48         3.20 o                         
   5 -10   9         27.99         25.92         4.94 o                         
  -6  -9   9          0.29         -0.07         1.52 o                         
  -5  -9   9         20.11         16.00         2.23 o                         
  -4  -9   9         67.69         61.89         3.76 o                         
  -3  -9   9          4.37          3.37         1.52 o                         
  -2  -9   9          0.25          0.20         1.40 o                         
  -1  -9   9        159.14        162.20         4.10 o                         
   0  -9   9         92.91         79.46         2.81 o                         
   1  -9   9          7.88         10.38         1.43 o                         
   2  -9   9        100.86         92.46         4.16 o                         
   3  -9   9         10.15          5.13         1.95 o                         
   4  -9   9        109.06         96.33         4.44 o                         
   5  -9   9         29.39         33.26         3.20 o                         
   6  -9   9         11.14         13.16         2.64 o                         
  -7  -8   9         46.55         42.66         4.94 o                         
  -6  -8   9         12.85         14.39         2.36 o                         
  -5  -8   9          3.05          0.99         1.40 o                         
  -4  -8   9         72.69         76.90         3.91 o                         
  -3  -8   9        170.08        176.53         5.59 o                         
  -2  -8   9          0.02          1.18         1.14 o                         
  -1  -8   9        244.56        221.13         4.75 o                         
   0  -8   9        166.02        176.77         4.30 o                         
   1  -8   9         23.51         22.09         1.66 o                         
   2  -8   9        638.46        585.96        12.74 o                         
   3  -8   9         14.78         12.39         2.96 o                         
   4  -8   9        292.40        296.78         8.25 o                         
   5  -8   9          7.90          9.08         2.23 o                         
   6  -8   9         30.61         26.51         3.07 o                         
  -8  -7   9          5.11          6.91         2.18 o                         
  -7  -7   9         19.20         10.56         2.23 o                         
  -6  -7   9          1.46          1.18         1.52 o                         
  -5  -7   9        167.74        158.48         5.59 o                         
  -4  -7   9        298.43        281.70         9.10 o                         
  -3  -7   9        264.41        251.75         8.90 o                         
  -2  -7   9        761.79        730.85        11.82 o                         
  -1  -7   9        370.97        363.29         6.69 o                         
   0  -7   9        654.23        633.44        10.44 o                         
   1  -7   9        415.61        414.08         7.43 o                         
   2  -7   9         92.94         88.26         3.76 o                         
   3  -7   9          9.82         10.21         1.80 o                         
   4  -7   9         68.49         53.75         7.31 o                         
   5  -7   9         17.39         23.25         2.64 o                         
   6  -7   9         99.42        122.45         9.28 o                         
  -8  -6   9          2.09          7.50         2.23 o                         
  -7  -6   9          0.00         -1.23         1.23 o                         
  -6  -6   9         10.01          9.78         1.95 o                         
  -5  -6   9          1.74          2.80         1.78 o                         
  -4  -6   9         27.28         21.84         3.95 o                         
  -3  -6   9         38.11         35.21         2.96 o                         
  -2  -6   9          2.88          4.66         1.05 o                         
  -1  -6   9         19.97         17.03         1.59 o                         
   0  -6   9         19.20         21.39         1.61 o                         
   1  -6   9        123.22        122.33         4.89 o                         
   2  -6   9        183.15        167.51         5.45 o                         
   3  -6   9        160.84        151.76         5.29 o                         
   4  -6   9         42.39         36.10         3.03 o                         
   5  -6   9          9.07          9.45         2.36 o                         
   6  -6   9         24.47         20.42         2.64 o                         
  -9  -5   9          7.39          7.50         2.23 o                         
  -8  -5   9          9.80          9.80         2.08 o                         
  -7  -5   9        187.01        183.79         6.29 o                         
  -6  -5   9        214.76        210.22         6.43 o                         
  -5  -5   9        639.08        636.83        13.47 o                         
  -4  -5   9         47.58         43.78         2.64 o                         
  -3  -5   9        760.52        739.85        12.95 o                         
  -2  -5   9         49.46         52.45         2.03 o                         
  -1  -5   9         23.67         20.00         2.20 o                         
   0  -5   9          0.06          1.61         0.85 o                         
   1  -5   9          6.21          4.69         1.20 o                         
   2  -5   9          9.67          6.17         1.97 o                         
   3  -5   9          0.74          0.11         1.52 o                         
   4  -5   9         69.22         61.81         3.76 o                         
   5  -5   9         54.41         58.49         3.88 o                         
   6  -5   9          2.40          1.00         1.80 o                         
  -9  -4   9         37.88         39.83         3.48 o                         
  -8  -4   9        105.09        110.16         4.88 o                         
  -7  -4   9        182.66        183.91        12.45 o                         
  -6  -4   9          5.56          4.68         1.80 o                         
  -5  -4   9        128.12        125.58         4.74 o                         
  -4  -4   9         72.05         76.11         3.95 o                         
  -3  -4   9         43.10         39.76         1.86 o                         
  -2  -4   9          4.81          4.17         0.97 o                         
  -1  -4   9        112.07        111.05         2.95 o                         
   0  -4   9         98.53         92.57         2.67 o                         
   1  -4   9         66.51         74.12         6.91 o                         
   2  -4   9        185.96        184.42         5.73 o                         
   3  -4   9        671.02        676.94        14.45 o                         
   4  -4   9         42.87         45.75         3.48 o                         
   5  -4   9        175.96        191.67        11.86 o                         
   6  -4   9          2.20          0.97         2.76 o                         
  -9  -3   9         68.41         75.26         4.19 o                         
  -8  -3   9        135.77        141.84         7.11 o                         
  -7  -3   9        130.56        128.30         5.01 o                         
  -6  -3   9         17.20         16.44         2.57 o                         
  -5  -3   9         94.20         97.53         3.76 o                         
  -4  -3   9        190.87        182.76         3.90 o                         
  -3  -3   9         10.20         10.12         1.34 o                         
  -2  -3   9        190.78        189.45         4.39 o                         
  -1  -3   9         68.00         65.92         2.15 o                         
   0  -3   9        775.33        778.41        17.30 o                         
   1  -3   9          6.97         10.17         1.68 o                         
   2  -3   9        350.70        361.25         8.68 o                         
   3  -3   9        932.54        861.68        17.43 o                         
   4  -3   9        378.12        360.47        11.28 o                         
   5  -3   9        146.39        145.61         5.72 o                         
   6  -3   9          1.68          3.55         3.95 o                         
 -10  -2   9         23.82         18.71         2.64 o                         
  -9  -2   9          7.43          6.62         3.75 o                         
  -8  -2   9         25.31         27.40         2.64 o                         
  -7  -2   9        881.37        906.78        18.26 o                         
  -6  -2   9         20.58         17.12         1.90 o                         
  -5  -2   9          1.40          2.59         1.58 o                         
  -4  -2   9        981.86        998.69        15.17 o                         
  -3  -2   9         19.94         17.57         1.28 o                         
  -2  -2   9         12.95         12.08         1.17 o                         
  -1  -2   9        214.74        225.76         4.46 o                         
   0  -2   9        743.71        753.04        11.74 o                         
   1  -2   9         14.16         11.42         1.68 o                         
   2  -2   9        465.64        482.81        10.79 o                         
   3  -2   9        559.18        567.92        12.47 o                         
   4  -2   9        184.22        188.99        12.26 o                         
   5  -2   9          0.56          0.82         1.61 o                         
   6  -2   9         50.08         57.42         4.16 o                         
 -10  -1   9         97.46        111.41         5.29 o                         
  -9  -1   9          1.53          1.37         1.80 o                         
  -8  -1   9        129.09        124.09         4.75 o                         
  -7  -1   9        485.63        505.20        11.35 o                         
  -6  -1   9         96.63         90.41         2.87 o                         
  -5  -1   9          0.83          0.39         0.54 o                         
  -4  -1   9         28.69         35.41         1.36 o                         
  -3  -1   9         13.62         12.88         0.99 o                         
  -2  -1   9          7.83          4.76         0.91 o                         
  -1  -1   9        120.19        126.23         3.02 o                         
   0  -1   9        108.50         91.63         2.01 o                         
   1  -1   9         36.94         32.48         2.36 o                         
   2  -1   9         27.44         28.09         2.36 o                         
   3  -1   9         50.94         55.51         3.35 o                         
   4  -1   9         19.43         28.45         2.79 o                         
   5  -1   9         53.80         56.88         3.91 o                         
   6  -1   9          3.10          2.57         1.95 o                         
 -10   0   9         19.17         20.97         2.92 o                         
  -9   0   9          0.51         -0.36         2.96 o                         
  -8   0   9        147.31        158.87         5.44 o                         
  -7   0   9         92.31         99.06         4.04 o                         
  -6   0   9        125.97        127.08         3.24 o                         
  -5   0   9         13.51         17.16         1.77 o                         
  -4   0   9         32.87         33.77         1.42 o                         
  -3   0   9          3.74          2.62         0.97 o                         
  -2   0   9          0.77          3.02         0.91 o                         
  -1   0   9         60.17         59.17         1.99 o                         
   0   0   9         62.24         60.30         1.70 o                         
   1   0   9        427.15        414.51        13.08 o                         
   2   0   9         82.72         82.69         4.54 o                         
   3   0   9         36.21         37.24         2.92 o                         
   4   0   9          0.01         -0.59         1.68 o                         
   5   0   9          5.18          3.75         1.95 o                         
 -10   1   9         40.45         35.98         3.20 o                         
  -9   1   9        518.54        535.59        12.18 o                         
  -8   1   9        320.25        338.76         8.53 o                         
  -7   1   9        319.86        327.00         6.37 o                         
  -6   1   9         12.92         13.24         1.37 o                         
  -5   1   9         87.71         89.52         2.62 o                         
  -4   1   9        104.83         84.02         2.11 o                         
  -3   1   9        178.81        194.82         3.61 o                         
  -2   1   9        219.12        231.83         3.61 o                         
  -1   1   9        117.46        104.37         2.13 o                         
   0   1   9        156.84        146.84         3.06 o                         
   1   1   9        314.11        273.58         7.00 o                         
   2   1   9          0.00          0.20         1.40 o                         
   3   1   9         85.50         82.89         4.04 o                         
   4   1   9         21.81         15.74         2.36 o                         
   5   1   9         16.63         19.16         2.47 o                         
 -10   2   9        440.59        477.89        11.62 o                         
  -9   2   9         63.57         65.58         6.72 o                         
  -8   2   9        125.00        131.10         4.73 o                         
  -7   2   9        104.69        107.93         3.10 o                         
  -6   2   9         35.85         34.63         1.75 o                         
  -5   2   9         82.66         76.87         2.11 o                         
  -4   2   9        260.15        277.09         4.59 o                         
  -3   2   9          6.78          7.64         0.84 o                         
  -2   2   9         30.83         40.33         1.81 o                         
  -1   2   9        280.78        285.28         4.23 o                         
   0   2   9          0.08          1.61         0.78 o                         
   1   2   9        102.91         95.33         3.00 o                         
   2   2   9         40.24         36.98         2.79 o                         
   3   2   9          4.14          6.12         1.95 o                         
   4   2   9         12.47         11.18         2.23 o                         
   5   2   9          0.79          1.25         1.80 o                         
 -10   3   9          1.89          2.76         1.90 o                         
  -9   3   9        213.59        225.64         6.64 o                         
  -8   3   9        113.55        115.31         3.38 o                         
  -7   3   9         41.69         41.28         1.71 o                         
  -6   3   9         50.93         56.27         1.84 o                         
  -5   3   9         22.38         20.23         1.20 o                         
  -4   3   9        436.90        433.79         5.87 o                         
  -3   3   9        175.04        168.87         2.95 o                         
  -2   3   9          1.08          1.11         0.63 o                         
  -1   3   9         15.01         14.22         1.27 o                         
   0   3   9        132.47        127.12         2.63 o                         
   1   3   9        121.99        112.48         2.90 o                         
   2   3   9          0.75          1.90         1.52 o                         
   3   3   9         32.98         28.83         5.13 o                         
   4   3   9          5.19          6.52         1.95 o                         
 -10   4   9          3.69          4.74         3.16 o                         
  -9   4   9          2.74          2.55         2.96 o                         
  -8   4   9         49.23         49.48         2.31 o                         
  -7   4   9         52.94         52.88         1.84 o                         
  -6   4   9          0.00         -0.23         0.64 o                         
  -5   4   9        215.17        221.16         3.70 o                         
  -4   4   9          9.74          9.38         0.92 o                         
  -3   4   9        296.87        295.42         4.43 o                         
  -2   4   9       1020.58       1028.78        13.77 o                         
  -1   4   9          0.01          0.63         0.73 o                         
   0   4   9          2.01          1.61         0.82 o                         
   1   4   9         13.55         11.21         1.42 o                         
   2   4   9         99.62         89.47         3.26 o                         
   3   4   9          3.01          1.97         1.68 o                         
   4   4   9          9.88         10.27         2.23 o                         
 -10   5   9         11.14         10.31         2.51 o                         
  -9   5   9         25.36         21.82         2.09 o                         
  -8   5   9          0.04         -0.67         0.93 o                         
  -7   5   9          3.06          1.00         1.03 o                         
  -6   5   9         71.10         56.90         2.35 o                         
  -5   5   9        504.52        492.29         7.77 o                         
  -4   5   9         37.59         34.32         2.52 o                         
  -3   5   9        255.18        235.75         4.60 o                         
  -2   5   9         36.77         36.68         3.08 o                         
  -1   5   9         81.81         83.11         2.66 o                         
   0   5   9        302.85        282.02         4.54 o                         
   1   5   9         19.96         16.31         1.51 o                         
   2   5   9          9.82         12.94         1.94 o                         
   3   5   9         55.16         54.19         4.74 o                         
 -10   6   9          1.32         -0.59         2.17 o                         
  -9   6   9          7.58          9.17         1.80 o                         
  -8   6   9         33.87         35.90         1.98 o                         
  -7   6   9         80.82         79.05         2.74 o                         
  -6   6   9        448.86        418.90         7.03 o                         
  -5   6   9       1541.74       1576.72        20.87 o                         
  -4   6   9          5.80          7.41         1.68 o                         
  -3   6   9        471.87        462.85        12.14 o                         
  -2   6   9          4.09          5.13         1.42 o                         
  -1   6   9          1.93          1.22         1.07 o                         
   0   6   9          1.46          0.90         1.12 o                         
   1   6   9         10.47         11.83         1.74 o                         
   2   6   9          4.54          3.04         1.43 o                         
   3   6   9         15.64         12.24         3.55 o                         
 -10   7   9         92.07         94.17         4.34 o                         
  -9   7   9        195.73        195.33         5.02 o                         
  -8   7   9          0.01          0.20         1.10 o                         
  -7   7   9          7.59          8.13         1.30 o                         
  -6   7   9        115.66        114.87         3.40 o                         
  -5   7   9         62.24         48.89         2.37 o                         
  -4   7   9         57.65         59.13         4.59 o                         
  -3   7   9         15.45         16.50         1.74 o                         
  -2   7   9        179.49        189.78         5.65 o                         
  -1   7   9         61.40         64.42         2.57 o                         
   0   7   9         63.27         56.59         2.60 o                         
   1   7   9        116.82        106.09         3.95 o                         
   2   7   9          4.00          4.31         1.74 o                         
 -10   8   9          4.49          2.31         1.76 o                         
  -9   8   9          0.30         -0.50         1.94 o                         
  -8   8   9        132.15        122.51         4.62 o                         
  -7   8   9         13.27         12.33         1.54 o                         
  -6   8   9          1.24         -0.55         1.12 o                         
  -5   8   9         21.34         20.13         2.42 o                         
  -4   8   9          0.67         -0.49         1.20 o                         
  -3   8   9         33.71         28.53         2.45 o                         
  -2   8   9        116.96        116.73         3.45 o                         
  -1   8   9        134.73        126.61         3.60 o                         
   0   8   9        192.97        183.28         4.58 o                         
   1   8   9          0.73          1.52         1.51 o                         
  -9   9   9         40.95         39.61         2.46 o                         
  -8   9   9          7.00          8.17         1.65 o                         
  -7   9   9          1.08          0.23         1.16 o                         
  -6   9   9         11.69         10.10         1.71 o                         
  -5   9   9         11.25          7.23         1.56 o                         
  -4   9   9          1.16          0.53         1.61 o                         
  -3   9   9         38.93         35.99         2.20 o                         
  -2   9   9         75.51         68.75         2.91 o                         
  -1   9   9         62.83         63.25         3.53 o                         
   0   9   9        183.03        187.04         5.40 o                         
  -9  10   9          0.05         -0.84         1.78 o                         
  -8  10   9          8.25          6.95         1.80 o                         
  -7  10   9         28.81         26.55         2.35 o                         
  -6  10   9         19.30         18.34         2.03 o                         
  -5  10   9          6.77          3.55         1.60 o                         
  -4  10   9        115.78        112.48         4.18 o                         
  -3  10   9         70.84         76.23         3.15 o                         
  -2  10   9         30.03         25.89         2.12 o                         
  -1  10   9         48.96         49.78         2.85 o                         
  -8  11   9          0.80         -1.76         1.76 o                         
  -7  11   9         38.33         44.03         3.10 o                         
  -6  11   9          9.37          8.40         1.97 o                         
  -5  11   9          8.31          5.54         1.71 o                         
  -4  11   9        307.53        315.77         7.53 o                         
  -3  11   9         25.94         25.87         2.49 o                         
  -2  11   9         13.50         16.11         2.12 o                         
  -5  12   9         24.13         20.71         2.58 o                         
  -1 -13  10         11.46         15.21         2.51 o                         
   0 -13  10         52.67         70.65         4.32 o                         
   1 -13  10          5.66          2.71         1.90 o                         
   2 -13  10         26.07         30.25         4.94 o                         
  -3 -12  10          4.59         10.06         2.36 o                         
  -2 -12  10         11.88         14.24         2.23 o                         
  -1 -12  10          2.51          3.55         1.95 o                         
   0 -12  10         32.44         36.28         3.20 o                         
   1 -12  10         17.10         20.49         2.51 o                         
   2 -12  10         25.87         29.25         2.92 o                         
   3 -12  10         12.35          9.73         2.23 o                         
  -4 -11  10          0.26          0.00         1.68 o                         
  -3 -11  10         19.82         19.55         2.51 o                         
  -2 -11  10          2.25          5.73         1.95 o                         
  -1 -11  10          0.75          2.19         1.97 o                         
   0 -11  10         49.93         49.00         5.21 o                         
   1 -11  10          8.91          7.90         3.16 o                         
   2 -11  10          0.30          1.18         1.80 o                         
   3 -11  10          2.09          3.55         1.97 o                         
   4 -11  10         27.16         20.54         2.79 o                         
  -5 -10  10          5.79          4.04         1.80 o                         
  -4 -10  10         47.85         57.29         3.91 o                         
  -3 -10  10         28.89         28.02         2.76 o                         
  -2 -10  10         82.73         78.24         4.19 o                         
  -1 -10  10        269.27        241.30         8.70 o                         
   0 -10  10         33.65         36.08         3.38 o                         
   1 -10  10        145.98        138.23         7.71 o                         
   2 -10  10         32.16         24.09         3.95 o                         
   3 -10  10          1.09         -1.40         1.80 o                         
   4 -10  10          2.03          5.08         2.08 o                         
   5 -10  10          0.61          1.87         2.08 o                         
  -6  -9  10          3.82          6.12         1.95 o                         
  -5  -9  10          1.37          4.92         2.76 o                         
  -4  -9  10          0.45          1.58         1.52 o                         
  -3  -9  10        113.74         99.19         4.47 o                         
  -2  -9  10         76.95         87.95         4.04 o                         
  -1  -9  10          0.56         -0.63         1.09 o                         
   0  -9  10         39.73         40.23         5.95 o                         
   1  -9  10          0.75          1.83         1.52 o                         
   2  -9  10        178.35        171.43         5.85 o                         
   3  -9  10         33.14         24.85         2.64 o                         
   4  -9  10         82.17         89.68         5.93 o                         
   5  -9  10         11.64          9.70         2.51 o                         
  -7  -8  10          0.20          1.06         1.80 o                         
  -6  -8  10          1.49          3.98         1.80 o                         
  -5  -8  10         24.07         20.21         3.75 o                         
  -4  -8  10        123.53        113.51         4.75 o                         
  -3  -8  10         34.05         27.81         2.64 o                         
  -2  -8  10          0.12         -0.61         1.97 o                         
  -1  -8  10          0.02         -0.69         1.05 o                         
   0  -8  10        294.00        274.39         5.77 o                         
   1  -8  10         17.10         10.22         1.80 o                         
   2  -8  10        137.64        149.32         5.29 o                         
   3  -8  10         44.14         44.69         3.36 o                         
   4  -8  10          2.52          3.55         1.97 o                         
   5  -8  10        146.36        164.12         7.71 o                         
  -7  -7  10          1.25          0.59         1.68 o                         
  -6  -7  10          1.30         -0.54         1.52 o                         
  -5  -7  10          1.95          2.73         1.52 o                         
  -4  -7  10          3.20          2.26         1.52 o                         
  -3  -7  10        677.95        668.35        14.17 o                         
  -2  -7  10        356.21        335.15         6.37 o                         
  -1  -7  10          0.90          0.03         0.97 o                         
   0  -7  10        213.97        210.44         4.75 o                         
   1  -7  10          8.56          6.90         1.80 o                         
   2  -7  10         68.12         61.08         3.75 o                         
   3  -7  10          6.00          7.32         2.08 o                         
   4  -7  10         12.91          9.72         4.15 o                         
   5  -7  10        129.58        145.94         6.00 o                         
  -8  -6  10         10.82          7.35         2.18 o                         
  -7  -6  10         60.11         62.79         6.12 o                         
  -6  -6  10        187.72        180.82         9.88 o                         
  -5  -6  10          7.64          8.37         1.68 o                         
  -4  -6  10        948.03        938.73        18.70 o                         
  -3  -6  10          2.19          1.78         1.40 o                         
  -2  -6  10         24.22         28.17         2.17 o                         
  -1  -6  10          2.86          3.31         1.05 o                         
   0  -6  10          7.96          9.30         1.33 o                         
   1  -6  10          6.33          1.97         1.68 o                         
   2  -6  10        227.91        218.11         7.51 o                         
   3  -6  10         17.47         19.78         2.64 o                         
   4  -6  10          1.23          3.89         1.80 o                         
   5  -6  10          5.60         11.75         2.36 o                         
   6  -6  10         13.64         19.35         3.95 o                         
  -8  -5  10          4.61          3.37         2.76 o                         
  -7  -5  10          0.94         -0.20         1.61 o                         
  -6  -5  10         86.21         93.72         4.19 o                         
  -5  -5  10         64.98         60.48         3.35 o                         
  -4  -5  10          8.50          7.12         1.68 o                         
  -3  -5  10        405.33        390.06         7.00 o                         
  -2  -5  10          2.50          2.76         1.05 o                         
  -1  -5  10          3.88          5.62         1.09 o                         
   0  -5  10         68.45         66.09         2.44 o                         
   1  -5  10        329.92        338.82         8.25 o                         
   2  -5  10         79.00         76.56         3.88 o                         
   3  -5  10        182.94        168.09         5.85 o                         
   4  -5  10         26.53         28.65         2.92 o                         
   5  -5  10        114.56        105.96         5.93 o                         
   6  -5  10         12.08         11.85         3.55 o                         
  -9  -4  10          6.57          4.63         1.90 o                         
  -8  -4  10         11.85         11.28         2.36 o                         
  -7  -4  10         66.62         81.26         4.04 o                         
  -6  -4  10        510.46        509.95        16.05 o                         
  -5  -4  10        458.35        462.68        10.37 o                         
  -4  -4  10         16.74         17.58         1.95 o                         
  -3  -4  10         64.94         70.21         2.49 o                         
  -2  -4  10        197.46        190.82         4.25 o                         
  -1  -4  10         71.94         58.19         2.33 o                         
   0  -4  10         44.71         55.71         2.20 o                         
   1  -4  10        106.21        105.50         4.16 o                         
   2  -4  10        575.71        572.23        12.61 o                         
   3  -4  10        375.29        355.26         9.09 o                         
   4  -4  10         92.20         89.81         5.33 o                         
   5  -4  10         44.97         51.81         3.76 o                         
  -9  -3  10         67.68         74.47         4.44 o                         
  -8  -3  10        166.40        161.02         5.87 o                         
  -7  -3  10          7.21          6.74         1.80 o                         
  -6  -3  10          4.38          2.12         1.52 o                         
  -5  -3  10        271.55        248.88        10.29 o                         
  -4  -3  10         50.08         53.00         2.15 o                         
  -3  -3  10          6.00          5.91         0.97 o                         
  -2  -3  10        300.95        303.89         5.77 o                         
  -1  -3  10          0.90         -0.50         1.33 o                         
   0  -3  10         85.27         78.58         3.27 o                         
   1  -3  10        276.90        274.06         7.28 o                         
   2  -3  10         18.37         22.66         2.64 o                         
   3  -3  10          6.55          3.95         2.57 o                         
   4  -3  10          1.89         -0.79         1.68 o                         
   5  -3  10          0.80         -1.00         2.76 o                         
  -9  -2  10         77.37         68.49         4.04 o                         
  -8  -2  10         48.21         47.29         3.32 o                         
  -7  -2  10          4.09          2.98         2.37 o                         
  -6  -2  10          9.78          9.16         1.80 o                         
  -5  -2  10        465.00        463.75        10.90 o                         
  -4  -2  10          0.74         -0.74         0.74 o                         
  -3  -2  10          7.16          8.50         1.14 o                         
  -2  -2  10        103.06        106.34         2.95 o                         
  -1  -2  10         61.99         73.84         2.44 o                         
   0  -2  10         70.55         64.91         4.54 o                         
   1  -2  10         81.23         75.23         4.94 o                         
   2  -2  10         28.68         28.46         2.51 o                         
   3  -2  10        204.86        206.22        10.48 o                         
   4  -2  10         28.71         28.96         2.79 o                         
   5  -2  10          4.49          3.47         2.08 o                         
 -10  -1  10          6.37          3.79         2.08 o                         
  -9  -1  10          0.01         -1.47         1.52 o                         
  -8  -1  10          8.53          8.35         2.57 o                         
  -7  -1  10        406.49        400.79         9.70 o                         
  -6  -1  10        103.02        102.41         3.08 o                         
  -5  -1  10         17.25         18.50         1.18 o                         
  -4  -1  10         43.73         46.52         1.71 o                         
  -3  -1  10         11.08         15.36         1.12 o                         
  -2  -1  10        307.23        305.51         5.75 o                         
  -1  -1  10        589.66        581.88         9.61 o                         
   0  -1  10        230.93        226.52         6.15 o                         
   1  -1  10       1365.08       1316.55        24.83 o                         
   2  -1  10          1.40          0.90         1.52 o                         
   3  -1  10         74.96         64.64         3.91 o                         
   4  -1  10         10.73         18.86         2.51 o                         
   5  -1  10          3.43          3.03         2.08 o                         
 -10   0  10         27.66         28.61         5.53 o                         
  -9   0  10        113.85        110.69         5.53 o                         
  -8   0  10          0.25          1.44         1.52 o                         
  -7   0  10        297.90        305.99         7.82 o                         
  -6   0  10         10.41         12.36         1.33 o                         
  -5   0  10         60.56         55.93         1.79 o                         
  -4   0  10        168.00        170.47         3.31 o                         
  -3   0  10        319.91        313.12         5.15 o                         
  -2   0  10         82.39         79.47         3.21 o                         
  -1   0  10        311.40        307.59         4.98 o                         
   0   0  10         53.66         57.02         3.07 o                         
   1   0  10        766.00        745.84        15.30 o                         
   2   0  10          2.42          4.54         1.68 o                         
   3   0  10          1.83          0.20         1.78 o                         
   4   0  10         15.21         13.02         3.75 o                         
   5   0  10         67.30         73.52         4.47 o                         
 -10   1  10        118.45        133.71         5.57 o                         
  -9   1  10        272.58        282.83         7.82 o                         
  -8   1  10         14.26         17.23         2.18 o                         
  -7   1  10        146.78        143.68         3.75 o                         
  -6   1  10          0.02         -0.56         0.67 o                         
  -5   1  10        328.52        320.25         6.69 o                         
  -4   1  10         64.38         61.05         2.00 o                         
  -3   1  10        104.94        102.27         2.56 o                         
  -2   1  10         43.04         46.49         1.61 o                         
  -1   1  10        940.87        982.49        11.73 o                         
   0   1  10        126.80        118.00         5.53 o                         
   1   1  10          2.62          3.16         1.40 o                         
   2   1  10        124.70        122.21         8.69 o                         
   3   1  10        287.59        300.33         8.90 o                         
   4   1  10          0.82         -1.28         1.78 o                         
 -10   2  10         38.09         40.02         3.20 o                         
  -9   2  10         14.58         15.37         2.18 o                         
  -8   2  10         24.10         21.94         2.18 o                         
  -7   2  10          2.06          1.04         0.97 o                         
  -6   2  10         32.00         28.26         1.51 o                         
  -5   2  10          1.81          1.99         0.78 o                         
  -4   2  10         60.05         60.07         2.00 o                         
  -3   2  10        334.93        331.55         4.85 o                         
  -2   2  10         22.37         21.85         1.19 o                         
  -1   2  10        303.58        308.15         4.62 o                         
   0   2  10        382.95        392.66         7.47 o                         
   1   2  10         38.60         45.87         3.07 o                         
   2   2  10         56.35         57.53         4.94 o                         
   3   2  10         39.49         46.14         3.48 o                         
   4   2  10         31.33         32.39         4.54 o                         
 -10   3  10          2.78          6.43         1.97 o                         
  -9   3  10         53.65         56.90         3.42 o                         
  -8   3  10         47.27         47.29         2.45 o                         
  -7   3  10         56.69         52.79         1.94 o                         
  -6   3  10         29.36         25.69         1.49 o                         
  -5   3  10         28.44         31.44         1.46 o                         
  -4   3  10         32.55         39.66         1.58 o                         
  -3   3  10         11.30         14.27         1.04 o                         
  -2   3  10         94.18         96.18         2.32 o                         
  -1   3  10        290.47        278.14         4.88 o                         
   0   3  10         34.59         33.64         2.03 o                         
   1   3  10          1.72          2.71         1.28 o                         
   2   3  10         26.49         29.31         2.79 o                         
   3   3  10          5.99          6.27         2.08 o                         
   4   3  10         13.06         17.54         2.64 o                         
 -10   4  10          0.30          1.18         2.76 o                         
  -9   4  10          0.18         -2.37         2.37 o                         
  -8   4  10         32.29         36.02         2.75 o                         
  -7   4  10         30.19         31.48         2.19 o                         
  -6   4  10        111.16        112.73         3.04 o                         
  -5   4  10         47.35         47.86         2.96 o                         
  -4   4  10         24.95         24.90         1.67 o                         
  -3   4  10         10.14         11.71         1.18 o                         
  -2   4  10        785.02        782.90        11.10 o                         
  -1   4  10          4.70          7.06         1.07 o                         
   0   4  10         25.78         27.21         1.71 o                         
   1   4  10         97.99        115.95         5.19 o                         
   2   4  10        362.85        318.48         8.38 o                         
   3   4  10          7.71          9.48         2.23 o                         
 -10   5  10         18.41         17.35         2.64 o                         
  -9   5  10         11.20         13.03         1.97 o                         
  -8   5  10          3.75          3.95         1.10 o                         
  -7   5  10         37.73         42.76         2.13 o                         
  -6   5  10         62.49         59.26         3.25 o                         
  -5   5  10          6.24          6.59         1.18 o                         
  -4   5  10         56.81         54.17         2.32 o                         
  -3   5  10        252.37        251.09         4.84 o                         
  -2   5  10        196.09        193.80         4.78 o                         
  -1   5  10          6.84          6.15         1.23 o                         
   0   5  10        155.81        153.29         4.40 o                         
   1   5  10         54.36         45.85         3.53 o                         
   2   5  10         18.47         21.32         3.55 o                         
   3   5  10         32.87         20.14         3.95 o                         
 -10   6  10          7.18          5.53         2.51 o                         
  -9   6  10         62.36         56.09         3.14 o                         
  -8   6  10          3.04          1.89         1.14 o                         
  -7   6  10        235.86        235.58         4.87 o                         
  -6   6  10         96.71         87.58         3.00 o                         
  -5   6  10        278.56        260.36         5.14 o                         
  -4   6  10         52.98         43.77         3.80 o                         
  -3   6  10          2.30          1.32         1.20 o                         
  -2   6  10        126.12        108.58         3.57 o                         
  -1   6  10         44.27         42.54         2.20 o                         
   0   6  10         24.89         25.16         2.54 o                         
   1   6  10         19.06         21.79         2.20 o                         
   2   6  10          6.05          3.34         1.80 o                         
 -10   7  10         15.68         18.17         2.79 o                         
  -9   7  10          0.01          0.40         1.56 o                         
  -8   7  10          0.12          0.92         1.24 o                         
  -7   7  10          9.09          7.68         1.59 o                         
  -6   7  10        610.95        613.48         9.66 o                         
  -5   7  10        293.23        282.95         5.59 o                         
  -4   7  10         23.16         18.53         1.97 o                         
  -3   7  10         57.28         52.16         3.44 o                         
  -2   7  10        199.87        189.60         4.39 o                         
  -1   7  10         18.67         12.60         1.51 o                         
   0   7  10         99.42        102.97         4.03 o                         
   1   7  10          9.80          6.91         1.81 o                         
  -9   8  10         69.20         72.57         3.08 o                         
  -8   8  10        128.07        116.37         3.68 o                         
  -7   8  10         30.22         31.73         2.16 o                         
  -6   8  10         19.37         21.73         1.91 o                         
  -5   8  10          0.14         -0.03         1.33 o                         
  -4   8  10        113.58        111.32         3.86 o                         
  -3   8  10        146.37        147.78         8.00 o                         
  -2   8  10         20.77         23.09         2.22 o                         
  -1   8  10         49.12         49.92         2.60 o                         
   0   8  10         14.05         12.49         1.97 o                         
  -9   9  10          4.55          1.61         1.32 o                         
  -8   9  10         65.02         64.67         3.04 o                         
  -7   9  10          1.19          2.36         1.40 o                         
  -6   9  10        157.01        160.55         5.01 o                         
  -5   9  10         29.16         28.15         2.49 o                         
  -4   9  10         12.78         15.71         1.97 o                         
  -3   9  10         69.62         68.21         3.49 o                         
  -2   9  10         38.51         38.75         2.92 o                         
  -1   9  10          0.13          0.98         1.42 o                         
  -8  10  10         45.59         38.99         2.92 o                         
  -7  10  10         10.69          5.92         1.82 o                         
  -6  10  10          5.96          4.81         1.74 o                         
  -5  10  10        101.86         99.70         4.18 o                         
  -4  10  10        140.83        139.31         4.71 o                         
  -3  10  10        170.68        174.78         6.82 o                         
  -2  10  10         10.40          7.11         1.97 o                         
  -6  11  10         31.40         32.76         3.08 o                         
  -5  11  10          0.26          2.21         1.74 o                         
  -4  11  10          8.47         10.16         2.49 o                         
  -2 -12  11         24.33         29.22         2.92 o                         
  -1 -12  11         24.21         28.21         2.92 o                         
   0 -12  11          0.00          0.39         2.37 o                         
   1 -12  11         12.74         14.87         2.57 o                         
   2 -12  11          4.00          6.12         2.23 o                         
  -4 -11  11          0.96          0.20         3.75 o                         
  -3 -11  11          2.25          5.13         1.95 o                         
  -2 -11  11          3.68          3.55         1.68 o                         
  -1 -11  11         52.67         57.77         3.76 o                         
   0 -11  11          5.92         12.75         2.75 o                         
   1 -11  11          3.64         -0.59         2.17 o                         
   2 -11  11          0.00         -3.70         3.75 o                         
   3 -11  11          3.37          3.74         2.08 o                         
  -5 -10  11          3.00          4.69         2.08 o                         
  -4 -10  11         50.33         55.98         4.94 o                         
  -3 -10  11         69.92         62.44         3.91 o                         
  -2 -10  11          0.04          3.55         1.68 o                         
  -1 -10  11        126.91        130.79         5.73 o                         
   0 -10  11          2.19          1.78         1.68 o                         
   1 -10  11         25.77         26.22         2.75 o                         
   2 -10  11          5.34          4.15         1.95 o                         
   3 -10  11          0.04         -0.27         1.80 o                         
   4 -10  11         10.11         14.88         2.79 o                         
  -6  -9  11          9.08         15.56         2.64 o                         
  -5  -9  11         29.73         30.41         3.07 o                         
  -4  -9  11         21.49         28.06         2.79 o                         
  -3  -9  11          0.75          1.22         1.52 o                         
  -2  -9  11          0.02          2.76         1.68 o                         
  -1  -9  11         19.59         15.74         1.71 o                         
   0  -9  11         17.44         15.08         2.18 o                         
   1  -9  11         51.50         43.21         3.55 o                         
   2  -9  11        102.77         92.29         7.31 o                         
   3  -9  11         72.45         70.76         4.19 o                         
   4  -9  11          3.48          8.66         2.18 o                         
  -6  -8  11         72.10         81.83        11.46 o                         
  -5  -8  11          0.10         -0.14         1.52 o                         
  -4  -8  11          1.79         -0.25         2.76 o                         
  -3  -8  11        445.89        441.24        10.50 o                         
  -2  -8  11          5.43          2.96         1.68 o                         
  -1  -8  11        146.92        148.95         4.02 o                         
   0  -8  11         11.75          8.31         2.17 o                         
   1  -8  11         15.32         20.03         2.36 o                         
   2  -8  11          0.25          1.58         1.68 o                         
   3  -8  11         19.28         20.25         2.64 o                         
   4  -8  11         43.86         62.85         4.44 o                         
  -7  -7  11          3.42          6.63         2.08 o                         
  -6  -7  11          0.82          3.36         1.78 o                         
  -5  -7  11         10.65         14.49         2.23 o                         
  -4  -7  11         67.97         73.40         3.95 o                         
  -3  -7  11         24.88         29.42         2.51 o                         
  -2  -7  11        188.67        183.31         6.19 o                         
  -1  -7  11         99.63         98.89         3.23 o                         
   0  -7  11        125.12        120.23         6.13 o                         
   1  -7  11        188.92        154.40         5.45 o                         
   2  -7  11         89.61         85.58         4.16 o                         
   3  -7  11         61.11         52.30         4.74 o                         
   4  -7  11         55.71         61.50         4.16 o                         
   5  -7  11          0.58          1.46         1.80 o                         
  -8  -6  11          9.26          8.33         2.08 o                         
  -7  -6  11          3.76          2.01         1.61 o                         
  -6  -6  11          0.09          0.43         1.61 o                         
  -5  -6  11          0.53          4.34         1.68 o                         
  -4  -6  11         95.45         85.28         3.91 o                         
  -3  -6  11        206.01        193.47        12.85 o                         
  -2  -6  11         12.66         10.71         1.43 o                         
  -1  -6  11        315.38        300.96         6.00 o                         
   0  -6  11        501.20        508.20        11.48 o                         
   1  -6  11         66.65         61.57         3.48 o                         
   2  -6  11         74.28         59.54         7.90 o                         
   3  -6  11          0.04         -1.68         1.68 o                         
   4  -6  11          0.23         -0.79         1.95 o                         
   5  -6  11          1.29          2.13         2.08 o                         
  -8  -5  11         13.67         19.88         4.34 o                         
  -7  -5  11         53.87         42.66         3.20 o                         
  -6  -5  11          0.42         -1.31         1.31 o                         
  -5  -5  11        162.71        160.44         5.45 o                         
  -4  -5  11        456.50        462.07        10.50 o                         
  -3  -5  11         43.90         40.39         2.20 o                         
  -2  -5  11         88.18         77.64         2.69 o                         
  -1  -5  11        567.04        548.32         9.43 o                         
   0  -5  11        125.31        140.26         4.88 o                         
   1  -5  11         55.52         51.86         5.14 o                         
   2  -5  11        140.85        149.38         5.44 o                         
   3  -5  11         12.93         11.65         2.23 o                         
   4  -5  11         12.40         15.29         2.76 o                         
   5  -5  11          6.11          4.61         2.57 o                         
  -9  -4  11         84.28         96.00         7.51 o                         
  -8  -4  11         44.13         45.03         7.90 o                         
  -7  -4  11         22.93         26.52         5.53 o                         
  -6  -4  11         29.26         30.32         6.32 o                         
  -5  -4  11         30.94         27.96         2.51 o                         
  -4  -4  11         40.93         41.39         6.32 o                         
  -3  -4  11         71.75         66.05         2.49 o                         
  -2  -4  11         98.90         93.33         2.87 o                         
  -1  -4  11        188.56        197.98         4.53 o                         
   0  -4  11        616.52        562.72        12.20 o                         
   1  -4  11          3.96          2.76         1.68 o                         
   2  -4  11         45.63         44.09         6.32 o                         
   3  -4  11         22.49         23.46         3.55 o                         
   4  -4  11          2.50          0.79         1.68 o                         
   5  -4  11          3.48          6.18         2.37 o                         
  -9  -3  11         95.38        111.37         9.09 o                         
  -8  -3  11         96.38         92.99         4.60 o                         
  -7  -3  11        122.23        124.27         5.03 o                         
  -6  -3  11          3.40          3.16         1.52 o                         
  -5  -3  11        246.00        229.04         6.43 o                         
  -4  -3  11        118.31        112.12         3.38 o                         
  -3  -3  11          8.79          8.57         1.20 o                         
  -2  -3  11        381.15        430.30         7.68 o                         
  -1  -3  11         89.66         85.83         2.67 o                         
   0  -3  11        343.58        326.04        14.25 o                         
   1  -3  11        111.04        113.61         4.75 o                         
   2  -3  11        251.92        278.24         7.69 o                         
   3  -3  11         27.39         29.98         2.92 o                         
   4  -3  11         45.89         53.61         3.91 o                         
   5  -3  11          7.42         11.55         2.51 o                         
  -9  -2  11          0.00         -1.61         1.61 o                         
  -8  -2  11         30.15         29.66         2.92 o                         
  -7  -2  11         56.84         55.69         5.93 o                         
  -6  -2  11         77.24         75.40         3.60 o                         
  -5  -2  11          2.58          0.97         1.23 o                         
  -4  -2  11          3.51          2.34         0.97 o                         
  -3  -2  11          1.48          0.92         0.91 o                         
  -2  -2  11          2.37          3.98         1.05 o                         
  -1  -2  11         42.61         50.60         2.20 o                         
   0  -2  11          9.14          7.20         1.68 o                         
   1  -2  11        229.99        239.16         6.99 o                         
   2  -2  11         82.20         96.17         4.32 o                         
   3  -2  11          7.57         11.76         2.76 o                         
   4  -2  11          1.52         -1.68         1.68 o                         
  -9  -1  11        102.52        113.83         5.29 o                         
  -8  -1  11          0.05         -1.15         1.37 o                         
  -7  -1  11         91.21         97.96         5.93 o                         
  -6  -1  11          3.07          8.51         2.38 o                         
  -5  -1  11         44.39         44.54         3.33 o                         
  -4  -1  11        436.21        423.17         7.65 o                         
  -3  -1  11        176.76        183.29         4.18 o                         
  -2  -1  11          0.11          0.64         1.05 o                         
  -1  -1  11         10.14          9.20         1.15 o                         
   0  -1  11          3.15          0.14         2.76 o                         
   1  -1  11        661.21        619.74        13.47 o                         
   2  -1  11        130.80        123.21         4.88 o                         
   3  -1  11          0.61         -1.08         1.52 o                         
   4  -1  11          8.95          8.29         2.23 o                         
 -10   0  11          4.82          8.24         2.18 o                         
  -9   0  11        129.80        135.03         5.40 o                         
  -8   0  11        117.19        128.41         5.14 o                         
  -7   0  11         11.81         12.64         1.80 o                         
  -6   0  11        305.54        310.63         6.16 o                         
  -5   0  11         45.50         48.51         1.90 o                         
  -4   0  11          5.27          4.70         0.92 o                         
  -3   0  11         60.47         52.98         2.02 o                         
  -2   0  11        200.21        200.20         3.49 o                         
  -1   0  11         10.21          8.55         1.19 o                         
   0   0  11          7.24          3.48         1.52 o                         
   1   0  11         13.49         15.45         2.37 o                         
   2   0  11          0.42         -0.20         2.57 o                         
   3   0  11          1.48          0.99         1.68 o                         
   4   0  11         66.39         78.24         5.14 o                         
 -10   1  11          2.56          1.34         1.80 o                         
  -9   1  11        112.10        111.10         4.73 o                         
  -8   1  11        624.77        648.78        14.01 o                         
  -7   1  11         17.04         13.15         1.51 o                         
  -6   1  11          6.13          7.22         1.20 o                         
  -5   1  11         41.27         42.49         1.74 o                         
  -4   1  11         48.05         56.21         2.02 o                         
  -3   1  11         15.82         17.12         1.12 o                         
  -2   1  11          0.01          0.51         0.72 o                         
  -1   1  11         17.68         17.75         1.36 o                         
   0   1  11        128.90        142.17         5.14 o                         
   1   1  11          0.49          1.76         1.52 o                         
   2   1  11          0.09          0.20         1.68 o                         
   3   1  11          2.17          1.38         1.68 o                         
   4   1  11         13.99         19.35         2.79 o                         
 -10   2  11         99.92        114.76         5.14 o                         
  -9   2  11          2.70          3.36         1.61 o                         
  -8   2  11        142.53        146.56         5.12 o                         
  -7   2  11         56.25         57.08         2.54 o                         
  -6   2  11        137.75        144.16         3.20 o                         
  -5   2  11        120.89        123.65         3.00 o                         
  -4   2  11        152.47        147.21         3.00 o                         
  -3   2  11         24.99         23.26         1.30 o                         
  -2   2  11        390.47        376.63         5.66 o                         
  -1   2  11        220.36        225.41         5.31 o                         
   0   2  11         32.97         29.80         2.64 o                         
   1   2  11         12.50          7.65         4.15 o                         
   2   2  11        131.78        124.41         5.16 o                         
   3   2  11         27.07         20.34         2.51 o                         
 -10   3  11        246.73        265.73        11.86 o                         
  -9   3  11        369.21        353.42        13.46 o                         
  -8   3  11         20.26         19.84         2.75 o                         
  -7   3  11          1.54          0.49         1.51 o                         
  -6   3  11         11.10         12.13         1.12 o                         
  -5   3  11         42.74         47.19         2.35 o                         
  -4   3  11          4.79          7.16         0.97 o                         
  -3   3  11         23.10         23.39         1.36 o                         
  -2   3  11        406.17        388.07         5.61 o                         
  -1   3  11         24.67         19.62         2.26 o                         
   0   3  11         28.06         26.72         2.09 o                         
   1   3  11         27.58         28.65         4.34 o                         
   2   3  11        118.94        130.05         5.53 o                         
   3   3  11         13.66         13.57         2.37 o                         
 -10   4  11          3.58          2.37         3.16 o                         
  -9   4  11        106.56        108.26         7.51 o                         
  -8   4  11         56.46         69.91         5.92 o                         
  -7   4  11          0.01         -0.90         0.90 o                         
  -6   4  11         11.77          9.58         1.23 o                         
  -5   4  11         52.66         45.55         2.12 o                         
  -4   4  11        172.98        173.70         3.89 o                         
  -3   4  11          0.13          0.65         1.03 o                         
  -2   4  11          9.06          7.65         1.43 o                         
  -1   4  11          0.82          0.00         1.68 o                         
   0   4  11         18.66         18.99         2.51 o                         
   1   4  11         71.86         73.87         5.93 o                         
   2   4  11         65.64         83.74         6.72 o                         
 -10   5  11          0.16         -0.59         1.95 o                         
  -9   5  11          5.24          4.94         2.23 o                         
  -8   5  11          0.28          0.38         1.43 o                         
  -7   5  11          3.28          2.04         1.14 o                         
  -6   5  11          4.18          3.35         1.16 o                         
  -5   5  11        317.35        340.34         6.13 o                         
  -4   5  11        187.44        194.71         4.34 o                         
  -3   5  11         12.82         14.44         1.89 o                         
  -2   5  11        384.69        390.11         7.84 o                         
  -1   5  11         16.07         13.19         2.36 o                         
   0   5  11          4.90          3.62         1.39 o                         
   1   5  11         24.66         32.67         4.74 o                         
   2   5  11         40.88         41.86         5.13 o                         
  -9   6  11          8.30         12.56         1.96 o                         
  -8   6  11          5.35          4.56         1.23 o                         
  -7   6  11         47.58         46.05         2.40 o                         
  -6   6  11          5.82          3.64         1.27 o                         
  -5   6  11         52.02         49.05         2.42 o                         
  -4   6  11        538.08        564.13        10.37 o                         
  -3   6  11         26.39         22.01         2.12 o                         
  -2   6  11         47.90         42.64         3.45 o                         
  -1   6  11          4.39          6.34         2.08 o                         
   0   6  11         18.78         19.88         2.03 o                         
   1   6  11         58.16         74.99         4.60 o                         
  -9   7  11          2.18          1.10         1.66 o                         
  -8   7  11        100.48         91.20         3.28 o                         
  -7   7  11        227.44        196.99         6.01 o                         
  -6   7  11         41.97         55.35         2.60 o                         
  -5   7  11        121.55        128.95         3.76 o                         
  -4   7  11        153.92        139.61         4.41 o                         
  -3   7  11         15.79         19.90         2.12 o                         
  -2   7  11          4.88          6.58         1.60 o                         
  -1   7  11          1.72          1.56         1.43 o                         
   0   7  11          8.45          9.87         1.89 o                         
  -8   8  11         57.43         47.01         2.68 o                         
  -7   8  11        685.36        657.78        10.55 o                         
  -6   8  11        153.45        162.27         4.34 o                         
  -5   8  11         42.63         48.86         5.05 o                         
  -4   8  11         15.94         21.41         2.77 o                         
  -3   8  11         43.89         34.71         3.55 o                         
  -2   8  11          0.29          1.41         1.51 o                         
  -1   8  11         20.27         17.29         2.09 o                         
  -8   9  11         18.76         18.13         2.02 o                         
  -7   9  11          9.79          8.67         1.97 o                         
  -6   9  11        183.47        188.50         5.95 o                         
  -5   9  11         65.78         61.11         3.33 o                         
  -4   9  11         23.28         19.41         2.26 o                         
  -3   9  11         59.77         49.02         3.19 o                         
  -2   9  11         27.01         25.21         2.81 o                         
  -6  10  11         12.93         14.65         2.22 o                         
  -5  10  11         72.33         75.94         3.86 o                         
  -4  10  11         65.93         74.09         4.88 o                         
  -3 -11  12          3.28          5.13         2.76 o                         
  -2 -11  12         14.42         21.12         2.79 o                         
  -1 -11  12          0.17         -2.37         2.37 o                         
   0 -11  12          7.64         14.61         3.95 o                         
   1 -11  12         45.05         48.98         8.69 o                         
  -4 -10  12         65.39         82.61         4.60 o                         
  -3 -10  12          0.07         -0.59         1.78 o                         
  -2 -10  12         49.86         51.37         8.69 o                         
  -1 -10  12          2.46          6.32         2.76 o                         
   0 -10  12          6.18          6.94         1.90 o                         
   1 -10  12          0.16          2.40         1.80 o                         
   2 -10  12         15.36         15.78         2.96 o                         
  -5  -9  12         10.29          8.52         2.23 o                         
  -4  -9  12          0.50         -0.79         1.68 o                         
  -3  -9  12          0.11         -0.99         2.17 o                         
  -2  -9  12         39.12         40.02         3.03 o                         
  -1  -9  12         11.04         11.06         3.16 o                         
   0  -9  12          6.10          3.98         2.17 o                         
   1  -9  12         57.72         42.13         3.20 o                         
   2  -9  12         12.98         12.30         2.36 o                         
   3  -9  12          0.77         -1.80         1.80 o                         
  -6  -8  12         48.93         55.04         4.04 o                         
  -5  -8  12          0.29         -0.99         1.40 o                         
  -4  -8  12          9.78         10.77         2.08 o                         
  -3  -8  12         67.68         55.10         6.52 o                         
  -2  -8  12          0.37         -0.32         2.57 o                         
  -1  -8  12          0.52         -0.20         2.17 o                         
   0  -8  12         89.81         87.34         4.94 o                         
   1  -8  12         13.32          7.72         1.95 o                         
   2  -8  12          3.15          2.96         1.95 o                         
   3  -8  12         11.46         11.87         2.36 o                         
  -7  -7  12          1.06          2.00         1.80 o                         
  -6  -7  12          1.64          3.52         1.80 o                         
  -5  -7  12         14.38         19.60         2.51 o                         
  -4  -7  12         83.93         80.94         4.04 o                         
  -3  -7  12          1.96          1.69         1.52 o                         
  -2  -7  12        328.71        309.41         7.94 o                         
  -1  -7  12         16.84         11.53         2.08 o                         
   0  -7  12        137.71        130.39         5.01 o                         
   1  -7  12         27.57         27.20         2.92 o                         
   2  -7  12          3.76          2.86         1.80 o                         
   3  -7  12          0.33         -1.68         1.68 o                         
   4  -7  12         63.08         61.33        12.24 o                         
  -7  -6  12          2.38          3.49         1.80 o                         
  -6  -6  12         40.13         33.54         3.03 o                         
  -5  -6  12         52.46         45.81         6.12 o                         
  -4  -6  12          4.80          5.35         2.37 o                         
  -3  -6  12         90.11         89.75         4.04 o                         
  -2  -6  12        115.11        120.08         3.56 o                         
  -1  -6  12        205.98        197.03         6.13 o                         
   0  -6  12        174.73        167.33         5.73 o                         
   1  -6  12         28.55         23.80         2.64 o                         
   2  -6  12          9.20         13.19         2.36 o                         
   3  -6  12          0.18          0.39         1.68 o                         
   4  -6  12          9.30         10.12         2.51 o                         
  -8  -5  12         21.32         18.11         6.32 o                         
  -7  -5  12          6.16          4.47         3.55 o                         
  -6  -5  12        185.22        191.06         6.28 o                         
  -5  -5  12        375.07        395.83        16.03 o                         
  -4  -5  12         62.73         62.40         3.36 o                         
  -3  -5  12        177.89        170.60         5.45 o                         
  -2  -5  12        192.94        190.59         4.53 o                         
  -1  -5  12         23.23         17.31         2.57 o                         
   0  -5  12         46.54         38.85         3.07 o                         
   1  -5  12         49.79         58.74         3.76 o                         
   2  -5  12          0.62          1.58         1.68 o                         
   3  -5  12         11.83         11.83         2.36 o                         
   4  -5  12         15.78         18.09         3.16 o                         
  -8  -4  12          0.06          2.26         1.90 o                         
  -7  -4  12         27.19         31.50         3.07 o                         
  -6  -4  12         57.99         56.74         3.48 o                         
  -5  -4  12         96.03         93.75         4.19 o                         
  -4  -4  12        105.94        103.21         4.19 o                         
  -3  -4  12         14.30         18.28         1.66 o                         
  -2  -4  12         21.07         24.37         1.80 o                         
  -1  -4  12        118.54        119.91         4.60 o                         
   0  -4  12         15.84         20.56         2.51 o                         
   1  -4  12         66.37         67.48         3.76 o                         
   2  -4  12         70.37         70.81         4.04 o                         
   3  -4  12          0.49         -0.21         1.80 o                         
   4  -4  12          4.07          3.16         3.95 o                         
  -8  -3  12         35.22         42.32         6.12 o                         
  -7  -3  12          2.35          2.98         1.80 o                         
  -6  -3  12         34.11         36.82         2.92 o                         
  -5  -3  12         11.89         11.53         1.95 o                         
  -4  -3  12        166.84        156.35         5.03 o                         
  -3  -3  12        206.37        209.26         4.70 o                         
  -2  -3  12        142.28        150.92         6.79 o                         
  -1  -3  12        443.85        451.07        10.50 o                         
   0  -3  12         45.83         47.43         3.20 o                         
   1  -3  12         65.74         57.07         3.76 o                         
   2  -3  12        173.87        187.28         6.28 o                         
   3  -3  12        118.29        120.20         5.29 o                         
   4  -3  12         11.76         19.25         2.79 o                         
  -9  -2  12        203.90        221.95        14.82 o                         
  -8  -2  12        136.16        138.51         5.31 o                         
  -7  -2  12        301.68        331.03         8.66 o                         
  -6  -2  12         26.01         25.69         2.51 o                         
  -5  -2  12         40.90         39.13         2.96 o                         
  -4  -2  12         31.60         27.95         1.80 o                         
  -3  -2  12         90.06         83.57         2.81 o                         
  -2  -2  12          0.16          1.15         1.59 o                         
  -1  -2  12        146.23        150.31         5.73 o                         
   0  -2  12          6.41          4.15         1.68 o                         
   1  -2  12        506.02        507.82        21.40 o                         
   2  -2  12        162.61        162.06         7.51 o                         
   3  -2  12         32.77         36.68         3.20 o                         
   4  -2  12         29.15         36.73         5.13 o                         
  -9  -1  12         87.35         93.57         4.88 o                         
  -8  -1  12         35.64         42.01         4.74 o                         
  -7  -1  12         23.02         19.94         2.23 o                         
  -6  -1  12          1.44          1.50         1.31 o                         
  -5  -1  12         65.34         65.19         3.20 o                         
  -4  -1  12         59.74         64.14         2.51 o                         
  -3  -1  12        120.19        117.11         4.50 o                         
  -2  -1  12        343.29        354.71         6.76 o                         
  -1  -1  12          6.88          9.88         1.80 o                         
   0  -1  12          0.57         -0.59         1.78 o                         
   1  -1  12        188.86        202.33         6.57 o                         
   2  -1  12          3.35          6.32         1.95 o                         
   3  -1  12        108.35        119.46         5.44 o                         
  -9   0  12          4.11          3.49         1.80 o                         
  -8   0  12        105.73        114.31        11.46 o                         
  -7   0  12          0.01         -0.04         1.38 o                         
  -6   0  12         59.41         57.61         2.58 o                         
  -5   0  12        110.52        110.95         2.80 o                         
  -4   0  12          0.14          0.37         0.87 o                         
  -3   0  12         53.14         51.05         2.28 o                         
  -2   0  12         70.18         67.65         2.30 o                         
  -1   0  12         67.64         67.55         5.93 o                         
   0   0  12        237.09        232.30         6.85 o                         
   1   0  12         33.84         35.13         3.16 o                         
   2   0  12          0.55          1.18         1.80 o                         
   3   0  12        160.19        171.06         6.28 o                         
  -9   1  12         62.05         71.89         3.99 o                         
  -8   1  12        150.90        165.72         5.68 o                         
  -7   1  12          0.51          0.63         1.31 o                         
  -6   1  12          1.45          0.43         1.20 o                         
  -5   1  12          0.61          1.88         0.99 o                         
  -4   1  12         38.92         35.78         2.39 o                         
  -3   1  12        223.32        230.48         3.99 o                         
  -2   1  12          0.78          0.50         0.80 o                         
  -1   1  12        594.64        582.98        12.61 o                         
   0   1  12          5.25          6.73         1.68 o                         
   1   1  12          0.00         -1.26         1.52 o                         
   2   1  12         24.43         23.01         3.16 o                         
   3   1  12         10.50         14.31         3.55 o                         
  -9   2  12         16.09         20.95         3.03 o                         
  -8   2  12          4.95          3.65         1.78 o                         
  -7   2  12         88.31        100.34         3.31 o                         
  -6   2  12        127.09        129.12         3.18 o                         
  -5   2  12          2.67          2.23         1.04 o                         
  -4   2  12         13.30         14.18         1.22 o                         
  -3   2  12          0.01          0.68         0.80 o                         
  -2   2  12         50.66         48.56         2.02 o                         
  -1   2  12         93.81         86.47         3.31 o                         
   0   2  12         68.78         64.36         3.60 o                         
   1   2  12          2.42          2.13         1.97 o                         
   2   2  12         41.13         51.73         6.71 o                         
  -9   3  12         59.78         74.26         6.32 o                         
  -8   3  12          2.03          2.76         2.76 o                         
  -7   3  12         32.70         34.35         2.79 o                         
  -6   3  12          4.41          4.87         1.16 o                         
  -5   3  12          0.12         -0.69         0.99 o                         
  -4   3  12          1.73          2.35         1.05 o                         
  -3   3  12        133.05        140.99         3.55 o                         
  -2   3  12         68.65         70.13         3.91 o                         
  -1   3  12         11.01         11.12         1.74 o                         
   0   3  12         65.81         69.69         3.88 o                         
   1   3  12         29.18         34.79         3.20 o                         
   2   3  12         14.60         24.88         2.92 o                         
  -9   4  12          1.25         -1.18         2.76 o                         
  -8   4  12          8.63          6.99         1.80 o                         
  -7   4  12         17.66         17.79         1.56 o                         
  -6   4  12         44.82         40.46         2.22 o                         
  -5   4  12         63.62         65.02         2.60 o                         
  -4   4  12         63.18         68.19         3.82 o                         
  -3   4  12         72.77         75.79         2.74 o                         
  -2   4  12        231.26        233.25         8.70 o                         
  -1   4  12         32.52         27.00         2.92 o                         
   0   4  12         20.43         20.91         2.79 o                         
   1   4  12         14.25         13.43         3.55 o                         
  -9   5  12         22.66         17.74         2.92 o                         
  -8   5  12         41.62         44.80         2.84 o                         
  -7   5  12          1.02          0.30         1.20 o                         
  -6   5  12          0.35          0.76         1.16 o                         
  -5   5  12         33.46         32.20         2.07 o                         
  -4   5  12          0.84          1.05         1.12 o                         
  -3   5  12        262.81        249.54         6.00 o                         
  -2   5  12          0.01         -0.09         1.80 o                         
  -1   5  12          0.40         -0.46         1.80 o                         
   0   5  12         34.51         36.87         3.32 o                         
   1   5  12          2.05          7.90         3.16 o                         
  -9   6  12         36.89         33.61         2.65 o                         
  -8   6  12          0.98         -0.93         1.99 o                         
  -7   6  12          4.03          1.85         1.29 o                         
  -6   6  12         19.60         22.15         1.96 o
[truncated: 29,890 more chars]
